# Supplementary material for: TurboID-EV: Proteomic Mapping of Recipient Cellular Proteins Proximal to Small Extracellular Vesicles
Source: Anal Chem. 2023 Sep 14;95(38):14159–64. doi: 10.1021/acs.analchem.3c01015 (PMC10534987; doi:10.1021/acs.analchem.3c01015)
Supplement: Supplementary file 1 — ac3c01015_si_001.zip [file ac3c01015_si_001.zip › TableS1.xlsx]

## Sheet: Volcano plot
Protein IDs	Protein names	Gene names	log2 biotin+/-	-log10 P-value	ExoCarta top100	ExoCarta all
H0Y9X3;A0A024QZ42;A0A087WZ38;O75340	Programmed cell death protein 6	PDCD6	-1.02368	0.476249	No	Yes
A0A2R8Y6A7;A0A2R8YD12;A0A024QZX5;A0A087X1N8;P35237	Serpin B6	SERPINB6	0.193281	0.150643	No	Yes
A0A024R4E5;Q00341;H0Y394;H7C0A4;C9JIZ1;C9J5E5;C9JZI8;C9JHZ8;H7C2D1;H7BZC3;C9JHS7;C9JES8;C9JK79;C9JT62;C9JHN6;C9JEJ8;C9JBS3;C9JQ82;C9JMQ6;C9J739;H7C3D0;C9JHS9	Vigilin	HDLBP	2.3993	3.44327	No	Yes
A0A024R4M0;P46781;B5MCT8;C9JM19;F2Z3C0;A8MXK4	40S ribosomal protein S9	RPS9	1.19291	2.99599	No	Yes
A0A024R571;Q9H4M9	EH domain-containing protein 1	EHD1	1.28479	0.386296	No	Yes
A0A024R7W5;A0A087X0Q1;A0A087WY31;Q7Z739	YTH domain-containing family protein 3	YTHDF3	2.58586	2.04873	No	No
A0A2R8Y568;A0A024RDL5;A0A2R8Y522;A0A087WVB5;Q75MD7;A0A2R8Y8C6;Q8WXX7	Autism susceptibility gene 2 protein	AUTS2	1.52876	2.45837	No	No
A0A075B6F9;Q9Y314;M0R3B2;M0QX85;M0R1K2;M0R1T7;A0A075B797	Nitric oxide synthase-interacting protein	NOSIP	3.993	2.2043	No	No
A0A075B6Q2;S4R347;Q5T0N5	Formin-binding protein 1-like	FNBP1L	1.11177	0.269891	No	Yes
H0YN88;A0A075B716;H3BNC9;P08708	40S ribosomal protein S17	RPS17	-0.319685	0.0887628	No	Yes
A0A087WVF8;A0A087WX83;A0A075B749;A0A087WWK4;A0A087WWY1;A0A087X229;A0A087WWI2;A0A087X041;A0A087WVQ4;E9PQG4;A0A0A0MRM1;Q5VU43	Myomegalin	PDE4DIP	-0.318674	0.0666318	No	Yes
K7EMM6;E9PEW0;A0A075B784;Q9P275	Ubiquitin carboxyl-terminal hydrolase;Ubiquitin carboxyl-terminal hydrolase 36	USP36	1.13693	0.615481	No	No
A0A075B7G8;J3KPL8;O00213;A0A087X0V7;A0A087WYH9;V9GY97;V9GYR7;H0YAJ5;G5E9Y1;Q92870	Amyloid beta A4 precursor protein-binding family B member 1	APBB1	5.92578	4.28391	No	No
A0A087WSV8;P80303;E9PKG6;Q2L696;E9PLR0;E9PLE9;A0A2R8Y6G7;E9PM22;E9PJP3;H0YEG8;H0YD18	Nucleobindin-2;Nesfatin-1	NUCB2;Nucb2	8.76396	4.49629	No	Yes
A0A087WT34;A0A087X1H1;A0A0A0MTS6;K7EIE8;O95983	Methyl-CpG-binding domain protein 3	MBD3	3.47133	2.39863	No	Yes
A0A087X0U3;A0A087WT87;P43003	Amino acid transporter;Excitatory amino acid transporter 1	SLC1A3	2.63733	1.99311	No	Yes
A0A087WTA5;E7ERK9;Q9UI10;H7C2L8;A0A087WW69;F8W8L6	Translation initiation factor eIF-2B subunit delta	EIF2B4	2.43968	1.25917	No	Yes
A0A0B4J1T6;F8WEU0;Q5RIB0;A0A0A0MRU4;H0Y5V3;C9J3G2;A0A0A6YYH9;A0A0B4J2F1;A0A087WWG3;Q5RIB5;F2Z2T4;A0A087X140;E7EUZ7;A0A087WYD2;A0A0B4J2E3;A0A087WZQ3;Q6NVZ8;F8WEG4;Q5JTY2;A0A087WTC0;A0A087X1C0;Q8IUF1;Q4V339;Q5JTY5;Q5RIA9;Q9BRT8	COBW domain-containing protein 2;COBW domain-containing protein 6;COBW domain-containing protein 3;COBW domain-containing protein 5;COBW domain-containing protein 1	CBWD1;CBWD2;CBWD5;CBWD3;CBWD7;CBWD6	3.51155	2.20962	No	No
A0A087WTD7;A8MYJ1;Q12802;A0A087X047;A0A087WY36;H0YMW2	A-kinase anchor protein 13	AKAP13	2.39418	2.25921	No	No
A0A087WTJ0;A0A087X072;O94761	ATP-dependent DNA helicase Q4	RECQL4	1.25918	0.697282	No	No
A0A087WTM4;A0A0A0MSH9;Q86WJ1;A0A1W2PP16;A0A0A0MRH8	Chromodomain-helicase-DNA-binding protein 1-like	CHD1L	1.72915	1.87925	No	Yes
A0A087WTP3;Q92945;M0R0I5;M0QXW7;M0QYH3;M0R3J3;M0QYG1;M0R0C6	Far upstream element-binding protein 2	KHSRP	4.34766	3.12225	No	Yes
A0A087WTS8;A0A087WYC1;P34932	Heat shock 70 kDa protein 4	HSPA4	3.22719	1.4744	No	Yes
P11940;E7EQV3;A0A087WTT1;E7ERJ7;H0YAR2;Q9H361;E5RGH3;Q4VXU2;H0YAP2;H0YB86;E5RH24;E5RJB9;H0YBN4;H0YB75;H0YC10;E5RHG7;H0YAS6;B1ANR1;Q96DU9;H0YAS7	Polyadenylate-binding protein 1;Polyadenylate-binding protein	PABPC1	2.70459	2.75885	No	Yes
A0A087X0S7;A0A087WTU1;A0A0B4J2G4;Q15345	Leucine-rich repeat-containing protein 41	LRRC41	-0.195471	0.120561	No	No
A0A087WTV6;Q96C36;A0A087WZR9;J3KR12	Pyrroline-5-carboxylate reductase 2;Pyrroline-5-carboxylate reductase	PYCR2	3.72638	2.94957	No	No
A0A087WU53;Q9H0U3	Magnesium transporter protein 1	MAGT1	3.21496	1.22649	No	Yes
A0A087WU64;A6NMQ1;P09884	DNA polymerase;DNA polymerase alpha catalytic subunit	POLA1	2.10191	1.14459	No	No
A0A087WU65;A0A2R8YE10;Q9NRW7;A0A2R8YD95	Vacuolar protein sorting-associated protein 45	VPS45	0.733042	1.16129	No	Yes
A0A087WUC6;E9PI68;Q15005;E9PL01;E9PRB9;H0YE04	Signal peptidase complex subunit 2	SPCS2	1.45308	0.416722	No	Yes
A0A087WUD3;Q9NRP0	Oligosaccharyltransferase complex subunit OSTC	OSTC	1.3535	1.85877	No	Yes
A0A0G2JNN3;C9JMY0;A0A087WUE4;Q96PV6	Leukocyte receptor cluster member 8	LENG8	3.33834	2.82058	No	No
A0A2P0CT92;A0A1B0GTE1;F2Z2X6;F2Z2X5;A0A087WUG9;B1AM99;A0A087WXL9;A0A087WZ03;A6NC89;A0A087X119;Q9BZ76;Q96NU0	Contactin-associated protein-like 3;Contactin-associated protein-like 3B	CNTNAP3;CNTNAP3B	1.05327	0.473955	No	No
F8WD54;A0A087WUI8;Q96IJ6;C9J255;C9JAH0	Mannose-1-phosphate guanyltransferase alpha	GMPPA	0.104834	0.026216	No	Yes
A0A087WXQ8;A0A087WY10;A0A087WUL2;P49720	Proteasome subunit beta type-3	PSMB3	-1.2299	0.569126	No	Yes
A0A2R8Y8A0;E7ETK0;A0A2R8Y849;A0A087WUS0;A0A2R8YD14;P62847	40S ribosomal protein S24	RPS24	1.02021	0.372931	No	Yes
A0A087WUT6;O60841	Eukaryotic translation initiation factor 5B	EIF5B	2.64045	2.16545	No	Yes
A0A087X0G7;A0A087WUW6;A0A087X1B1;Q9Y6K9;A0A087WV30;C9J2V2;C9JN51	NF-kappa-B essential modulator	IKBKG	2.36282	1.76505	No	Yes
Q01082;A0A087WUZ3;F8W6C1	Spectrin beta chain, non-erythrocytic 1	SPTBN1	3.22072	1.2449	No	Yes
A0A0U1RR46;A0A0X1KG69;A0A087WUZ6;A0A2R8Y549;Q8NI35	InaD-like protein	INADL	1.57107	0.178274	No	Yes
A0A087WV25;O95684	FGFR1 oncogene partner	FGFR1OP	5.58735	3.48396	No	No
A0A087WV46;C9JXA7;Q0VGL1	Ragulator complex protein LAMTOR4;Ragulator complex protein LAMTOR4, N-terminally processed	LAMTOR4	5.80589	3.1672	No	Yes
A0A087WV57;A0A087WYS3;H7C4X9;A0A087WVZ6;Q9ULU4	Protein kinase C-binding protein 1	ZMYND8	1.36121	1.31941	No	No
H3BLY2;B5LMG6;A0A087WV86;Q6PGQ7	Protein aurora borealis	BORA;C13orf34	3.18744	3.41509	No	No
A0A087WVD7;Q9Y3D8;A0A087WY94;D6RDH4	Adenylate kinase isoenzyme 6	TAF9;AK6	0.883746	0.4343	No	No
A0A087WVI0;E9PBL8;Q8WTW3;J3KRP4;J3QKY9;J3QLT5	Conserved oligomeric Golgi complex subunit 1	COG1	3.36901	3.06878	No	Yes
B8ZZR0;F8WBF5;A0A087WVK0;P49759	Dual specificity protein kinase CLK1	CLK1	1.05607	1.88126	No	No
A0A087WVM4;B7ZM99;Q6UB35;H0Y327;Q5JYA8;Q5JYA3;Q4VXM0;Q4VXM1	Monofunctional C1-tetrahydrofolate synthase, mitochondrial	MTHFD1L	1.10357	2.05317	No	Yes
A0A087WVQ6;Q00610;J3KS13;K7EJJ5;J3QL20;J3KSQ2	Clathrin heavy chain;Clathrin heavy chain 1	CLTC	-0.318617	0.156527	Yes	Yes
A0A087WVT9;Q4TT34;F2Z2X0;O00746;H0Y6J0	Nucleoside diphosphate kinase;Nucleoside diphosphate kinase, mitochondrial	NME4	5.71581	4.43089	No	No
A0A087WVZ9;A0A0A0MQR7;P19388	DNA-directed RNA polymerases I, II, and III subunit RPABC1	POLR2E	1.37906	0.447432	No	Yes
A0A087WW40;Q9Y371	Endophilin-B1	SH3GLB1	2.2098	1.02578	No	Yes
A0A0G2JP90;A0A087WW46;J3KN36;A0A0G2JN29;A0A087X117;Q15155;P69849;Q5JPE7;A0A087WTD5;H3BUC9	Nodal modulator 1;Nodal modulator 3;Nodal modulator 2	NOMO1;NOMO3;NOMO2	6.58464	3.68985	No	Yes
C9JAG1;A0A087WW58;Q9C0D9	Ethanolaminephosphotransferase 1	EPT1	0.831478	1.25817	No	No
I3L391;A0A1B0GVX1;K7EQ95;A0A384DVW2;A0A1B0GTI4;B5TYJ1;A0A1B0GVQ9;A0A1B0GU74;A0A1B0GTW2;A0A1B0GUS3;A0A1B0GU81;A0A1B0GTN7;A0A1C7CYY9;A0A087WW63;O00555	Voltage-dependent P/Q-type calcium channel subunit alpha-1A	CACNA1A	2.42566	2.24882	No	No
Q99460;A0A087WW66;H7C378	26S proteasome non-ATPase regulatory subunit 1	PSMD1	4.98084	2.90943	No	Yes
F8W8R3;A0A087WWF6;P49005;H7C1B3;C9IZD2;C9J8Z7;C9JLE1	DNA polymerase delta subunit 2	POLD2	-0.744467	0.233705	No	Yes
A0A087WWI6;P61962	DDB1- and CUL4-associated factor 7	DCAF7	2.29601	1.41705	No	Yes
A0A087WWP4;Q96T37	Putative RNA-binding protein 15	RBM15	1.4428	1.58844	No	No
A0A087WWR8;Q8IWU6	Extracellular sulfatase Sulf-1	SULF1	0.703089	0.350319	No	No
A0A087WWW8;Q9Y6J0	Calcineurin-binding protein cabin-1	CABIN1	0.30476	0.107494	No	No
A0A087WX74;B7ZL31;Q9HAZ1	Dual specificity protein kinase CLK4	CLK4	0.599906	0.734349	No	No
A0A087WXC5;E7ESZ7;O95299;Q8N1B9;C9J6X0;H7C2W5;H7C1Y7;H7C2X4	NADH dehydrogenase [ubiquinone] 1 alpha subcomplex subunit 10, mitochondrial	NDUFA10	0.142809	0.104673	No	No
A0A2R8Y7D9;A0A2R8Y6B2;A0A087WXD9;A0A2R8YG52;A0A2R8YGU1;A0A2R8Y4X4;A0A2R8Y4W8;A0A2R8YG73;A0A2R8Y7B1;A0A2U3TZV9;Q3V6T2	Girdin	CCDC88A	2.18492	2.11269	No	No
A0A087WXK8;Q9H4H8	Protein FAM83D	FAM83D	2.75957	2.09221	No	No
A0A087WXM6;J3QQT2;J3KRX5;A0A0A6YYL6;P18621;J3QLC8;A0A0A0MRF8;J3KRB3;A0A087WWH0;J3QS96;A0A087WY81;J3KSJ0	60S ribosomal protein L17	RPL17;RPL17-C18orf32	1.08411	2.4538	No	Yes
H0YFS7;E7EW59;A9JR48;A0A087WXW6;H3BSM9;A0A140TA74;A0A140TA70;Q9Y467;Q9BXA9;Q9NSC2	Sal-like protein 2;Sal-like protein 3;Sal-like protein 1	SALL2;SALL3;SALL1	3.18553	3.34662	No	No
A0A087WXX9;P54646	5-AMP-activated protein kinase catalytic subunit alpha-2	PRKAA2	1.94345	1.37065	No	Yes
A0A087X030;A0A087WY58;P51956	Serine/threonine-protein kinase Nek3	NEK3	1.87393	1.05743	No	No
A0A087WY61;F5H4J1;F5H6Y5;K4DIE0;F5H2F3;F5H763;F5H0Z7;F5H3L6;F5GZW1;F5H1L0;F8W6T3;F5H068;F5H073;F5GWK2;F5H4Y4;F5GWA2;F5H7R5		NUMA1	1.24576	0.546777	No	Yes
A0A087WY66;A0A087WZA7;Q9UI36	Dachshund homolog 1	DACH1	0.72931	0.789802	No	No
A0A087WY71;E9PFW3;Q96CW1;C9JJ47;C9JTK4;C9JGT8;C9JJD3;H7C4C3;C9JPV8	AP-2 complex subunit mu	AP2M1	4.2775	1.66331	No	Yes
D6RAW0;D6RFM0;D6RAH7;H9KV45;A0A0A0MQU3;A0A087WY85;P62837;P61077;D6RA11;A0A087WW00;C9J9H9;Q9Y2X8;P51668	Ubiquitin-conjugating enzyme E2 D2;Ubiquitin-conjugating enzyme E2 D3;Ubiquitin-conjugating enzyme E2 D4;Ubiquitin-conjugating enzyme E2 D1	UBE2D3;UBE2D2;UBE2D1;UBE2D4	0.619871	0.553951	No	Yes
A0A087WYJ5;F5GYQ7;F5H4Q0;F5GXQ8;E7ENN3;A0A0C4DG40;Q8NF91	Nesprin-1	SYNE1	4.11782	3.19578	No	Yes
A0A087WYN9;Q7Z478	ATP-dependent RNA helicase DHX29	DHX29	1.50059	1.26059	No	No
A0A087WYR3;O43399;A0A087WZ51	Tumor protein D54	TPD52L2	4.98106	2.55961	No	Yes
Q15185;A0A087WYT3;B4DDC6	Prostaglandin E synthase 3	PTGES3	4.415	1.81074	No	Yes
A0A087WYV5;X6R3P0;O94813	Slit homolog 2 protein;Slit homolog 2 protein N-product;Slit homolog 2 protein C-product	SLIT2	1.37884	1.17911	No	Yes
A0A087WZD4;K7ENL9;Q96DM3	Uncharacterized protein C18orf8	C18orf8	0.663932	0.296958	No	No
C9JXK9;C9JUT4;A0A087WZF1;Q93052	Lipoma-preferred partner	LPP	2.42942	1.13092	No	Yes
E5RHC7;E5RH59;E5RFW7;E5RFH0;E5RGU4;A0A087WZK9;B3KS98;O15372	Eukaryotic translation initiation factor 3 subunit H	EIF3H	1.45399	1.05723	No	Yes
A0A087X2E5;A0A087WZN1;O43837	Isocitrate dehydrogenase [NAD] subunit, mitochondrial;Isocitrate dehydrogenase [NAD] subunit beta, mitochondrial	IDH3B	1.15589	0.586454	No	Yes
H3BV85;H3BTW0;A0A0B4J295;A0A087WZT3;H3BVE0;Q9H3K6	BolA-like protein 2	BOLA2B;BOLA2	0.561616	0.0959416	No	Yes
A0A087X054;Q9Y4L1;E9PJ21;A0A087WWI4;K7EQK2;J3KTF1;Q9BST8;J3QQH7;J3QLE9;J3QL06;A0A087X214;A0A087WW13;A0A2R8Y358;A0A1W2PS94;Q9BXT5	Hypoxia up-regulated protein 1	HYOU1	2.57727	1.78489	No	Yes
A0A087X0H9;Q5T8P6;E2PSN0;U3KPZ7;Q9P2N5	RNA-binding protein 26	RBM26	4.01747	3.11362	No	No
A0A087X0K9;G5E9E7;G3V1L9;Q07157;H0YKB1;H0Y3R8;H0YLT6	Tight junction protein ZO-1	TJP1	6.87121	2.92304	No	Yes
A0A384DVK4;A0A087X0M0;Q7Z5L2	Coiled-coil domain-containing protein R3HCC1L	R3HCC1L	2.26507	2.02908	No	No
A0A087X0M4;Q9BWU0	Kanadaptin	SLC4A1AP	3.58877	2.85563	No	No
A0A087X0R7;Q9H4L4;A0A087WV50;J3QL36	Sentrin-specific protease 3	SENP3-EIF4A1;SENP3	-0.370475	0.146424	No	No
A0A087X0X3;P52272;M0R019;M0R2T0;M0R0N3;M0QYQ7;M0R0Y6;M0R2I7;M0QZM1;M0QY96	Heterogeneous nuclear ribonucleoprotein M	HNRNPM	1.33789	1.83349	No	Yes
Q5W0J0;A0A087X163;H0Y6T8;Q9NP72	Ras-related protein Rab-18	RAB18	-0.275004	0.131602	No	Yes
A0A087X1G7;O60613;A0A0J9YX89;A0A3B3IT39	15 kDa selenoprotein	2022-09-15	8.09301	4.24671	No	No
A0A087X211;Q8TCG1;F8WAX6;F8WF26	Protein CIP2A	KIAA1524	3.20804	2.70998	No	Yes
A0A087X253;P63010;A0A087WYD1;A0A087WU93;A0A087WZQ6	AP-2 complex subunit beta	AP2B1	1.25202	0.233028	No	Yes
A0A087X295;Q9NNW5;E9PDU5;E9PBK6;C9K020;C9JFP6;V9GYU1;Q6PKC6;V9GZ65	WD repeat-containing protein 6	WDR6	4.41984	1.41852	No	No
Q9NWB1;A0A087X2B1;A0A0G2JRA5;B0QYV1;F8VZY7;F8VR27;S4R469;J3KNW3;B7Z1U7;I3L1D4;A0A286YEU2;F8VZG9;O43251;B0QYY4;B0QYY7;A0A0G2JSB3;F8VRS4;B0QYY6;J3QRF4;A0A3B3ITL7;S4R3K7;A0A0G2JRD1;A6NFN3;J3QQZ2;F5H0M1	RNA binding protein fox-1 homolog 1;RNA binding protein fox-1 homolog;RNA binding protein fox-1 homolog 2;RNA binding protein fox-1 homolog 3	RBFOX1;RBFOX2;RBFOX3	1.07269	0.67519	No	No
A0A087X2D5;Q9BRJ2;A0A0G2JMS5;A0A087WU62	39S ribosomal protein L45, mitochondrial	MRPL45	4.06426	2.59638	No	No
A0A087X2D8;O60271;H0YBE9;D6RHI8;E9PFH7;A0A087WYG2;Q9UPT6;H0YBS5	C-Jun-amino-terminal kinase-interacting protein 4	SPAG9	4.77369	3.66808	No	Yes
A0A087X2G1;F1T0B3;Q92499	ATP-dependent RNA helicase DDX1	DDX1	2.43529	0.924078	No	Yes
A0A087X2I1;P62333;H0YJC0;H0YJS8;H0YJX2;H0YJE9;H0YJT1	26S protease regulatory subunit 10B	PSMC6	1.58976	2.14079	No	Yes
A0A096LP25;A0A096LNZ0;Q6ZSR9;A0A096LP60	Uncharacterized protein FLJ45252	AAK1	6.48537	3.43613	No	No
A0A0A0MR88;A0A096LPC5;Q9Y4E1;J3KP36	WASH complex subunit FAM21C	FAM21C	1.99509	1.32703	No	No
A0A096LPI3;Q9NP73	Putative bifunctional UDP-N-acetylglucosamine transferase and deubiquitinase ALG13	ALG13	2.63667	2.70208	No	No
Q53H96;A0A0A0MQS1;B5MD87	Pyrroline-5-carboxylate reductase 3;Pyrroline-5-carboxylate reductase	PYCRL	0.931416	1.25878	No	Yes
U3KQC1;A0A0A0MQU0;Q9BV38;K7EIR0	WD repeat-containing protein 18	WDR18	0.571222	0.483449	No	Yes
A0A0A0MQU1;Q27J81	Inverted formin-2	INF2	3.44062	2.62557	No	Yes
A0A0A0MR02;P45880;Q5JSD2;Q5JSD1;A2A3S1	Voltage-dependent anion-selective channel protein 2	VDAC2	1.04267	2.18731	No	Yes
H7C2V0;A0A0A0MR51;O60427	Fatty acid desaturase 1	FADS1	1.55263	0.630325	No	No
M0R3F1;A0A0A0MRA5;B7Z4B8;Q9BUJ2;M0QYI8;M0QYZ0;M0QYM5	Heterogeneous nuclear ribonucleoprotein U-like protein 1	HNRNPUL1	3.81964	2.15166	No	Yes
A0A0A0MRB5;Q8WXG6;A0A0U1RR25;F8W8U2;C9JLZ9;C9K0L0	MAP kinase-activating death domain protein	MADD	3.38517	1.75156	No	Yes
C9JME6;C9JKC2;B5MCY9;K7ERQ5;A0A0A0MRE1;B4DJ07;A0A0A0MSB8;Q9UPT5	Exocyst complex component 7	EXOC7	2.32501	1.61504	No	Yes
H0YBF7;A0A0A0MRE5;Q9ULH1;H0YBM4	Arf-GAP with SH3 domain, ANK repeat and PH domain-containing protein 1	ASAP1	3.43863	2.23254	No	Yes
S4R3W9;A0A0A0MRF4;P49406	39S ribosomal protein L19, mitochondrial	MRPL19	1.27419	0.4527	No	No
Q9UNH7;A0A0A0MRI2;G3V5X9	Sorting nexin-6;Sorting nexin-6, N-terminally processed	SNX6	2.7698	2.29499	No	Yes
A0A0A0MRI7;F6QB42;H7C484;H7C0E7;Q9H2C2	Protein ARV1	ARV1	2.00651	1.64622	No	No
H0Y6R0;H0Y6V3;H0Y7V8;A0A0A0MRJ1;H0Y5V1;A0A0A0MRJ0;Q5VT25	Non-specific serine/threonine protein kinase;Serine/threonine-protein kinase MRCK alpha	CDC42BPA	1.77338	2.57619	No	Yes
Q8NEY1;A0A0A0MRJ3;H0Y6F6	Neuron navigator 1	NAV1	3.08839	2.1863	No	Yes
J3QSX6;F8W8M4;A0A0A0MRL6;A0A3B3IS55;O14639	Actin-binding LIM protein 1	ABLIM1	2.24118	0.941297	No	No
A0A0A0MRM8;E7EW20;Q9UM54;A0A0D9SGC1;Q5JVM0	Unconventional myosin-VI	MYO6	5.75512	4.51399	No	Yes
A0A0A0MRM9;Q14978;S4R349;S4R3C2;S4R402;S4R341	Nucleolar and coiled-body phosphoprotein 1	NOLC1	3.44988	2.01067	No	Yes
A0A0A0MRP0;Q8IWC1	MAP7 domain-containing protein 3	MAP7D3	4.21989	3.47205	No	No
B7ZLQ5;A0A0A0MRP6;P28370	Probable global transcription activator SNF2L1	SMARCA1	3.22448	1.8725	No	No
A0A0A0MRX2;Q96HY6	DDRGK domain-containing protein 1	DDRGK1	1.0698	0.369163	No	Yes
A0A286YFJ8;A0A0A0MS08;A0A286YES1;P01861;P01857;P01860	Ig gamma-4 chain C region;Ig gamma-1 chain C region;Ig gamma-3 chain C region	IGHG1;IGHG4;IGHG3	-0.0143919	0.00378073	No	Yes
S4R3N9;A0A0A0MS41;A0A1P0AYU5;Q9BWM7	Sideroflexin;Sideroflexin-3	SFXN3	1.26906	0.255846	No	No
A0A0A0MS45;J3KNI1;Q9H9E3;H3BQB2	Conserved oligomeric Golgi complex subunit 4	COG4	0.40374	0.116514	No	Yes
A0A0A0MS54;P22694;B1APG2;B1APF8;B1APF9;B1APG3;A0A087WVC4;B1APF7;B1APG1;B1APG0	cAMP-dependent protein kinase catalytic subunit beta	PRKACB	0.436627	0.174951	No	Yes
A0A0A0MS59;A0A0C4DFX4;Q6ZRS2	Helicase SRCAP	SRCAP	2.19995	1.47942	No	No
A0A0U1RQK7;A0A0A0MSA7;O43432	Eukaryotic translation initiation factor 4 gamma 3	EIF4G3	4.88981	4.52325	No	No
A0A0A0MSK5;J3KN66;Q5JTV8;H0Y4R4;H0YD16	Torsin-1A-interacting protein 1	TOR1AIP1	3.86144	2.42619	No	No
X6RGK9;B7Z326;A0A0C4DFN6;A0A0A0MSS3;Q8ND83;C9JP03;Q5T6P2;C9JD09;C9JUW9;X6RDJ2;Q5T6P1	SLAIN motif-containing protein 1	SLAIN1	2.05083	1.61709	No	Yes
B3KYB6;A0A0A0MSW4;P48739	Phosphatidylinositol transfer protein beta isoform	PITPNB	1.01268	0.487669	No	Yes
A2ABK4;A0A0A0MT02;P18615	Negative elongation factor E	NELFE	3.26028	1.64296	No	Yes
P51532;Q9HBD4;A0A0A0MT49;A0A2R8Y4P4;A0A2R8Y7S2;A0A2R8YGG3;A0A2R8Y440;A0A2R8Y4C5;A0A2R8YF58;A0A2R8YG32;A0A2R8Y7F3;A0A2R8Y6N0;A0A2R8YF80;A0A2R8Y7Y7;A0A2R8Y526;A0A2R8Y6V2;A0A2R8YDA1;A0A2R8Y523;A0A0U1RQZ9;P51531;A0A2R8Y5K3;A0A2R8YGP5;A0A2R8YCY3;A0A2R8YFV8;F6VDE0;A0A2R8Y4R6;A0A0U1RQE1;K7EQF0;A0A2R8YFK5;K7EP28	Transcription activator BRG1;Probable global transcription activator SNF2L2	SMARCA4;SMARCA2	2.84353	0.936853	No	Yes
Q5T1M5;A0A0A0MT60;X6RKW4	FK506-binding protein 15;Peptidyl-prolyl cis-trans isomerase	FKBP15	5.32143	3.91033	No	Yes
A0A0A0MTB8;Q8NI36	WD repeat-containing protein 36	WDR36	5.79153	3.08754	No	No
A0A0A0MTC1;A0A0A0MTR7;Q63HN8	E3 ubiquitin-protein ligase RNF213	RNF213	0.923413	0.67256	No	Yes
G5EA18;E5RJN7;E7EVI1;A0A0A0MTC4;A0A0A0MTD1;F8VPI7;E7EPX0;A0A0A0MTC6;E7EVJ4;E9PH62;Q9NUL3;E5RJ67	Double-stranded RNA-binding protein Staufen homolog 2	STAU2	2.57081	1.27593	No	Yes
Q15392;A0A0A0MTI1;H7C4B7	Delta(24)-sterol reductase	DHCR24	1.16063	1.60506	No	Yes
D6R9R7;A0A0A0MTL5;Q13309	S-phase kinase-associated protein 2	SKP2	0.30639	0.113488	No	No
Q96JP5;A0A0A6YYC7;H3BTR0	E3 ubiquitin-protein ligase ZFP91	ZFP91;ZFP91-CNTF	7.26966	4.31336	No	No
A0A0A6YYI3;A0A0B4J1V8;Q9NQ55;A8MV53;H7C446;C9J3W3	Suppressor of SWI4 1 homolog	PPAN-P2RY11;PPAN	0.609952	0.422186	No	No
A0A0A6YYJ8;Q9Y383;A8MYV2;Q9NQ29;B8ZZ10;B8ZZ12;B8ZZ09;Q96HJ9	Putative RNA-binding protein Luc7-like 2	LUC7L2	-0.305344	0.361048	No	No
A0A0A6YYL4;P57737;I3L167;E7EP81;I3L426;I3L359;I3L2Y6;I3L1M1;I3NI06;I3L1G9;I3L442;I3L212;I3L351;I3L0X8	Coronin;Coronin-7	CORO7-PAM16;CORO7	5.76659	4.22819	No	Yes
P29401;A0A0B4J1R6;E9PFF2	Transketolase	TKT	2.4188	3.328	Yes	Yes
A0A0B4J1S8;Q9UBF8	Phosphatidylinositol 4-kinase beta	PI4KB	2.67831	1.9851	No	Yes
A0A0B4J1V9;Q9NRZ9;F6XU50;A0A087WSW7;Q9NW36;B1ALG6;Q76H82	Lymphoid-specific helicase	HELLS	3.43279	4.15398	No	Yes
B4DDR8;F5H5K2;F5GY88;A0A0B4J1W0;O75448	Mediator of RNA polymerase II transcription subunit 24	MED24	1.03258	1.05255	No	No
C9J8C4;H7C1G2;A0A0B4J1Z0;A0A0X1KG75;A0A0D9SG04;Q53SF7	Cordon-bleu protein-like 1	COBLL1	1.95541	1.04912	No	Yes
A0A0B4J1Z1;C9JAB2;Q16629	Serine/arginine-rich splicing factor 7	SRSF7	2.08114	1.22443	No	Yes
A0A0B4J2A0;Q9UHJ6	Sedoheptulokinase	TRPV1;SHPK	0.405924	0.264303	No	No
K7EM56;A0A0B4J2B4;S4R417;K7EQJ5;K7ELC2;P62841	40S ribosomal protein S15	RPS15	1.70642	0.37018	No	Yes
A0A0C3SFZ7;Q03112;E7EUL6;H0YA13;D6RFY3;D6RDW0;Q9HAZ2	MDS1 and EVI1 complex locus protein EVI1;PR domain zinc finger protein 16	MECOM;PRDM16	5.13275	3.42343	No	No
F5GX28;A0A0C4DFL8;O94953	Lysine-specific demethylase 4B	KDM4B	0.724407	0.846745	No	No
A0A0C4DFV9;Q01105;A0A087X027;P0DME0	Protein SET;Protein SETSIP	SET;SETSIP	-0.882281	0.285198	No	Yes
A0A0C4DFW3;X6R3Q3;Q5VYS8	Terminal uridylyltransferase 7	ZCCHC6	1.30464	0.785644	No	No
A0A0C4DFX9;H0Y3X6;Q9H3P2	Negative elongation factor A	NELFA	2.64865	3.00997	No	No
A0A0C4DG07;O60934;E5RGN7;E5RGU1;E5RGR7	Nibrin	NBN	2.0558	0.734366	No	No
C9J9K3;A0A0C4DG17;P08865;F8WD59	40S ribosomal protein SA	RPSA	-0.143716	0.0221562	No	Yes
A0A0C4DG51;Q9NP80	Calcium-independent phospholipase A2-gamma	PNPLA8	1.13307	0.445725	No	No
E9PFG0;A0A0C4DG85;P40394	Alcohol dehydrogenase class 4 mu/sigma chain	ADH7	1.8845	0.877823	No	No
A0A0C4DG89;Q7L014;D6RJA6;H0Y9U3	Probable ATP-dependent RNA helicase DDX46	DDX46	2.81046	3.33156	No	Yes
A0A0C4DGA2;O75521;F8WAW4;F1LLU7;C9JB63;F8W6J1	Enoyl-CoA delta isomerase 2, mitochondrial	ECI2	1.85491	1.43218	No	No
Q14527;A0A0C4DGA6;H7C5K0	Helicase-like transcription factor	HLTF	0.483356	0.114378	No	No
A0A0C4DGC6;A0A2R8Y3M9;Q9BZM1	Group XIIA secretory phospholipase A2	PLA2G12A	7.32262	4.18991	No	No
A0A0C4DGD3;A0A0C4DGD5;H0YBT8;E5RFM9;H0YAY0;R4GMT7;E7EVI4;E7ET87;O75410	Transforming acidic coiled-coil-containing protein 1	TACC1	1.26078	1.70447	No	No
A0A0C4DGG3;Q8NHM5	Lysine-specific demethylase 2B	KDM2B	0.98177	0.358591	No	No
F5H3E1;F5H2E6;A0A0C4DGG8;Q8IX12;F5H7M9;F5H1H2	Cell division cycle and apoptosis regulator protein 1	CCAR1	4.51766	2.10917	No	Yes
A0A2R8Y5J0;A0A2R8YFK9;A0A2R8Y425;A0A2R8YDJ9;A0A2U3TZM0;A0A2R8YD40;Q14839;A0A2R8YFD8;A0A2R8Y212;A0A0C4DGG9;A0A2R8Y521;F5GWX5;A0A2R8YDW2;A0A2R8Y4X2;A0A2R8Y8C1;A0A2R8Y445;A0A2R8YER1;A0A2R8Y7I0;A0A2R8Y5M9;A0A2R8Y7M9;A0A2R8YE38;A0A2R8Y5Z7;Q8TDI0;A0A2R8Y685;K7EMY3;A0A2R8Y8B3;Q12873;A0A2R8Y6G9;F2Z2R5;H7C0J3;H7C3H7;I3L229;F6T542;A0A2R8Y7X1	Chromodomain-helicase-DNA-binding protein 4	CHD4	2.96376	3.45036	No	Yes
M0QXQ4;G3V3M5;M0QYC2;G3V3R1;G3V3Z8;A0A0C4DGH3;Q9Y6R0;P49757	Numb-like protein;Protein numb homolog	NUMBL;NUMB	2.02243	0.543038	No	Yes
J3QRU8;A0A0C4DGN6;Q9Y2X7;K7EN79;J3QLH1;F8W822;R4GNG3;F8WAK2;F8VXI9;Q14161	ARF GTPase-activating protein GIT1;ARF GTPase-activating protein GIT2	GIT1;GIT2	2.87529	1.07778	No	No
A0A0C4DGS0;A0A2Y9D025;P56556;R4GN43	NADH dehydrogenase [ubiquinone] 1 alpha subcomplex subunit 6	NDUFA6	3.91174	1.26306	No	No
P39656;A0A0C4DGS1;U3KQ84	Dolichyl-diphosphooligosaccharide--protein glycosyltransferase 48 kDa subunit	DDOST	1.31939	4.29121	No	Yes
A0A0C4DGS9;Q9Y6K0	Choline/ethanolaminephosphotransferase 1	CEPT1	-0.385607	0.136943	No	No
A0A0C4DGX4;Q13616	Cullin-1	CUL1	0.719112	0.643297	No	Yes
A0A0C4DGY0;Q7Z624	Calmodulin-lysine N-methyltransferase	CAMKMT	0.120232	0.0403176	No	No
A0A0C4DH01;Q9NVU0	DNA-directed RNA polymerase III subunit RPC5	POLR3E	1.04686	0.519471	No	Yes
A0A0C4DH22;Q9H4G0	Band 4.1-like protein 1	EPB41L1	1.89314	3.88769	No	Yes
A0A0D9SEM4;Q08170;Q13247;B4DJK0;B4DUA4;Q13243	Serine/arginine-rich splicing factor 4;Serine/arginine-rich splicing factor 6	SRSF4;SRSF6	-1.51608	1.31913	No	Yes
C9JUG7;F8W9N7;A0A0D9SET8;P47755	F-actin-capping protein subunit alpha-2	CAPZA2	4.33137	2.29683	No	Yes
O00571;A0A0D9SF53;A0A0D9SG12;A0A2R8YF78;A0A0D9SFB3;A0A2R8Y4A4;A0A2R8YFS5;A0A2U3TZJ9;A0A2R8Y645;A0A2R8YFR4;A0A2R8YCW1;A0A2R8Y5G6;F6S8Q4;A0A2R8YDH3;A0A2R8Y7T2;A0A2R8YDT5;O15523;A0A0J9YVQ7;A0A2R8Y650;A0A2R8YCU0;A0A087WVZ1;A0A087WX09;A0A2R8YF89;C9J8G5;C9J081;A0A2R8Y770;A0A2R8Y4D2;D6RCM4;Q9NQI0	ATP-dependent RNA helicase DDX3X;ATP-dependent RNA helicase DDX3Y	DDX3X;DDX3Y	1.06015	1.21591	No	Yes
A0A0D9SF54;A0A0D9SGF6;Q13813;A0A0D9SFF6	Spectrin alpha chain, non-erythrocytic 1	SPTAN1	3.90721	2.32932	No	Yes
A0A0D9SF60;Q99569	Plakophilin-4	PKP4	2.36649	2.28045	No	Yes
Q8N6H7;G5E9L0;A0A0D9SF70;E9PIY6;E9PQP3;E9PMU9;B0QYV9;E9PN48;E9PK28;E9PMR9;E9PJT7;B0QYV8;H0YDX1;E9PNY8;E9PM63;Q9NP61;H0YDN9	ADP-ribosylation factor GTPase-activating protein 2	ARFGAP2	5.32172	3.26839	No	No
A0A0D9SFL3;B0QYK0;C9JGE3;Q01844;H7BY36	RNA-binding protein EWS	EWSR1	2.87393	2.58596	No	No
A0A1B0GTB3;A0A0D9SG63;S4R306;Q05086	Ubiquitin-protein ligase E3A	UBE3A	1.75833	0.944192	No	Yes
A0A1B0GW76;A0A1B0GWF2;A0A1B0GVQ5;A0A2R8Y5D4;A0A0D9SG72;A0A1B0GTP9;P61764;A0A0D9SEP9;A0A0D9SFQ7;A0A0D9SFW6	Syntaxin-binding protein 1	STXBP1	-0.520311	0.518707	No	Yes
Q5JRC6;A0A0D9SGE8;Q8IWS0	PHD finger protein 6	PHF6	3.55186	1.52936	No	No
H9KV28;A0A2R8Y5N1;A0A140T8Z0;A0A0G2JH68;O60610	Protein diaphanous homolog 1	DIAPH1	1.25009	1.02782	No	Yes
A0A0G2JIC6;Q9Y676	28S ribosomal protein S18b, mitochondrial	MRPS18B	1.76593	0.511252	No	No
A0A0G2JIW1;P0DMV9;P0DMV8;V9GZ37	Heat shock 70 kDa protein 1B;Heat shock 70 kDa protein 1A	HSPA1B;HSPA1A	2.18394	2.93794	No	Yes
C9K0U8;A0A0G2JLD8;E7EUY5;Q04837	Single-stranded DNA-binding protein, mitochondrial	SSBP1	6.5423	3.93318	No	Yes
Q5SRQ3;Q5SRQ6;N0E472;A0A0G2JM12;P67870;N0E644;A0A0G2JM58	Casein kinase II subunit beta	CSNK2B-LY6G5B-1181;CSNK2B;CSNK2B-LY6G5B--991;CSNK2B-LY6G5B-562	1.3705	0.401748	No	No
A0A0G2JNZ2;A0A0G2JPP5;Q14160;A0A0G2JMS7;H0YCG0;Q5T0G3;Q9BTT6;H0YDF9	Protein scribble homolog	SCRIB	4.41111	3.50656	No	Yes
A0A0G2JQ62;Q8NF37	Lysophosphatidylcholine acyltransferase 1	LPCAT1	1.16078	0.665024	No	No
A0A0G2JRX5;A0A0G2JQN8;A0A0G2JRY6;A0A1W2PRV5;E7EQZ4;Q16637	Survival motor neuron protein	SMN1	-0.356603	0.160746	No	Yes
A0A0G2JR38;E9PHT6;Q9NVE7	Pantothenate kinase 4	PANK4	-0.0602919	0.0211216	No	Yes
A0A0G2JR68;F5H0V4;Q9HAP2	MLX-interacting protein	MLXIP	1.49195	1.09868	No	No
E9PN18;A0A0J9YVR6;E9PQ56;A0A0J9YWM1;H0YEM1;A0A0J9YYL3;A0A0J9YXJ8;A0A0J9YVP6;A0A0J9YXX5;Q9UHX1;E9PMU7;E9PL19	Poly(U)-binding-splicing factor PUF60	PUF60	2.80732	4.57682	No	Yes
A0A0J9YW54;A2A2F0;Q86X10	Ral GTPase-activating protein subunit beta	RALGAPB	0.186241	0.0476437	No	Yes
C9J2C4;A0A0J9YX62;O75190;Q8NHS0;C9JDR7;C9JDX6;F8WCZ4;C9J2P2;E9PH18;C9JRD2;C9JXB9;P25686	DnaJ homolog subfamily B member 6;DnaJ homolog subfamily B member 8	DNAJB6;DNAJB8	1.78474	0.936632	No	Yes
A0A0J9YYJ0;Q8N129	Protein canopy homolog 4	CNPY4	6.09909	3.52042	No	No
A0A0R4J2E8;A8MXP9;P43243;D6REM6;D6R991;Q68E03;B3KM87;D6RB45;A0A1B0GX04;D6R9F3;D6RBS2;D6RCM3;D6REK4;D6R8Z5;H0Y8T4	Matrin-3	MATR3	0.176531	0.270564	No	Yes
A0A0R4J2F4;Q9NWZ3;F8VW24;F8VVZ1;F8VR40	Interleukin-1 receptor-associated kinase 4	IRAK4	2.51506	0.986479	No	No
A0A0S2Z5D0;H3BUV4;A0A1B0GTU6;Q9NWW5;A0A1B0GW73;H3BNF1;A0A1B0GTV3;A0A1B0GUD2;H3BUT1;A0A1B0GU90;H3BRN7;H3BTY4	Ceroid-lipofuscinosis neuronal protein 6	CLN6	1.27515	1.76119	No	No
Q5HYK7;A0A0U1RQE4;A0A0U1RQN2	SH3 domain-containing protein 19	SH3D19	1.56484	0.929747	No	No
A0A0U1RQQ9;Q6P3W7;F8VSC5;H0YIK6	SCY1-like protein 2	SCYL2	3.75674	2.1094	No	Yes
A0A0U1RQV4;Q13464	Rho-associated protein kinase 1	ROCK1	2.98524	1.96309	No	Yes
A0A0U1RQV7;E9PS63;F5H8L0;B7ZAP0	Rab GTPase-activating protein 1-like, isoform 10	RABGAP1L	3.09545	1.46898	No	No
H0Y923;A0A0U1RR22;Q9UNF0	Protein kinase C and casein kinase substrate in neurons protein 2	PACSIN2	1.37265	0.761465	No	Yes
Q96KK5;Q99878;Q9BTM1;A0A0U1RRH7;A0A0U1RR32;P0C0S8;P20671;Q93077;H0YFX9;Q6FI13;Q7L7L0;Q16777;P04908;A0A3B3IS11;REV__Q8NB25;REV__H0Y672;REV__E7EQ67;REV__H7BY63;REV__H0YBA5;REV__A0A087X2A7	Histone H2A type 1-H;Histone H2A type 1-J;Histone H2A.J;Histone H2A type 1;Histone H2A type 1-D;Histone H2A type 1-C;Histone H2A;Histone H2A type 2-A;Histone H2A type 3;Histone H2A type 2-C;Histone H2A type 1-B/E	HIST1H2AH;HIST1H2AJ;H2AFJ;HIST1H2AG;HIST1H2AD;HIST1H2AC;HIST2H2AA3;HIST3H2A;HIST2H2AC;HIST1H2AB	1.00405	0.311762	No	Yes
Q3B891;E9PH68;E7EWN5;A0A0U1RRA9;Q5YLB2;P38398;C9IZW4;A0A0A0MSN1;A0A2R8Y587;E7ENB7;E7EQW4;H0Y8D8;B7ZA85;E7EUM2	Breast cancer type 1 susceptibility protein	BRCA1	5.59279	2.57157	No	No
A0A0U1RRM1;Q8WXI9;A0A0U1RR30;Q86YP4	Transcriptional repressor p66-beta;Transcriptional repressor p66-alpha	GATAD2B;GATAD2A	2.89553	1.43342	No	No
A6NLN1;A0A0U1RRM4;P26599;A0A0D9SF20;K7EKJ7;K7EK45;K7ES59;A0A087WU68;K7ELW5	Polypyrimidine tract-binding protein 1	PTBP1	1.43564	2.13692	No	Yes
A0A0U1RRM6;Q8N8S7;A0A075B6E5;A0A0U1RQP7;Q9UI08	Protein enabled homolog	ENAH	4.09674	2.0427	No	Yes
P01892;A0A140T9X5;A0A140T9I0;A0A140T955;A0A140T933;A0A1W2PRT9;A0A140T913;A0A1W2PPQ2;P16189;P30459;A0A1W2PS39;B0UXQ0;A0A140T975;A0A140T9Z6;A0A1W2PQS8;A0A140T941;P10314;P30512;Q9GJ45;P30456	HLA class I histocompatibility antigen, A-2 alpha chain;HLA class I histocompatibility antigen, A-31 alpha chain;HLA class I histocompatibility antigen, A-74 alpha chain;HLA class I histocompatibility antigen, A-32 alpha chain;HLA class I histocompatibility antigen, A-29 alpha chain	HLA-A	6.75948	3.6961	No	Yes
A0A140T936;P26640;A0A140T954;A0A140T904;A2ABF4;A0A0G2JJT9;H0Y426	Valine--tRNA ligase	VARS	1.19756	2.94915	No	Yes
A0A1W2PR11;A0A140T962;A0A140T9J9;A0A140T9B3;Q29963;Q29865;A0A140TA05;A0A140T9L3;A0A140T9E1;A0A140T942;P30499;F8W9Z8;A0A140TA12;A0A140T9Z7;P01893;P13747	HLA class I histocompatibility antigen, Cw-6 alpha chain;HLA class I histocompatibility antigen, Cw-18 alpha chain;HLA class I histocompatibility antigen, Cw-1 alpha chain	HLA-C	3.86624	3.13694	No	Yes
O19617;A2AEA2;A0A140T9H5;P10321;A0A140T921;A0A140T9U8;A0A1W2PRU9	HLA class I histocompatibility antigen, Cw-7 alpha chain	HLA-C	7.21036	2.62548	No	Yes
A0A1B0GUA1;A0A1B0GTG2;A0A1B0GW82;A0A1B0GW77;P49419;A0A1B0GV49;A0A1B0GTY9;A0A1B0GTJ4;A0A0J9YWF7;H0YHM6;A0A1B0GUY0;F8WDY6;A0A1B0GVU0;F8VVF2	Alpha-aminoadipic semialdehyde dehydrogenase	ALDH7A1	-0.399432	0.155533	No	Yes
A0A1B0GTL5;Q9BXF6	Rab11 family-interacting protein 5	RAB11FIP5	5.52329	2.67136	No	No
Q96L93;A0A1B0GTU3;A0A0A0MRC9	Kinesin-like protein KIF16B	KIF16B	3.38697	2.31173	No	No
F5GZ78;A0A1B0GU60;A0A1B0GTU4;P49023;REV__D6RBA6;F5H836;A0A1B0GV30	Paxillin	PXN	3.03716	1.85672	No	Yes
O75787;B7Z413;A0A1C7CYW4;A0A1B0GVW0;A0A1B0GVB9;A0A1B0GTU8;A0A1B0GVC7;A0A1B0GU12;A0A1B0GUT7;A0A1B0GWJ8;H7C3E1;A0A1B0GTB0;B7Z1I9;A0A1B0GVZ1;A0A1B0GV60;A0A1B0GVI9;A0A1B0GW13;A0A1B0GWD6;H7C240;A0A1B0GUV3	Renin receptor	ATP6AP2	2.64034	2.86687	No	Yes
A0A3B3ISF1;A0A3B3IU51;A0A3B3ISZ5;A0A3B3IRI3;A0A3B3ITE1;A0A1B0GTW1;A0A2R8YDH4;Q9UDY2;A0A3B3IT83;A0A3B3IRV6;A0A3B3IS03	Tight junction protein ZO-2	TJP2	4.29878	1.87906	No	Yes
F8WD96;C9JH19;A0A1B0GW44;A0A1B0GVP3;A0A1B0GV23;A0A1B0GVD5;A0A1B0GWE8;A0A1B0GU92;A0A1B0GU03;P07339;F8W787;H7C469	Cathepsin D;Cathepsin D light chain;Cathepsin D heavy chain	CTSD	0.959791	0.325003	No	Yes
A0A1B0GUA3;Q96EK5;A0A1B0GTE6;A0A0D9SFK7;A0A1B0GVY9;A0A1B0GUH6;A0A1B0GU96;A0A1B0GV79;A0A1B0GW21	KIF1-binding protein	KIAA1279	0.433826	0.452466	No	No
A0A1B0GV57;Q9NYJ8	TGF-beta-activated kinase 1 and MAP3K7-binding protein 2	TAB2	1.27046	0.77592	No	No
A0A1B0GVI0			1.53087	0.828689	No	No
A0A1B0GVL4;E7EUR8;P78312			4.68476	3.03534	No	No
A0A1B0GVL5;A0A2R8YFM9			1.64543	1.41845	No	No
A0A1B0GWA2;A0A2R8YEL0;O00116;B8ZZ81	Alkyldihydroxyacetonephosphate synthase, peroxisomal	AGPS	3.47093	1.01355	No	Yes
A0A1B0GWD8			0.137925	0.0352794	No	No
R4GND1;A0A1B0GX65;Q96LR5;Q969T4;A0A087X283;R4GN77	Ubiquitin-conjugating enzyme E2 E2;Ubiquitin-conjugating enzyme E2 E3	UBE2E3;UBE2E2	2.08747	1.59309	No	No
D6R9X2;E9PE34;A0A1B0GX99;E7EVH3;Q92576	PHD finger protein 3	PHF3	2.91755	2.41726	No	No
A0A1C7CYX9;Q16555	Dihydropyrimidinase-related protein 2	DPYSL2	3.45885	1.80704	No	Yes
Q969N2;A0A1W2PNP0;A0A1W2PPR6;A0A1W2PPS0;A0A1W2PPC3;A0A1W2PP57;A0A1W2PRZ8;A0A1W2PR92;A0A1W2PPQ7;A0A1W2PP13;A0A1W2PQN1;A0A1W2PRH2;A0A1W2PPI8;A0A1W2PQ29;A0A1W2PPU8;A0A1W2PQ52;A0A1W2PP53;A0A1W2PNW9;A0A1W2PRV7;A0A1W2PRH8;F6W983;A0A1W2PRG1;H7C2Y2;A0A1W2PQY1;A0A1W2PR70;A0A1W2PP98;A0A1W2PQL3;A0A1W2PNS2;A0A1W2PNZ5;A0A1W2PSC5;A0A1W2PP03;B7Z7C5;A0A1W2PR22;A0A1W2PP91	GPI transamidase component PIG-T	PIGT	1.57827	2.01192	No	No
A0A1W2PNX8;Q9H3U1	Protein unc-45 homolog A	UNC45A	2.27761	3.3485	No	Yes
Q9Y388;A0A1W2PP04;Q5JY83	RNA-binding motif protein, X-linked 2	RBMX2	5.38159	2.60329	No	No
E9PH70;A0A1W2PPB7;Q9ULH0;H0Y8E4	Kinase D-interacting substrate of 220 kDa	KIDINS220	1.58726	0.499515	No	Yes
P01889;A0A1W2PPR8;F6U0H7;Q95365;Q29836;P03989;P30475;Q31610;P30486;Q04826;Q29718;P30485;P30461;P30481;P30483;P30487;P30488	HLA class I histocompatibility antigen, B-7 alpha chain;HLA class I histocompatibility antigen, B-38 alpha chain;HLA class I histocompatibility antigen, B-67 alpha chain;HLA class I histocompatibility antigen, B-27 alpha chain;HLA class I histocompatibility antigen, B-39 alpha chain;HLA class I histocompatibility antigen, B-81 alpha chain;HLA class I histocompatibility antigen, B-48 alpha chain;H…	HLA-B	1.84947	0.883569	No	Yes
A0A1W2PPS1			2.62928	1.54046	No	No
C9J4M6;A0A1W2PPT5;C9J2Y9;P30876	DNA-directed RNA polymerase;DNA-directed RNA polymerase II subunit RPB2	POLR2B	4.63809	2.6503	No	Yes
A0A1W2PQ51;A0A1X7SBZ2;Q92841	Probable ATP-dependent RNA helicase DDX17	DDX17	1.44119	1.85069	No	Yes
A0A2R8Y6L3;F6U211;A0A2R8Y7H1;A0A2R8YFH6;A0A1W2PQS6;P46783;S4R435	40S ribosomal protein S10	RPS10;RPS10-NUDT3	1.12261	1.11331	No	Yes
A0A1W2PRU0;A6NMQ3;Q5T5H1;O43768	Alpha-endosulfine	ENSA	6.30169	3.74027	No	No
A0A1X7SBT5;Q92664	Transcription factor IIIA	GTF3A	2.15766	0.823213	No	No
A0A286YF22;O43175;A0A286YFA2;A0A286YFL2;A0A286YFM8;A0A286YER3;A0A286YFC8;A0A286YFB2;A0A286YF34;A0A286YF78;A0A286YFF3;A0A286YFK5;A0A286YFE1	D-3-phosphoglycerate dehydrogenase	PHGDH	1.09564	2.28952	No	Yes
A0A2C9F2P4;A0A286YFF7;P50897;Q5T0S4;A0A286YFE3;A0A286YFL8;A0A286YFL6;E9PSE5;E9PIA8	Palmitoyl-protein thioesterase 1	PPT1	4.13645	1.492	No	Yes
A0A286YFF8;Q7Z3U7;F8VZV1;F8VQS2	Protein MON2 homolog	MON2	0.483902	0.492481	No	Yes
A0A2R8Y691;A0A2R8Y4W0;H0Y5X7;H7C3F5;A0A2H2FJL5;B7Z6J7;O75175	CCR4-NOT transcription complex subunit 3	CNOT3	2.40267	1.42009	No	No
C9J535;H7BZA2;H7C3U7;H7BZY2;A0A2Q3DP09;Q7Z3E5	LisH domain-containing protein ARMC9	ARMC9	1.79802	1.97016	No	Yes
Q5SWX3;A0A2Q3DQE3;Q13555;H0Y6G2;Q8WU40	Calcium/calmodulin-dependent protein kinase type II subunit gamma	CAMK2G	-0.739763	0.342969	No	Yes
A0A2R8Y4G4;A0A2R8Y4Q3;A0A2R8YE54;A0A2R8YD53;A0A2R8YGE5;A0A2R8Y3X5;A0A2R8YE78;A0A2R8YDM2;C9JMB8;O60313;C9JY58;H7C321;A0A2R8Y5E2;A0A2R8Y5G3;E5KLJ9	Dynamin-like 120 kDa protein, mitochondrial;Dynamin-like 120 kDa protein, form S1	OPA1	3.59837	1.60681	No	Yes
A0A2R8Y5E4;A0A2R8YFK2;A0A2R8Y6M6;A0A2R8Y4C2;A0A2R8YFS8;A0A2R8Y8C4;A0A2R8Y5C9;A0A2R8Y596;P56945	Breast cancer anti-estrogen resistance protein 1	BCAR1	0.691079	0.657967	No	No
A0A2R8Y4R7;A0A2R8Y6L6;O75648;A0A2R8YDK3	Mitochondrial tRNA-specific 2-thiouridylase 1	TRMU	0.630074	0.181418	No	No
H7C048;K7EMQ8;J3QR61;A0A2R8Y765;J3QKS7;A0A2R8Y7U4;A0A2U3TZQ7;A0A2R8Y7I9;A0A2R8Y4T4;A0A2R8YES3;A0A2R8Y855;B4DGM3;Q969G3	SWI/SNF-related matrix-associated actin-dependent regulator of chromatin subfamily E member 1	SMARCE1	2.8875	1.77728	No	Yes
A0A2R8Y7W5;A0A2R8Y4Z0;Q14004;A0A087X209;A0A2R8YF61;A0A2R8YD28;A0A2R8Y644;Q9BVE2;J3QSD7;A0A2R8YEB7;A0A2R8YCQ1;A0A2R8Y7Y0	Cyclin-dependent kinase 13	CDK13	6.26341	3.39093	No	Yes
H0YH87;A0A2R8Y7P6;A0A2R8YDM9;F8VQP2;F8WB06;V9GY86;A0A2R8Y5A6;Q99700;F8VRK6;F8VVY6;F8W0B5;F8WB05	Ataxin-2	ATXN2	4.66767	2.60727	No	No
D6RDJ3;H0Y723;A0A2R8Y8D6;A0A2R8YEY5;E7EQB9;A0A2R8YEZ4;A0A2R8Y5D3;O15160	DNA-directed RNA polymerases I and III subunit RPAC1	POLR1C	0.648836	0.169518	No	Yes
A0A2R8Y5U8;A0A2R8Y6S1;A0A2R8YFV7;A0A2R8Y5N2;A0A2R8Y5S3;Q92574	Hamartin	TSC1	2.65363	2.3812	No	No
Q15813;A0A2R8Y5Q8;A0A2R8Y7E7;A0A2U3TZJ6;A0A2R8YHI9;A0A2R8Y6Q1;A0A2R8YFL4;A0A2R8YFM3;A0A2R8Y809;A0A2R8Y4V6;A0A2R8YH53;A0A2R8Y597;A0A2R8Y784;A0A2R8Y4P2;A0A2R8Y787;A0A2R8Y6L2;A0A2R8Y5H6;A0A2R8Y897;A0A2R8YF12;A0A2R8YER9	Tubulin-specific chaperone E	TBCE	3.53966	1.03866	No	Yes
A0A2R8Y653;Q9BZX2	Uridine-cytidine kinase 2	UCK2	1.1266	0.912507	No	Yes
A0A2R8Y661;A0A2R8YGD3;Q9Y4G8;D6RE77;B7Z7Y1	Rap guanine nucleotide exchange factor 2	RAPGEF2;RAPGEF6	5.15929	1.38478	No	No
A0A2R8Y6J3;P46777;Q5T7N0;A0A2R8Y4A2	60S ribosomal protein L5	RPL5	1.28584	2.57597	No	Yes
A0A2R8Y6J6;A0A2R8Y7H0;Q9Y5Y9	Sodium channel protein type 10 subunit alpha	SCN10A	4.27991	0.911882	No	Yes
A0A2R8Y6W8;P19447	TFIIH basal transcription factor complex helicase XPB subunit	ERCC3	-1.00919	0.470274	No	No
A0A2R8YDQ9;A0A2R8Y6Y7;Q9P2R7;Q5T9Q5;Q5T9Q8;A0A0U1RQL1;A0A0U1RRI1;A0A0U1RQF8;A0A2R8Y5P6;A0A2R8Y6E6;A0A0U1RQU7;A0A2R8Y5P4	Succinyl-CoA ligase [ADP-forming] subunit beta, mitochondrial	SUCLA2	3.944	3.60755	No	Yes
F5GZB4;A0A2R8Y7K4		LOXHD1	2.45828	1.06921	No	No
P82094;A0A2R8Y7M0;F8WF45	TATA element modulatory factor	TMF1	5.39174	2.0603	No	Yes
E7ETD6;E9PE19;A0A2R8Y7Q1;Q12830;A0A0A0MR81;F5GXF5;J3QQQ8;J3KSK9	Nucleosome-remodeling factor subunit BPTF	BPTF	6.15752	1.09301	No	No
E9PJZ7;A0A2R8Y7R9;Q13136;R4GNF1;F8VWR9;E9PPF6;R4GN36;B1APN9;G3V200;O75335;O75145;O75334	Liprin-alpha-1;Liprin-alpha-4;Liprin-alpha-3;Liprin-alpha-2	PPFIA1;PPFIA3;PPFIA2;PPFIA4	1.75228	2.88918	No	Yes
P62263;A0A2R8Y811;E5RH77	40S ribosomal protein S14	RPS14	1.2463	2.17527	No	Yes
A0A2R8YDI1;A0A2R8Y852;Q13948;P39880	Protein CASP;Homeobox protein cut-like 1	CUX1	1.92794	1.95377	No	No
A0A2R8Y880;Q7Z6E9;I3L3Y2;H3BUN0;H3BSK8	E3 ubiquitin-protein ligase RBBP6	RBBP6	5.79537	3.2323	No	Yes
A0A2R8YDP5;H7C560;A0A2U3TZI2;A0A2R8Y8E0;P15056;A0A2R8Y679;A0A2R8Y492;H7C4S5;A0A2R8Y467	Serine/threonine-protein kinase B-raf	BRAF	1.62147	2.22459	No	No
A0A2R8YCL1;Q13322	Growth factor receptor-bound protein 10	GRB10	0.303911	0.237632	No	No
A0A2R8YD90;A0A2R8YCS7;Q9Y3Z3;A0A2R8Y6J9;A0A2R8YF51;A0A2R8Y5D2;A0A2R8Y586;A0A2R8YG48;A0A2R8Y7R5;A0A2R8Y755	Deoxynucleoside triphosphate triphosphohydrolase SAMHD1	SAMHD1	1.44441	0.937383	No	Yes
E7ER27;A0A2R8YD50;P51659;A0A2R8YDT8;A0A2R8YF45;E7EWE5;A0A2R8YEG2;A0A2R8Y7L2;G5E9S2;E7ET17;A0A2R8Y7W2;E7EPL9	Peroxisomal multifunctional enzyme type 2;(3R)-hydroxyacyl-CoA dehydrogenase;Enoyl-CoA hydratase 2	HSD17B4	1.12099	0.364164	No	Yes
A0A2R8YF43;A0A2R8YD58;E7EU96;Q8NEV1;P68400;A0A2R8Y4D6;A0A2R8Y4H0;A0A2R8YDP2;A0A2R8Y5A0;A0A2R8YFU2;A0A087WY74;A0A2R8YDY7;A0A2R8YEW1;V9GYA2	Casein kinase II subunit alpha 3;Casein kinase II subunit alpha	CSNK2A1;CSNK2A3	1.72346	1.11872	No	Yes
A0A2R8YD63;Q92547	DNA topoisomerase 2-binding protein 1	TOPBP1	2.39261	2.11055	No	No
F5H008;A0A2R8YDQ0;Q9H267	Vacuolar protein sorting-associated protein 33B	VPS33B	3.06004	0.847606	No	Yes
A0A2R8YDT1;P15104	Glutamine synthetase	GLUL	2.33912	1.48559	No	Yes
A0A2R8YFH5;Q15437;Q5QPE1;Q5QPE2	Protein transport protein Sec23B	SEC23B	1.57326	0.556055	No	Yes
A0A2R8YGH5;H7C1E4;P61966	AP-1 complex subunit sigma-1A	AP1S1	0.798101	1.39194	No	Yes
A0A2R8YH03;Q5VWN6	Protein FAM208B	FAM208B	3.93806	1.62439	No	Yes
P11171;A0A2U3TZH6;Q4VB86;A0A3B3IU06;A0A2R8Y5Z6;A0A2R8Y5G2;A0A2R8Y570;A0A2R8Y6G5;A0A2R8YFR9;A0A2R8YD30;A0A2R8Y7Y3;A0A2R8Y420;A0A2R8Y7N0;A0A3B3IUD6;A0A2R8Y6D0;A0A3B3ITP0;A0A2R8YCW8;A0A1B0GWG0;A0A2R8Y4N6;A0A3B3ITC5;A0A2R8Y6T6;A0A2R8Y783;Q4VXN1;Q4VXN0;A0A2R8Y5C8;A0A2R8YFU8	Protein 4.1	EPB41	2.52267	2.65369	No	Yes
A0A2U3TZL8;H7BYN4;Q02241;A0A2R8Y531;H0YME6	Kinesin-like protein;Kinesin-like protein KIF23	KIF23	0.673799	0.268075	No	Yes
A0A2U3TZY2;H0YGM0;Q9H078	Caseinolytic peptidase B protein homolog	CLPB	1.46572	1.76782	No	No
A0A3B3IRI2;P17812;B4E1E0;A0A3B3IRQ8;A0A3B3ITF6;A0A3B3ITB8;A0A3B3ITH9;A0A3B3ISY3	CTP synthase 1;CTP synthase	CTPS1	1.39208	2.96543	No	Yes
A0A3B3IRZ0;A0A3B3IU62;A6NGJ7;A0A3B3ISJ4;A0A3B3IS68;A0A3B3ITZ3;A0A3B3IT04;A0A3B3IRI9;A6NFW1;A0A3B3IRP8;E7EVA8;A0A3B3IT84;A0A3B3IT30;A0A3B3ISS7;A0A3B3IT95;A0A3B3ISE4;A0A3B3IRZ8;A6NMT1;A0A3B3IU01;A0A3B3IRV1;Q9BY41	Histone deacetylase 8	HDAC8	0.72501	0.356228	No	No
A0A3B3IRP5;Q6P1J9;A0A1B0GUB2;A0A2R8YHB3;A0A3B3ISN2;A0A2R8Y640	Parafibromin	CDC73	4.84209	2.80284	No	No
A0A3B3IRQ9;H0YCK3;P55265;A0A3B3ISX1;A0A3B3ITG9;A0A3B3ISU1	Double-stranded RNA-specific adenosine deaminase	ADAR	4.41585	1.24311	No	Yes
F5GWX2;A0A3B3IRV5;Q9NRV9	Heme-binding protein 1	HEBP1	1.08912	0.577526	No	Yes
A0A3B3IRW6;Q2KHR3	Glutamine and serine-rich protein 1	QSER1	2.62469	1.25231	No	No
A0A3B3IS06;J3KQ96;E7ETY2;Q13428;H0Y8Y7;A0A2R8Y857;A0A2R8Y4M7;H0YA99	Treacle protein	TCOF1	6.04948	3.08389	No	Yes
F5H5A1;A0A3B3ISK9;Q4G176;H0YGJ0;H0YGC7;F5H362;F5H755	Acyl-CoA synthetase family member 3, mitochondrial	ACSF3	1.81757	1.23322	No	No
A0A3B3ISP1;Q92625	Ankyrin repeat and SAM domain-containing protein 1A	ANKS1A	2.76884	1.29806	No	Yes
A0A3B3ISQ1;A6H8L4;E7EUI5;P78536	Disintegrin and metalloproteinase domain-containing protein 17	ADAM17	3.21256	3.69065	No	Yes
A0A3B3ISU0;Q02487	Desmocollin-2	DSC2	2.25894	3.23144	No	Yes
A0A3B3ISZ4;Q9BYE7	Polycomb group RING finger protein 6	PCGF6	3.34723	4.00496	No	No
E9PC15;A0A3B3ITD0;Q53H12;A0A3B3ISY9;A0A3B3ISZ0;E9PG39;A0A3B3ITX7;A0A0G2JLG5;A0A3B3IUC9;A0A3B3ITV0;A0A0G2JLD0;A0A3B3IS09	Acylglycerol kinase, mitochondrial	AGK	1.27976	2.09738	No	Yes
M0R076;M0QYT0;M0QXS5;A0A3B3ITJ4;P14866	Heterogeneous nuclear ribonucleoprotein L	HNRNPL	2.22144	0.662149	No	Yes
H0YDR7;A0A3B3ITS5;Q14181	DNA polymerase alpha subunit B	POLA2	4.29346	1.51911	No	No
A0A3B3ITT5;P47914	60S ribosomal protein L29	RPL29	-0.533606	0.535269	No	Yes
A0A3B3ITW1;P49841	Glycogen synthase kinase-3 beta	GSK3B	-2.86658	3.28392	No	Yes
E9PN17;A0A3B3ITX4;O75964	ATP synthase subunit g, mitochondrial	ATP5L	1.97089	1.90271	No	Yes
A0A3B3ITZ9;Q9Y2W1	Thyroid hormone receptor-associated protein 3	THRAP3	6.46658	2.26939	No	Yes
A0A3B3IU45;P33991;A0A3B3IT92;A0A3B3IS57;E5RG31;A0A3B3ITP6;A0A3B3IRR8	DNA replication licensing factor MCM4	MCM4	1.00315	1.77935	No	Yes
B1AHD1;A0A3B3IUA2;P55769;A0A3B3IRU2	NHP2-like protein 1;NHP2-like protein 1, N-terminally processed	NHP2L1	3.04785	1.56884	No	Yes
A0A3B3IUC0;Q9Y287	Integral membrane protein 2B;BRI2, membrane form;BRI2 intracellular domain;BRI2C, soluble form;Bri23 peptide	ITM2B	1.03649	0.500275	No	Yes
A0A3B3IUD2;Q9BUK6	Protein misato homolog 1	MSTO1	2.843	1.8379	No	No
Q14690;A0A3B3IUD7;S4R3Q4	Protein RRP5 homolog	PDCD11	1.69706	1.04986	No	No
A0A3F2YNY6;O75400;F5H578;H0YG38;H7C2N3	Pre-mRNA-processing factor 40 homolog A	PRPF40A	7.92847	2.74926	No	Yes
A0MZ66	Shootin-1	KIAA1598	6.93393	3.51533	No	Yes
A0PJW6	Transmembrane protein 223	TMEM223	1.28561	0.802722	No	No
M0R026;A1L0T0;M0R1B5;E9PJS0;E9PL44;M0QZX5	Acetolactate synthase-like protein	ILVBL	0.983337	0.840446	No	No
A1X283;G3V144;A0A1B0GUF2	SH3 and PX domain-containing protein 2B	SH3PXD2B	5.28828	2.46146	No	No
A2A2G4;Q9Y672;S4R350;A0A3B3IS62;A0A3B3ITD6;A0A3B3ITI5	Dolichyl pyrophosphate Man9GlcNAc2 alpha-1,3-glucosyltransferase	ALG6	1.14028	0.634119	No	No
A2A2Q9;Q9Y312	Protein AAR2 homolog	AAR2	3.75502	1.67309	No	Yes
A2RRP1;H0Y5G7;H7C007;H7BZU5;C9JCM7	Neuroblastoma-amplified sequence	NBAS	3.98419	2.22757	No	No
C9JT67;Q8IYA2;A2RUR9	Putative coiled-coil domain-containing protein 144C;Coiled-coil domain-containing protein 144A	CCDC144A;CCDC144CP	1.38605	1.11474	No	No
A3KMH1	von Willebrand factor A domain-containing protein 8	VWA8	2.75821	1.04109	No	No
A3KN83	Protein strawberry notch homolog 1	SBNO1	3.45359	2.45992	No	No
A4D1E9;C9JEQ8;F8WBY0;F8WCN4;F8WBB5;C9J8R7;C9JNI1	GTP-binding protein 10	GTPBP10	4.35061	3.2496	No	No
A5YKK6;H3BMZ2;H3BVC9;H3BMH0;H3BR89;H3BNB1	CCR4-NOT transcription complex subunit 1	CNOT1	3.6827	3.25754	No	Yes
A6ND22;Q9Y3D3	28S ribosomal protein S16, mitochondrial	MRPS16	1.80523	3.04158	No	No
A6NEK1	Arrestin domain-containing protein 5	ARRDC5	2.85949	0.810115	No	No
P51610;A6NEM2;H7C1C4	Host cell factor 1;HCF N-terminal chain 1;HCF N-terminal chain 2;HCF N-terminal chain 3;HCF N-terminal chain 4;HCF N-terminal chain 5;HCF N-terminal chain 6;HCF C-terminal chain 1;HCF C-terminal chain 2;HCF C-terminal chain 3;HCF C-terminal chain 4;HCF C-terminal chain 5;HCF C-terminal chain 6	HCFC1	4.88612	3.29287	No	Yes
Q92643;A6NEM5;B1AK81	GPI-anchor transamidase	PIGK	2.74985	2.93837	No	No
A6NFX8;Q9UKK9;A6NCQ0;A6NJU6;H0YEY4;C9JYY9	ADP-sugar pyrophosphatase	NUDT5	5.75004	3.32211	No	Yes
H3BMT0;H3BTV5;H3BU16;A6NGP5;H3BMV3;Q9H910	Hematological and neurological expressed 1-like protein	HN1L	6.51148	2.84843	No	Yes
Q14202;A6NHB5;A6NHN7	Zinc finger MYM-type protein 3	ZMYM3	2.41509	1.06475	No	No
A6NHK2;P62304	Small nuclear ribonucleoprotein E	SNRPE	2.81187	4.44075	No	Yes
A6NHQ2	rRNA/tRNA 2-O-methyltransferase fibrillarin-like protein 1	FBLL1	2.58877	0.879622	No	No
A6NHR9;J3KTL8;A0A2R8YE92;A0A2R8YCU7	Structural maintenance of chromosomes flexible hinge domain-containing protein 1	SMCHD1	3.27396	1.09158	No	Yes
A6NIT2;A6NMN0;P46020	Phosphorylase b kinase regulatory subunit alpha, skeletal muscle isoform	PHKA1	2.55471	1.70793	No	Yes
Q5JSL3;A6NIW2;A0A0J9YW64	Dedicator of cytokinesis protein 11	DOCK11	1.90359	0.772365	No	Yes
A6NJA2;P54578;J3QQT6;J3KS55	Ubiquitin carboxyl-terminal hydrolase;Ubiquitin carboxyl-terminal hydrolase 14	USP14	3.84634	2.72435	No	Yes
A6NKT7;J3KNE0;Q7Z3J3;O14715;Q99666;J3KQ37;A0A286YES2;P0DJD1;P0DJD0;F8VYC4;A0A1W2PNU4;F8W705;H0YBN8;C9J6W1;H7BZ48;C9J1W9;C9JF75	RanBP2-like and GRIP domain-containing protein 3;RanBP2-like and GRIP domain-containing protein 4;RANBP2-like and GRIP domain-containing protein 8;RANBP2-like and GRIP domain-containing protein 5/6;RANBP2-like and GRIP domain-containing protein 2;RANBP2-like and GRIP domain-containing protein 1	RGPD3;RGPD4;RGPD8;RGPD5;RGPD2;RGPD1	4.45691	3.1326	No	No
A6NMU3;Q92783	Signal transducing adapter molecule 1	STAM	3.08072	1.01241	No	Yes
A6PVI9		CEP250	1.45595	1.30257	No	Yes
A6PVX3;Q5VWC4;P55036	26S proteasome non-ATPase regulatory subunit 4	PSMD4	3.365	1.05319	No	Yes
A8CG34;Q96HA1;C9JFL1;A6NF01	Nuclear envelope pore membrane protein POM 121C;Nuclear envelope pore membrane protein POM 121;Putative nuclear envelope pore membrane protein POM 121B	POM121C;POM121;POM121B	3.84826	2.51889	No	No
A8DPD7;Q9C0D3	Protein zyg-11 homolog B	ZYG11B	1.23932	0.549451	No	No
P55145;A8K878;H7C2D6	Mesencephalic astrocyte-derived neurotrophic factor	MANF	7.27752	3.81866	No	Yes
A8K968;A0A0A0MRA8;Q9Y2J2;A0A1B0GTF8;A0A0A0MSA4;J3KT37;A0A0J9YY18;J3QS83;A0A0J9YWN0;A0A0J9YWE1;A0A0J9YWS4	Band 4.1-like protein 3;Band 4.1-like protein 3, N-terminally processed	EPB41L3	3.11966	2.43887	No	Yes
A8MQ02;H0Y7R8;H0Y8L4;H0Y8U8;H0YA98;H0Y948;H0Y9I0		MLLT4	8.60957	3.67212	No	Yes
P49840;A8MT37;M0QYV0	Glycogen synthase kinase-3 alpha	GSK3A	1.27174	1.7569	No	Yes
O14972;A8MTY9;A8MY26	Down syndrome critical region protein 3	DSCR3	1.58357	0.688813	No	Yes
H7BY10;K7EJV9;K7ERT8;A8MUS3;P62750;K7EMA7	60S ribosomal protein L23a	RPL23A	1.36254	1.38921	No	Yes
C9JL30;H7C3B2;A8MXB9;J3KQJ1;C9J660;Q8NBJ7;F8WA42;E9PBT8;J3QT17;F8WEV7;F8WES7;F8WEX5;E9PG02	Sulfatase-modifying factor 2	SUMF2	5.34186	3.52964	No	No
E7ERC8;A8MXL6;P55735	Protein SEC13 homolog	SEC13	3.27846	1.86848	No	Yes
P55039;A8MZF9;J3KRL5	Developmentally-regulated GTP-binding protein 2	DRG2	2.25998	1.77168	No	Yes
M0R088;E9PCT1;A9Z1X7;Q8IYB3	Serine/arginine repetitive matrix protein 1	SRRM1	1.65508	1.05999	No	No
B0QY68;B0QY66;B0QY67;B0QY64;Q9UH99	SUN domain-containing protein 2	SUN2	2.92849	3.10651	No	No
B0QY89;Q9Y262;B0QY90;C9JHP4;C9K0Q7;H7C3A0	Eukaryotic translation initiation factor 3 subunit L	EIF3L	0.450613	0.679138	No	Yes
B0QYW5;F6RTR7;O43808;F8WE74	Peroxisomal membrane protein PMP34	SLC25A17	-0.321297	0.552582	No	No
E9PAP1;X6RHV1;B0QZE6;E9PS59;X6R732;E9PQM8;E9PRF4;Q15047	Histone-lysine N-methyltransferase SETDB1	SETDB1	4.0507	2.57249	No	No
B0QZK4;Q5SWC8;X6RGJ2;Q5SSJ5	Heterochromatin protein 1-binding protein 3	HP1BP3	3.07171	1.36162	No	Yes
B0S8I6;Q14320;Q9Y247	Protein FAM50A	FAM50A	5.49258	2.79935	No	No
B0YIW6;P48444;Q6P1Q5;E9PK34	Coatomer subunit delta	ARCN1	1.34168	2.01146	No	Yes
B1AH87;P30536	Translocator protein	TSPO	-0.968606	0.310849	No	Yes
F8W6F4;B1AHC2;B1AHF8;F8WCV8;P85298	Rho GTPase-activating protein 8	ARHGAP8	0.971461	0.296299	No	Yes
B1AJY5;B1AJY7;O75832;B1AJY6	26S proteasome non-ATPase regulatory subunit 10	PSMD10	1.44892	1.05366	No	Yes
B1AKP8;P42345	Serine/threonine-protein kinase mTOR	MTOR	2.18361	0.519167	No	Yes
B1ALA9;P60891;A0A2R8Y7H4;B7ZB02;B1ALA7	Ribose-phosphate pyrophosphokinase 1	PRPS1	1.41014	1.83183	No	Yes
B1ANR0;Q13310;H0Y5F5;H0YEU6;H0YEQ8;H0YCC8;P0CB38	Polyadenylate-binding protein;Polyadenylate-binding protein 4	PABPC4	4.68696	2.84956	No	Yes
E5RHT1;B1AP22;P49810	Presenilin;Presenilin-2;Presenilin-2 NTF subunit;Presenilin-2 CTF subunit	PSEN2	-1.03293	0.168876	No	No
B1APE1;B1APE2;Q00403	Transcription initiation factor IIB	GTF2B	1.5948	0.716183	No	Yes
B1APR7;Q99504	Eyes absent homolog;Eyes absent homolog 3	EYA3	2.09433	1.25437	No	No
B1AXG1;P51812;B7ZB17;B4DG22;Q9UK32;A0A2R8Y603;Q15349;F2Z2J1;B7Z3B5;B1AXG2;E7ERL6;V9GXZ1;A0A2R8YGB7;E9PAN7;Q5SVM6;A0A2R8Y7S9;D6R910;E9PMM7;O60307;Q9Y2H9;Q6P0Q8	Ribosomal protein S6 kinase alpha-3	RPS6KA3	0.653001	0.44651	No	Yes
P07910;G3V2Q1;G3V4C1;B2R5W2;B4DY08;G3V4W0;G3V576;G3V5V7;A0A0G2JPF8;A0A0G2JNQ3;G3V2D6;G3V575;G3V555;B4DSU6;G3V251;G3V3K6;G3V5X6;B2RXH8;B7ZW38;O60812;P0DMR1;G3V4M8;G3V2H6	Heterogeneous nuclear ribonucleoproteins C1/C2;Heterogeneous nuclear ribonucleoprotein C-like 2;Heterogeneous nuclear ribonucleoprotein C-like 3;Heterogeneous nuclear ribonucleoprotein C-like 1;Heterogeneous nuclear ribonucleoprotein C-like 4	HNRNPC;HNRNPCL2;HNRNPCL3;HNRNPCL1;HNRNPCL4	0.0959473	0.0132307	No	Yes
Q5T7C4;B2RPK0;P09429	Putative high mobility group protein B1-like 1;High mobility group protein B1	HMGB1;HMGB1P1	1.54576	0.729884	No	Yes
B3KQ25;K7ESG5;K9J957;P61289;K7ENH2;K7EMD0;K7EPX6;K7EKR3;A0A087WTV2	Proteasome activator complex subunit 3	PSME3	5.06948	3.39678	No	Yes
F5H5N2;B4DNC9;B3KQ30;Q9H1K1	Iron-sulfur cluster assembly enzyme ISCU, mitochondrial	ISCU	3.16554	3.16567	No	Yes
B3KQV6;P30153;E9PH38;H0YDG7;P30154	Serine/threonine-protein phosphatase 2A 65 kDa regulatory subunit A alpha isoform;Serine/threonine-protein phosphatase 2A 65 kDa regulatory subunit A beta isoform	PPP2R1A;PPP2R1B	0.825681	0.251595	No	Yes
B3KUS5;Q70CQ3;S4R3D1;F5H3L3;F5H8D3	Ubiquitin carboxyl-terminal hydrolase;Ubiquitin carboxyl-terminal hydrolase 30	USP30	4.60682	2.00566	No	No
B3KY94;O14735	CDP-diacylglycerol--inositol 3-phosphatidyltransferase	CDIPT	1.52785	1.50336	No	Yes
B4DDD6;Q9UJU6;F8WC20;F8WBB2;F8WFE1;F8WBG8;F2Z2V3;F8WB73;F8WCK3;F2Z3E3;H0Y5J4	Drebrin-like protein	DBNL	4.21422	3.01816	No	Yes
U3KQP3;B4DEZ3;K7EJE1;E7ENQ6;Q9P0J0	NADH dehydrogenase [ubiquinone] 1 alpha subcomplex subunit 13	NDUFA13	-3.58267	2.88767	No	No
B4DJ81;P28331	NADH-ubiquinone oxidoreductase 75 kDa subunit, mitochondrial	NDUFS1	6.60697	2.64608	No	No
B4DJM9;M0QWZ7;M0R2C6;Q9NP81	Serine--tRNA ligase, mitochondrial	SARS2	-0.664403	0.669317	No	No
F8VVX6;B4DP72;Q5HYK3	2-methoxy-6-polyprenyl-1,4-benzoquinol methylase, mitochondrial	COQ5	2.08787	2.04725	No	No
B4DR61;P61619;F8W776;Q8TC24;Q9H9S3;H7C1Q9;C9JXC6;H7C069;A6NK38;F2Z2C7;A6NIF9;C9JJV4	Protein transport protein Sec61 subunit alpha isoform 1	SEC61A1	1.73143	3.06284	No	No
B4DSN5;P18031	Tyrosine-protein phosphatase non-receptor type;Tyrosine-protein phosphatase non-receptor type 1	PTPN1	2.3046	0.781584	No	Yes
F8WEW4;B4DVA9;H7C5H0;Q8NBL1	Protein O-glucosyltransferase 1	POGLUT1	1.47587	0.746757	No	No
B4DY09;Q12905;X6R6Z1;A0A0A0MRL0	Interleukin enhancer-binding factor 2	ILF2	3.31136	2.62127	No	Yes
B4DZG1;Q9Y483	Metal-response element-binding transcription factor 2	MTF2	3.67378	2.74675	No	No
B4DZS0;O76075	DNA fragmentation factor subunit beta	DFFB	1.86719	0.984403	No	No
B4E0T2;P50542;F5GZ41;F5H0L9;F5GYB4;F5H3X7;F5H5C0;J3KPV0	Peroxisomal targeting signal 1 receptor	PEX5	3.57441	2.45172	No	No
B4E128;Q08AF3	Schlafen family member 5	SLFN5	1.19466	1.20937	No	Yes
Q9BUN8;B4E1G1;E5RGY0	Derlin-1	DERL1	1.75463	1.63467	No	Yes
B4E1Q4;O14730	Serine/threonine-protein kinase RIO3	RIOK3	3.00283	0.953533	No	Yes
B5MC22;Q9UDX5;F8WEN7;H7C417	Mitochondrial fission process protein 1	MTFP1	0.81724	0.886448	No	No
B5MC59;P35244	Replication protein A 14 kDa subunit	RPA3	4.74083	2.16447	No	No
B5MCF9;O00541;B3KXD6;H7C267;H7BYY8	Pescadillo homolog	PES1	0.967893	1.21208	No	Yes
B5MCR8;Q6NXT4	Zinc transporter 6	SLC30A6	2.13227	3.16643	No	No
B5MCT9;E7EPP7;Q6ZWJ1	Syntaxin-binding protein 4	STXBP4	1.2986	0.476323	No	Yes
E7ESU0;E7EST9;B5MEG5;O94966	Ubiquitin carboxyl-terminal hydrolase;Ubiquitin carboxyl-terminal hydrolase 19	USP19	1.43694	1.18137	No	No
B7WPG3;C9IYN3;D6W592;Q8WVV9;H7C464;H7BXH8;C9JJZ7	Heterogeneous nuclear ribonucleoprotein L-like	HNRNPLL;HNRPLL	1.00081	1.01555	No	No
C9J2P0;H7C061;B7Z306;P51965	Ubiquitin-conjugating enzyme E2 E1	UBE2E1	0.725274	0.721674	No	No
B7Z4M1;F5H891;F5GWG7;F5H617;O95197	Reticulon;Reticulon-3	RTN3	1.62818	0.487022	No	Yes
B7Z524;H0YDX7;J3QT46;Q9Y450;H0YES5;E9PHZ9	HBS1-like protein	HBS1L	2.45041	2.5013	No	Yes
B7Z6D5;Q96GQ7;A0A087WYH5;A0A087X059	Probable ATP-dependent RNA helicase DDX27	DDX27	1.88714	0.871947	No	Yes
K7ENJ2;K7EID7;K7ENB9;K7EPW1;B7Z7F3;Q9H6Z4	Ran-binding protein 3	RANBP3	2.68004	1.42673	No	Yes
P0CG08;B7ZAQ6;A0A087WW82;U3KPV2;E9PKY3;A0A087WW78	Golgi pH regulator B;Golgi pH regulator A	GPR89B;GPR89A	2.87569	1.27024	No	No
B7ZBC9;B7ZBC8;O75449	Katanin p60 ATPase-containing subunit A1	KATNA1	1.48368	2.59129	No	No
B8ZZQ6;B8ZZA1;B8ZZW7;H7C2N1;P06454	Prothymosin alpha;Prothymosin alpha, N-terminally processed;Thymosin alpha-1	PTMA	1.73727	0.56633	No	Yes
B8ZZA8;B8ZZC5		GLS	1.30105	1.07265	No	Yes
B8ZZJ0;B9A032;G2XKQ0;B8ZZN6;P63165	Small ubiquitin-related modifier;Small ubiquitin-related modifier 1	SUMO1	1.87873	0.467528	No	No
F5H629;B8ZZU6;P15336	Cyclic AMP-dependent transcription factor ATF-2	ATF2	0.569148	0.574254	No	No
B8ZZW2;Q8IWJ2	GRIP and coiled-coil domain-containing protein 2	GCC2	-0.43734	0.2833	No	No
B9A067;Q16891;C9J406;H7C463;A0A087WYS0;D6RAW4	MICOS complex subunit MIC60	IMMT	-0.32502	0.168874	No	Yes
J3QWB6;J3KMX2;B9EGA3;Q92925	SWI/SNF-related matrix-associated actin-dependent regulator of chromatin subfamily D member 2	SMARCD2	1.40631	0.730804	No	Yes
K7EKS6;U3KQB4;B9TWZ6;U3KQ43;Q9Y2X0	Mediator of RNA polymerase II transcription subunit 16	MED16	2.28748	0.826186	No	No
B9ZVT1;Q8IXT5	RNA-binding protein 12B	RBM12B	3.36297	0.940872	No	No
Q5VVQ1;C4P0D6;C4P0D8;Q99598	Translin-associated protein X	TSNAX;DISC1	5.03793	1.37106	No	Yes
C9JFN4;C9IZ80;Q7L1Q6	Basic leucine zipper and W2 domain-containing protein 1	BZW1	0.231074	0.151584	No	Yes
I3L4P0;I3L1S9;C9IZD3;Q68EM7	Rho GTPase-activating protein 17	ARHGAP17	2.12119	0.966939	No	No
C9J0A7;Q9UQN3;A0A087WW88;Q92828	Charged multivesicular body protein 2b	CHMP2B	4.86719	1.55543	No	Yes
C9J0I9;Q86WB0	Nuclear-interacting partner of ALK	ZC3HC1	-0.0455106	0.0153611	No	No
C9J712;C9J0J7;C9JQ45;C9J2N0;G5E9Q6;P35080	Profilin;Profilin-2	PFN2	1.43368	1.31794	No	Yes
C9J177;B5MBZ8;C9JD73;H7C003;Q15435	Protein phosphatase 1 regulatory subunit 7	PPP1R7	0.437737	0.120831	No	Yes
C9J1Z8;P84085	ADP-ribosylation factor 5	ARF5	1.14111	1.29503	No	Yes
C9J316;C9JGV1;O95905	Protein SGT1	ECD	1.2475	0.705639	No	No
H7C515;C9J384;Q9BQ75	Protein CMSS1	CMSS1	4.07815	3.44717	No	No
C9J494;Q9H000	Probable E3 ubiquitin-protein ligase makorin-2	MKRN2	1.7918	1.36706	No	No
C9J4S4;C9J4V0;C9J8S3;P51149	Ras-related protein Rab-7a	RAB7A	1.58105	0.601763	Yes	Yes
F8WCJ1;C9J7B5;C9J4W5;I3L397;I3L504;Q9GZV4;Q6IS14;P63241	Eukaryotic translation initiation factor 5A;Eukaryotic translation initiation factor 5A-2;Eukaryotic translation initiation factor 5A-1-like;Eukaryotic translation initiation factor 5A-1	EIF5A2;EIF5A;EIF5AL1	2.16455	1.80895	No	Yes
C9J4Z3;P61513;G5E9R3;M0R0A1;Q6P4E4;E9PEL3;M0R2L6;A6NKH3	60S ribosomal protein L37a	RPL37A	1.79236	2.22315	No	Yes
Q9Y5L0;C9J7E5;E9PFH4	Transportin-3	TNPO3	2.81277	0.996228	No	Yes
C9JUC3;C9J7N0;C9JXQ7;C9JHH5;Q9Y6I9	Testis-expressed sequence 264 protein	TEX264	1.86077	1.21236	No	No
H7C0X4;C9J7S5;Q92685	Dol-P-Man:Man(5)GlcNAc(2)-PP-Dol alpha-1,3-mannosyltransferase	ALG3	1.25286	0.597757	No	No
H7BZL0;C9J808;Q9BYG3	MKI67 FHA domain-interacting nucleolar phosphoprotein	NIFK	1.51281	2.5086	No	Yes
C9J813;E9PGZ1;E7EX44;Q05682;C9JEK3;C9JE79;F8WE61	Caldesmon	CALD1	6.71117	3.19537	No	No
Q8WZ13;C9J8K7;E9PHG5;Q6UW02	Cytochrome P450 20A1	CYP20A1	0.742655	0.719979	No	No
C9JGY5;F8WE44;C9JXZ7;C9JTT7;C9J8M3;C9JZI1;P35249	Replication factor C subunit 4	RFC4	2.72659	1.76836	No	Yes
C9J8T0;P57772	Selenocysteine-specific elongation factor	EEFSEC	0.273345	0.296963	No	Yes
C9JA08;Q96D46;C9J0B9;C9IY70;C9IZW9;C9K0C2	60S ribosomal export protein NMD3	NMD3	0.392663	0.254892	No	Yes
Q9UNL2;C9JA28;C9J365	Translocon-associated protein subunit gamma	SSR3	2.07547	2.3476	No	Yes
C9JE21;C9JAA9;Q9NW13	RNA-binding protein 28	RBM28	1.26835	0.754839	No	Yes
C9JAW5;C9JNU6;Q9Y241	HIG1 domain family member 1A, mitochondrial	HIGD1A	1.64681	2.33394	No	No
C9JDU5;C9JJS3;C9K0K7;E7EPA1;O60256;C9JDH0;E7EW35;I3L0S1	Phosphoribosyl pyrophosphate synthase-associated protein 2	PRPSAP2	0.527735	0.229996	No	Yes
C9JIK8;Q9Y4P1;H0Y2Y0;F2Z2K8;H7C2A6;C9JQ72	Cysteine protease ATG4B	ATG4B	0.75071	0.724676	No	No
C9JZN1;C9JIS1;C9JXA5;P62879;Q9HAV0;C9JD14	Guanine nucleotide-binding protein G(I)/G(S)/G(T) subunit beta-2;Guanine nucleotide-binding protein subunit beta-4	GNB2;GNB4	0.727121	0.492022	Yes	Yes
C9JJ19;P82930	28S ribosomal protein S34, mitochondrial	MRPS34	4.94027	1.91499	No	No
C9JJN9;Q8N3P4	Vacuolar protein sorting-associated protein 8 homolog	VPS8	3.04309	0.997463	No	Yes
C9JK83;O95630	STAM-binding protein	STAMBP	2.20075	0.975406	No	Yes
C9JKI7;C9JP81;Q9Y6D9	Mitotic spindle assembly checkpoint protein MAD1	MAD1L1	0.968423	1.52437	No	No
C9JLU1;P52434	DNA-directed RNA polymerases I, II, and III subunit RPABC3	POLR2H	-0.886124	0.287949	No	Yes
K7ES36;C9JLV5;H7C3P9;Q9UNS2;J3QKR0	COP9 signalosome complex subunit 3	COPS3	2.90942	1.38615	No	Yes
C9JW52;C9JMY1;P18065	Insulin-like growth factor-binding protein 2	IGFBP2	2.15484	1.6742	No	Yes
C9JXB8;C9JNW5;P83731	60S ribosomal protein L24	RPL24	1.40305	2.01022	No	Yes
C9JP16;O75718	Cartilage-associated protein	CRTAP	0.737213	0.523203	No	Yes
Q9H9J4;C9JPC9;E7EWZ4	Ubiquitin carboxyl-terminal hydrolase 42	USP42	5.01638	3.60599	No	No
H7C5U1;F8WAU6;F8WB00;F8WC42;C9JR82;C9JU35;G3XA94;Q9NPL8	Complex I assembly factor TIMMDC1, mitochondrial	TIMMDC1	0.986225	0.722989	No	No
C9JRJ5;Q9UGP4	LIM domain-containing protein 1	LIMD1	6.96899	4.56563	No	No
C9JRZ6;F8WAR4;Q9NX63;A0A286YEX5	MICOS complex subunit MIC19	CHCHD3	-0.890029	0.970571	No	Yes
C9JSC3;Q9NZQ3	NCK-interacting protein with SH3 domain	NCKIPSD	0.582185	0.28862	No	No
C9JVY5;Q9Y2D5	A-kinase anchor protein 2	AKAP2	2.59473	2.07363	No	No
H7C0G7;C9JWV4;G5E9Q8;Q9H9Q4	Non-homologous end-joining factor 1	NHEJ1	0.614799	0.294894	No	No
F2Z3P9;C9JXQ9;O95168	NADH dehydrogenase [ubiquinone] 1 beta subcomplex subunit 4	NDUFB4	2.84356	1.13149	No	No
E7ET39;C9JY09;Q8NDZ4	Deleted in autism protein 1	C3orf58	2.26622	2.14375	No	No
C9JYA1;O15504	Nucleoporin-like protein 2	NUPL2	1.08638	0.742632	No	Yes
C9JYQ9;H0Y8C2;Q6P5R6	60S ribosomal protein L22-like 1	RPL22L1	0.707854	2.06408	No	Yes
C9JZC2;Q6ZSS3	Zinc finger protein 621	ZNF621	1.28292	0.769862	No	No
C9JZR2;O60716;H0YC95;E9PRE2	Catenin delta-1	CTNND1	4.25895	3.37733	No	Yes
C9K025;P18077;F8WBS5;F8WB72	60S ribosomal protein L35a	RPL35A	1.0839	2.38908	No	Yes
C9K0C3;Q6UWP7;C9J5S5;C9JA02;C9JMW2;C9JUV9;C9JXY8;C9J6F4	Lysocardiolipin acyltransferase 1	LCLAT1	1.06806	1.42899	No	No
Q70E73;C9K0J5;C9J164	Ras-associated and pleckstrin homology domains-containing protein 1	RAPH1	3.47972	1.59514	No	No
C9K0U5;H7C608;E2QRF9;O75496	Geminin	GMNN	3.18126	1.25432	No	No
D3DQV9;P78344;H0Y3P2;H0YCH5;H0YEC5;H0YD77;H0YCF8;H0YEN8;H0YDC0;E9PKF8;H0YD99;H0YE22;H0YE44;H0YEI7;H0YE87	Eukaryotic translation initiation factor 4 gamma 2	EIF4G2	4.18589	5.68752	No	No
D3YTB1;F8W727;P62910	60S ribosomal protein L32	RPL32	1.44775	2.24755	No	Yes
D4Q8H0;Q9NYL2	Mitogen-activated protein kinase kinase kinase MLT	pk;ZAK	2.07912	1.4461	No	No
D6R938;E9PBG7;E9PF82;Q13557;H0Y9J2;H0Y9C2	Calcium/calmodulin-dependent protein kinase type II subunit delta	CAMK2D	1.85459	0.784551	No	Yes
D6RHI1;D6R9B1		ELF2	2.61821	1.35815	No	No
D6R9P3;D6RD18;D6RBZ0		HNRNPAB	-0.135857	0.0669359	No	Yes
D6R9X9;D6RG19;P61927	Ribosomal protein L37;60S ribosomal protein L37	RPL37	0.303723	0.0562376	No	No
D6RAN4;P32969;A0A2R8Y5Y7;E7ESE0;H0Y9V9;H0Y9R4	60S ribosomal protein L9	RPL9	1.25342	1.86219	No	Yes
D6RAN6;F6SKB8;Q9NVZ3	Adaptin ear-binding coat-associated protein 2	NECAP2	3.93598	2.19689	No	No
D6RAX2;Q13363;E7ESU7;E7EPF8;E9PGB1;H0Y8W7;H0Y9M9	C-terminal-binding protein 1	CTBP1	0.628637	0.576602	No	Yes
D6RAX7;D6RFN0;Q9BT78;D6RD63	COP9 signalosome complex subunit 4	COPS4	2.9061	1.23113	No	Yes
D6RAZ3;E7EMP6;Q96FZ2	Embryonic stem cell-specific 5-hydroxymethylcytosine-binding protein	HMCES	1.84044	0.920888	No	No
D6RAZ4;O14967	Calmegin	CLGN	3.80277	1.88799	No	No
D6RBS5;Q8IZ81;V9GY58;D6RHX2	ELMO domain-containing protein 2	ELMOD2	0.851345	0.53286	No	No
D6RIU4;D6RBV2;Q12907	Vesicular integral-membrane protein VIP36	LMAN2	0.312779	0.172704	No	Yes
D6RC83;Q96EA4;D6RIF7;D6RIB8;H0YBG5;D6RCL1;D6REZ1;D6R936	Protein Spindly	SPDL1	5.66135	4.99835	No	No
D6RCB6;Q8IUF8	Bifunctional lysine-specific demethylase and histidyl-hydroxylase MINA	MINA	2.98668	2.62689	No	No
D6RCC4;D6RCC9;Q8NEC7	Glutathione S-transferase C-terminal domain-containing protein	GSTCD	2.05709	1.06042	No	Yes
D6RCD0;Q8NBQ5	Estradiol 17-beta-dehydrogenase 11	HSD17B11	1.32861	1.34233	No	No
D6REA1;Q9H173;A0RZB6;D6RG16;D6RBP7;D6RAI3;D6RIU8	Nucleotide exchange factor SIL1	SIL1	8.94022	5.12147	No	No
D6REK3;Q6UX04	Peptidyl-prolyl cis-trans isomerase CWC27 homolog	CWC27	2.63705	0.851389	No	No
D6RGI3;D6RER5;Q9NVA2;H0Y9G8;D6RDP1;D6R9Y6;H0Y961;D6RDU5	Septin-11	2022-09-11	1.8251	0.451272	No	No
H0Y9K1;H0YAB3;D6RHZ5;H7BXG7;D6REX3;O94979	Protein transport protein Sec31A	SEC31A	3.32232	1.70351	No	Yes
D6RFI1;Q16643;D6R9W4	Drebrin	DBN1	5.97553	3.38415	No	Yes
D6RIE3;D6RGV5;H0UI06;P14406;D6R9C3	Cytochrome c oxidase subunit 7A2, mitochondrial	COX7A2	1.8976	1.4788	No	No
D6RHG0;P78383;D6RDY9;D6R9G9;D6RE58;D6RB73	Solute carrier family 35 member B1	SLC35B1	1.83179	0.923416	No	No
H0Y8F4;D6RIF8;D6RIS0;Q13480	GRB2-associated-binding protein 1	GAB1	2.09741	1.49654	No	No
E9PH98;D6RJA2;Q4L235	Acyl-CoA synthetase family member 4	AASDH	1.52353	0.977781	No	No
H0Y7V6;D6W5L6;P07988	Pulmonary surfactant-associated protein B	SFTPB	-0.690872	0.10007	No	No
E3W994;J3KR49;O75122;A0A0U1RQI6;E7ERI8;E7EW49;B3KR06;E7ENG2;C9J668;D6RBU8;H7C4X8;H7C4I5;H7C5M8	CLIP-associating protein 2	CLASP2	3.31231	4.35678	No	Yes
E5RH08;E5RIK4;E5RG54;E5RH48;E5RH01;E5RG66;E5RI72;E5RFW9;E5RJP0;E5RGA6;Q05397	Focal adhesion kinase 1	PTK2	1.75324	1.37827	No	Yes
E5RHC6;E5RI94;E7ERK7;Q96DN5;H0YCP2;E7EWW7	TBC1 domain family member 31	TBC1D31	3.08921	0.857297	No	No
E5RI99;P62888;A0A0B4J213;E5RJH3;A0A0C4DH44	60S ribosomal protein L30	RPL30	0.934718	2.02647	No	Yes
E5RIL2;Q9UFF9;B7Z9U0;E5RFJ4;E5RHL9;E5RJC5;E5RHP3;E5RGE4	CCR4-NOT transcription complex subunit 8	CNOT8	5.41323	2.73459	No	No
E5RJN0		HGSNAT	2.55088	0.516069	No	No
E5RK64;O95292	Vesicle-associated membrane protein-associated protein B/C	VAPB	2.1767	1.0155	No	Yes
E7EM57;E7EUI8;P11413;E9PD92	Glucose-6-phosphate 1-dehydrogenase	G6PD	1.34538	0.340486	No	Yes
E7EM93;Q9BQG2	Peroxisomal NADH pyrophosphatase NUDT12	NUDT12	4.43384	3.14532	No	No
J3QLD9;E7EMK3;Q14254;K7EKW9	Flotillin-2	FLOT2	1.41779	1.16524	No	Yes
E7EUI7;E7EMN6;Q6NXS1;P41236	Protein phosphatase inhibitor 2-like protein 3;Protein phosphatase inhibitor 2	PPP1R2;PPP1R2P3	3.14525	1.52028	No	No
E7EMZ9;E9PBC6;O95359;H0Y9C3;A0A0U1RRM9;Q4VXL4;D6RAA5;Q4VXL8	Transforming acidic coiled-coil-containing protein 2	TACC2	2.00874	0.558726	No	Yes
E7ENS2;E7EPR4;E7ET29;E7EN32		MEN1	0.218156	0.234792	No	Yes
E7EN44;Q86WA8;H3BQ67;H3BUW8	Lon protease homolog 2, peroxisomal	LONP2	4.15805	0.762824	No	No
K7EJL1;E7ENJ6;Q9BXS5;A0A087WZX7;K7EPJ8	AP-1 complex subunit mu-1	AP1M1	1.00449	0.213274	No	Yes
E7EV99;E7ENY0;P35611;D6RF25;A0A0A0MSR2;H0Y9H2	Alpha-adducin	ADD1	2.8005	0.788339	No	Yes
E7EWP2;E7EPJ7;O75962	Triple functional domain protein	TRIO	0.765369	0.447955	No	Yes
E7ES33;E7EPK1;Q16181;G3V1Q4;A0A0U1RRE1;A0A0U1RRH9;Q5JXL7;A0A0U1RRD1;A0A0U1RRM2;Q6ZU15	Septin-7	2022-09-07	6.59106	2.57497	No	No
E7EPN9;Q9Y520;A0A2R8YET2;H7C5N8;A0A2R8Y7F4;A0A0A0MS30;A0A2R8Y424	Protein PRRC2C	PRRC2C	6.93721	2.69241	No	No
E7EPT4;P19404	NADH dehydrogenase [ubiquinone] flavoprotein 2, mitochondrial	NDUFV2	4.62822	1.93617	No	No
E7EPV7;P37840;H6UYS7;D6RA31;G4Y816;Q16143	Alpha-synuclein	SNCA	8.10511	4.11202	No	Yes
E7EPW2;P82663	28S ribosomal protein S25, mitochondrial	MRPS25	1.26729	0.293061	No	No
E7EQ61;Q9GZZ9	Ubiquitin-like modifier-activating enzyme 5	UBA5	2.99686	3.25288	No	Yes
E7EQA9;Q92844;E7ENY2;E7EVA2;E7EW82;E7EWR8;E7EM55;E7ERM9;E7EV32;E7EMT6;H7C3L4	TRAF family member-associated NF-kappa-B activator	TANK	6.41652	1.65668	No	No
E7EQB8;P51553;E9PF84;G5E9Q7;H7C1W2;H0Y5Q7	Isocitrate dehydrogenase [NAD] subunit, mitochondrial;Isocitrate dehydrogenase [NAD] subunit gamma, mitochondrial	IDH3G	1.30691	0.15648	No	No
E7EQR4;P15311;A0A2R8Y7M3;A0A2R8Y5S7;P26038;P35241	Ezrin	EZR	4.66307	2.69969	Yes	Yes
Q6N021;E7EQS8;E7EPB1	Methylcytosine dioxygenase TET2	TET2	-0.313412	0.0958157	No	No
E7ES68;G5E9D5;Q9BQ52;H7C2I4	Zinc phosphodiesterase ELAC protein 2	ELAC2	-0.236368	0.0324417	No	No
E7ESJ7;Q9NRY5	Protein FAM114A2	FAM114A2	3.05234	2.2265	No	No
P07197;E7ESP9;E7EMV2	Neurofilament medium polypeptide	NEFM	1.57311	2.02003	No	Yes
E7ESY4;Q13330;E9PCS8;H0Y4T7;E7EQY4;D6W5A2;E7EV10;Q9BTC8;H7C3F3	Metastasis-associated protein MTA1	MTA1	3.32743	2.90505	No	No
H0Y9G6;E7ETU7;P09001;D6RBQ5;D6RC14;E9PF06	39S ribosomal protein L3, mitochondrial	MRPL3	3.44264	1.79525	No	No
E7ETY4;E9PC69;Q7KZI7;F5H4F6;F5H6N2;K7EK17;K7EKG8;F5H4J8;Q96L34	Serine/threonine-protein kinase MARK2	MARK2	0.907831	0.783228	No	Yes
H7BZ26;E7EUL7;E9PHV5;P28290	Sperm-specific antigen 2	SSFA2	0.974865	0.62975	No	No
E7EUP3;O95251	Histone acetyltransferase;Histone acetyltransferase KAT7	KAT7	0.678855	0.170821	No	No
E7EUU4;E9PGM1;E7EX73;Q04637;C9JF13;C9J6B6;C9K073;C9J2Z7;H7C044;H7C0V6;C9JWH7;C9J556;REV__C9JQZ6;REV__Q8NEG2;C9JWW9;C9JSU8;REV__F5H7J8;REV__J3KQX6	Eukaryotic translation initiation factor 4 gamma 1	EIF4G1	3.50258	3.67194	No	Yes
G3V2P7;G5E9S8;G3V2E7;F8W6L3;G3V3H3;G3V5R9;E7EVH7;Q07866	Kinesin light chain 1	KLC1	0.444207	0.108287	No	Yes
E7EVK2;U3KQ69;E9PI62;Q9BT17	Mitochondrial GTPase 1;Mitochondrial ribosome-associated GTPase 1	MTG1	1.05844	0.562221	No	No
E7EWM1;Q15596	Nuclear receptor coactivator 2	NCOA2	2.79619	3.6734	No	No
E9PID8;E7EWR4;P33240;A0A0A0MT56;Q9H0L4	Cleavage stimulation factor subunit 2;Cleavage stimulation factor subunit 2 tau variant	CSTF2;CSTF2T	6.79314	4.26867	No	No
F5H7K1;E7EWW0;Q7Z3J2;H3BVG8;C9J7I2;H3BTI5;H3BV68	UPF0505 protein C16orf62	C16orf62	0.575094	0.354181	No	Yes
E7EX17;P23588;F8VX11;F8W0K0;F8VSC7;F8VP89;F8VRU1;F8VYE9	Eukaryotic translation initiation factor 4B	EIF4B	7.17848	3.20697	No	Yes
E7EX90;Q14203;Q6AWB1;E7EWF7;C9J1B7;C9JZA4;C9JTE5;C9JJN7;C9JJD0;C9JKG6;E9PCY0	Dynactin subunit 1	DCTN1;DKFZp686E0752	0.506718	0.392792	No	Yes
F8W1N5;F8VZJ2;F8VNW4;F8W0W4;H0YHX9;Q13765;E9PAV3	Nascent polypeptide-associated complex subunit alpha;Nascent polypeptide-associated complex subunit alpha, muscle-specific form	NACA	1.79037	0.312383	No	Yes
E9PB61;Q86V81	THO complex subunit 4	ALYREF	1.10827	0.324963	No	Yes
E9PB90;P52789	Hexokinase;Hexokinase-2	HK2	0.101748	0.0410433	No	No
E9PBF6;P20700;A0A0D9SFE5;A0A0D9SFY5	Lamin-B1	LMNB1	-2.21071	0.928272	No	Yes
Q5JP01;E9PC52;Q16576;H0YF10	Histone-binding protein RBBP7	RBBP7;RBBP4	3.04594	1.52871	No	Yes
E9PCH4;Q8TEU7	Rap guanine nucleotide exchange factor 6	RAPGEF6	1.04927	0.975667	No	Yes
J3KTB7;E9PCY5;P11388;Q02880	DNA topoisomerase 2;DNA topoisomerase 2-alpha;DNA topoisomerase 2-beta	TOP2A;TOP2B	2.27142	0.925197	No	Yes
E9PD53;Q9NTJ3;C9JR83;C9JVD8;C9J578;C9J9E4	Structural maintenance of chromosomes protein;Structural maintenance of chromosomes protein 4	SMC4	0.428513	0.590372	No	Yes
E9PDF6;O43795;E7EQD9;H7C2Y7;C9JYW1;A0A0U1RRI3;C9JUP5;Q9UBC5	Unconventional myosin-Ib	MYO1B	1.29572	2.07422	No	Yes
E9PDH4;Q9Y2I7	1-phosphatidylinositol 3-phosphate 5-kinase	PIKFYVE	1.53573	0.504432	No	No
E9PDR0;P05166;C9JQS9;E7EX59;E7ETT4;E7EUY3;E7ETT1;E9PEC3;F8WBI9;E7ENC1;H7C5C9;C9JVY9;C9JAW3;C9JVW9	Propionyl-CoA carboxylase beta chain, mitochondrial	PCCB	-3.80141	2.40913	No	No
Q96AE4;E9PEB5;C9JSZ1	Far upstream element-binding protein 1	FUBP1	4.18939	2.02346	No	Yes
E9PEI0;Q69YH5	Cell division cycle-associated protein 2	CDCA2	2.18991	0.438994	No	No
E9PEM5;H0YAC6;P50851;H0Y9N9	Lipopolysaccharide-responsive and beige-like anchor protein	LRBA	2.9919	2.26285	No	Yes
E9PER6;O15530	3-phosphoinositide-dependent protein kinase 1	PDPK1	0.744309	0.469838	No	No
O75694;E9PF10;D6RA13	Nuclear pore complex protein Nup155	NUP155	1.09665	1.78717	No	No
E9PF19;Q9Y4P3;Q96E41;A0A087WXC6;F8WDI9	Transducin beta-like protein 2	TBL2	1.59642	1.83302	No	No
F8WDL7;F8WBQ8;E9PFF8;Q6NW34	Uncharacterized protein C3orf17	C3orf17	1.15511	0.638707	No	No
E9PFN5;Q9Y2Q3	Glutathione S-transferase kappa 1	GSTK1	3.0257	1.21956	No	Yes
E9PG22;Q8IW35;H7C4Y5;F8WF91	Centrosomal protein of 97 kDa	CEP97	5.30444	3.74436	No	Yes
E9PGE5;Q9NUY8	TBC1 domain family member 23	TBC1D23	1.79811	1.79411	No	No
P78332;E9PGM9;F8WCA5	RNA-binding protein 6	RBM6	2.8788	1.87422	No	Yes
E9PGP6;Q9UGJ0	5-AMP-activated protein kinase subunit gamma-2	PRKAG2	1.04772	0.613881	No	Yes
Q15631;E9PGT1;H7C1D4	Translin	TSN	5.22093	2.40289	No	Yes
E9PHA2;Q15003;C9J470;C9JZP1;H7C415	Condensin complex subunit 2	NCAPH	0.68414	0.528256	No	Yes
E9PHH9;Q9BUI4	DNA-directed RNA polymerase III subunit RPC3	POLR3C	2.70087	1.82841	No	Yes
E9PHI4;H0Y6N5;O94901;C9K051;H7C3X3;H7C019;C9JK55;H7C2K3;H0Y742	SUN domain-containing protein 1	SUN1	3.14901	2.64182	No	No
P29692;E9PMW7;E9PK01;E9PI39;E9PQ49;E9PPR1;E9PL12;E9PIZ1;E9PK06;E9PN91;E9PKK3;E9PL71;E9PJD0;E9PK72;H0YCK7;E9PQZ1;E9PRY8;A0A087X1X7;E9PNW6	Elongation factor 1-delta	EEF1D	-0.164413	0.0418173	No	Yes
E9PIE4;Q9Y6C9	Mitochondrial carrier homolog 2	MTCH2	1.27062	0.460437	No	Yes
E9PIN3;Q9UBU9;B4E227;E9PLA7	Nuclear RNA export factor 1	NXF1	0.837336	0.789567	No	Yes
H0Y698;Q9BR14;E9PMC4;E9PIS4;H7C5A7;E9PJN0;O14734	Acyl-coenzyme A thioesterase 8	ACOT8	-0.644499	0.90008	No	No
E9PJH7;Q9H936;E9PS95;A0A0D9SEI9;A0A0D9SFE1;Q9H1K4;K4DIB6;K4DIB3;K4DIB8;K4DIA8	Mitochondrial glutamate carrier 1;Mitochondrial glutamate carrier 2	SLC25A22;SLC25A18	0.846413	0.485142	No	No
E9PJI4;E9PKQ3;J3KN87;O14757;E9PM65;E9PQW7;E9PPA5;E7EPP6	Serine/threonine-protein kinase Chk1	CHEK1	2.52069	1.01299	No	No
E9PS17;E9PK59;Q96KG9;E9PPN3;H0YCI6;A0A0A0MQX4;H0YDH0	N-terminal kinase-like protein	SCYL1	3.57256	3.41229	No	Yes
E9PKA1;F5H4Y5;E9PQK4;E9PSH0;F5H0D8;E9PKU1;G5EA30;Q92879	CUGBP Elav-like family member 1	CELF1	4.04073	4.13926	No	Yes
E9PKE9;G3V148;Q9H920	RING finger protein 121	RNF121	4.52267	3.18659	No	No
H7BXH2;E9PKF6;Q5H9R7;H0YEN2;E9PQP7;H0YDW1;E9PK08	Serine/threonine-protein phosphatase 6 regulatory subunit 3	PPP6R3	6.24897	3.03958	No	No
E9PKH6;E9PPW7;O00217	NADH dehydrogenase [ubiquinone] iron-sulfur protein 8, mitochondrial	NDUFS8	4.79777	3.15879	No	No
E9PKU7;E9PNH1		GANAB	4.6959	2.43626	No	Yes
E9PKV8;Q8N5M4;H0YDR3;E7EST3	Tetratricopeptide repeat protein 9C	TTC9C	6.77953	3.51659	No	No
E9PLK3;P55786;A6NEC2;E9PJY4;E9PPD4;H0YDG0;E9PP11;H0YCQ5	Puromycin-sensitive aminopeptidase;Puromycin-sensitive aminopeptidase-like protein	NPEPPS;NPEPPSL1	-0.126083	0.219598	No	Yes
E9PM92;O00193;E9PQA1;E9PRZ9	Small acidic protein	C11orf58;SMAP	6.48841	3.49505	No	No
E9PMG1;H0YDT0;Q96D71;H0YE89;Q8NFH8	RalBP1-associated Eps domain-containing protein 1	REPS1	4.17901	2.87363	No	No
V9GYQ3;E9PMH2;O00170	AH receptor-interacting protein	AIP	2.10845	1.07762	No	No
E9PMP7;E9PMS6;F8WD26;J3KP06;Q8WWI1	LIM domain only protein 7	LMO7	3.07358	3.85532	No	No
E9PPH5;Q9BTT0	Acidic leucine-rich nuclear phosphoprotein 32 family member E	ANP32E	-0.392443	0.164472	No	Yes
Q8NG31;E9PPJ1;H0YCZ2	Protein CASC5	CASC5	4.71222	3.19437	No	No
E9PQY2;Q9NQP4	Prefoldin subunit 4	PFDN4	3.31265	1.33926	No	Yes
E9PR38;Q5T1Z4;Q5T1Z8;Q14671;H0YDK8;H0YEH2;H0YDC5;H0YC97;H0YDQ6;A0A0C4DG68;A0A0A0MR59;Q8TB72	Pumilio homolog 1	PUM1	4.18171	1.58179	No	No
E9PRR7;Q14331	Protein FRG1	FRG1	0.854773	0.29918	No	No
E9PS97;J3KNQ4;Q9NVD7	Alpha-parvin	PARVA	3.31829	2.57195	No	Yes
F1T0I1;A0A3F2YNX0;A0A3F2YNZ0;O15027;X6RGP5;Q8N9G1;A0A0C4DH09	Protein transport protein Sec16A	SEC16A	6.1592	2.07369	No	Yes
H0Y4W2;F2Z2U4;Q9Y4A5;A0A2R8YFJ4	Transformation/transcription domain-associated protein	TRRAP	-0.325146	0.204049	No	Yes
F2Z388;P42766	60S ribosomal protein L35	RPL35	0.623178	0.335875	No	Yes
F5GWF8;F5H6I7;Q6DD88	Atlastin-3	ATL3	1.47219	0.758711	No	Yes
F5GWT4;Q9H4A3;F6UYG0;A6PVV2;F8W9F9;H0Y7T5;Q9Y3S1;H0YFF1;K7ENT7;A0A087WYK2;Q96J92;Q9BYP7	Serine/threonine-protein kinase WNK1	WNK1	3.47632	2.50078	No	No
F5H1S8;F5GX14;Q14165;H0YG07	Malectin	MLEC	3.24302	0.963754	No	Yes
F5H6J5;F5GX80;Q6NZY4	Zinc finger CCHC domain-containing protein 8	ZCCHC8	3.1442	1.52571	No	No
F5GXD8;F5H783;P31948	Stress-induced-phosphoprotein 1	STIP1	5.26353	3.42186	No	Yes
F5GYN4;J3KR44;F5GYJ8;Q96FW1;F5H6Q1;F5H3F0	Ubiquitin thioesterase OTUB1	OTUB1	1.1781	1.59899	No	Yes
F5GYQ1;P61421;J3QL14;R4GN72;H3BQB4;H3BSG7;H3BQJ1	V-type proton ATPase subunit d 1	ATP6V0D1	0.395316	0.0880612	No	Yes
F5GZ28;P18858	DNA ligase;DNA ligase 1	LIG1	0.934779	0.600368	No	Yes
F5GZK9;Q8IZD4	mRNA-decapping enzyme 1B	DCP1B	2.68851	2.24519	No	No
F5GZS6;J3KPF3;P08195;F5H0E2;F5GZI0;H0YFS2;H0YFX4;F5H867	4F2 cell-surface antigen heavy chain	SLC3A2	1.35795	1.09558	Yes	Yes
F5H070;Q9Y4C1;C9JC73;C9J7Q7;F8WE62	Lysine-specific demethylase 3A	KDM3A	2.37042	1.38927	No	No
F5H0F9;Q9UJX4;F5GY68;H0YFB5	Anaphase-promoting complex subunit 5	ANAPC5	2.12886	0.522488	No	Yes
F5H0M4;Q6P1A2	Lysophospholipid acyltransferase 5	LPCAT3	1.59282	1.75243	No	Yes
F5H157;Q15286	Ras-related protein Rab-35	RAB35	0.0422675	0.0174382	No	Yes
Q07864;F5H1D6;F5H7E4	DNA polymerase epsilon catalytic subunit A;DNA polymerase	POLE	2.01294	0.70587	No	No
F5H1S9;G8JLB3;Q9Y606;F5GXL3;F5H168;F5GY32;F8W9U5;F5H1B2	tRNA pseudouridine synthase;tRNA pseudouridine synthase A, mitochondrial	PUS1	2.28745	2.37294	No	Yes
F5H610;F5H2X8;Q9Y478	5-AMP-activated protein kinase subunit beta-1	PRKAB1	1.63985	1.49812	No	No
F5H365;Q15436;G3V4V1;G3V1W4;G3V3G5;G3V2R6;G3V5X8;G3V4Q2	Protein transport protein Sec23A	SEC23A	3.04445	2.62675	No	Yes
F5H3Y4;Q8IY37	Probable ATP-dependent RNA helicase DHX37	DHX37	1.22329	1.99847	No	No
F8VRX9;F5H457;Q9NVM9;F5H5W1	Protein asunder homolog	ASUN	2.16868	1.35512	No	No
P55209;F8VRJ2;H0YIV4;F5H4R6;F8VV59;F8VY35;F8W118;F8W543;H0YH88;H0YHC3;F8W020;F8VXI6;F8VUX1;F8W0J6;B7Z9C2;F8VVB5;Q99733;E9PJJ2;E9PNJ7;E9PS34;C9JZI7;E9PKT8;A8MXH2;C9J6D1;E9PNW0	Nucleosome assembly protein 1-like 1	NAP1L1	5.86499	2.92403	No	Yes
F5H5D3;Q9BQE3;A0A1W2PQM2;F8VVB9;F8VRZ4;F8VS66;F8VWV9;F8VX09;C9JEV8;C9JQ00;C9JJQ8;C9JDL2;F8VRK0;F8VXZ7;F8W0F6	Tubulin alpha-1C chain	TUBA1C;TUBA1B	1.25917	2.01823	Yes	Yes
H0Y8R1;F5H5I6;H0YAK1;Q12849	G-rich sequence factor 1	GRSF1	5.07622	2.52175	No	No
Q8NHQ9;F5H5U2;E7EX41	ATP-dependent RNA helicase DDX55	DDX55	2.19933	0.914316	No	No
F5H669;Q8N684;J3QT54;F5H6M0;F5H047	Cleavage and polyadenylation specificity factor subunit 7	CPSF7	3.77631	1.77839	No	Yes
F5H6E2;O00159;I3L204;I3L501;I3L3Y6;I3L3F5	Unconventional myosin-Ic	MYO1C	1.5019	2.29618	No	Yes
F5H6P7;P61326;Q96A72	Protein mago nashi homolog;Protein mago nashi homolog 2	MAGOHB;MAGOH	3.62572	2.16739	No	Yes
F5H6T1;P61160	Actin-related protein 2	ACTR2	-0.593909	0.213974	No	Yes
F5H7F6;F5H6X2;P10620	Microsomal glutathione S-transferase 1	MGST1	1.27065	0.298573	No	No
F5H702;Q96GC5	39S ribosomal protein L48, mitochondrial	MRPL48	4.77184	3.02436	No	No
F6QDS0;Q9UMR2;H3BQK0;I3L352;H3BN59;H3BMQ5;H3BTX1	ATP-dependent RNA helicase DDX19B	DDX19A;DDX19B	-0.0415703	0.0102696	No	Yes
F6VRR5;Q9BY77;Q6R954;F8WEE2;Q8WUT1;F8WCX5	Polymerase delta-interacting protein 3	POLDIP3;PDIP46	3.15357	1.78451	No	No
F8VNT5;F8VU68;Q8TBX8	Phosphatidylinositol 5-phosphate 4-kinase type-2 gamma	PIP4K2C	1.95268	1.53272	No	Yes
P49642;F8VNY2;F8VSB2	DNA primase small subunit;DNA primase	PRIM1	-1.16492	1.18599	No	No
F8VPD4;P27708;H7C3Z5;H7C2E4;H7BZB3	CAD protein;Glutamine-dependent carbamoyl-phosphate synthase;Aspartate carbamoyltransferase;Dihydroorotase	CAD	-0.11272	0.136564	No	Yes
F8VRN8;F8VS07;F8VQE1;Q9UHB6	LIM domain and actin-binding protein 1	LIMA1	1.34907	0.520118	No	Yes
F8VUA7;F8VQX7;Q9BZF1	Oxysterol-binding protein;Oxysterol-binding protein-related protein 8	OSBPL8	-0.594968	0.492892	No	No
H0YIN7;F8W0A3;F8VR77;Q9UQ80	Proliferation-associated protein 2G4	PA2G4	0.254431	0.0808896	No	Yes
H0YID5;F8VRD8;Q9UI09;H0YIT1;F8VXI1	NADH dehydrogenase [ubiquinone] 1 alpha subcomplex subunit 12	NDUFA12	5.57952	2.59861	No	No
H3BV98;F8VSA1;Q15633	RISC-loading complex subunit TARBP2	TARBP2	1.96361	0.728954	No	No
F8VUY8;Q96QD8	Sodium-coupled neutral amino acid transporter 2	SLC38A2	0.0802317	0.0239549	No	Yes
F8VVA7;P61923;F8VXB1;F8VUC5;F8W156;F8W651;F8VXR1;F8VYZ4;F8VYK5	Coatomer subunit zeta-1	COPZ1	3.30722	3.45091	No	Yes
F8VVM2;F8VWQ0;F8VZL5;F8VWR4		SLC25A3	4.46109	1.14866	No	Yes
F8VYE8;P36873;F8VR82;F8W0W8;P62140;P62136;H0Y3Y6;A0A087WYY5;E7ETD8;E9PMD7	Serine/threonine-protein phosphatase;Serine/threonine-protein phosphatase PP1-gamma catalytic subunit;Serine/threonine-protein phosphatase PP1-beta catalytic subunit;Serine/threonine-protein phosphatase PP1-alpha catalytic subunit	PPP1CC;PPP1CB;PPP1CA	4.54229	1.36149	No	Yes
F8VYN9;P40616;B4DZG7;F8VP99;F8VP63	ADP-ribosylation factor-like protein 1	ARL1	2.31661	2.76409	No	Yes
F8VYY9;P54619;H0YHF8;F8VZX1;H0YIC9;F8VSL2;F8VPF5;F8VVA3	5-AMP-activated protein kinase subunit gamma-1	PRKAG1	0.881829	0.462585	No	Yes
F8VZZ0;F8VZ51;P11802	Cyclin-dependent kinase 4	CDK4	0.760746	0.291173	No	Yes
F8W1R7;G3V1V0;P60660;G3V1Y7;F8VPF3;J3KND3;G8JLA2;B7Z6Z4;F8VZU9;F8W180;F8W1I5;P14649	Myosin light polypeptide 6	MYL6	2.27992	1.11398	No	Yes
F8W6I7;P09651;F8VTQ5;F8VZ49;Q32P51;A0A2R8Y4L2;H0YH80;F8W646;F8VYN5	Heterogeneous nuclear ribonucleoprotein A1;Heterogeneous nuclear ribonucleoprotein A1, N-terminally processed;Heterogeneous nuclear ribonucleoprotein A1-like 2	HNRNPA1;HNRNPA1L2	4.19766	3.35242	No	Yes
F8W726;Q14157;Q5VU77;Q5VU79;Q5VU78;Q5VU81;Q5VU80;H0Y5H6;H7C2T8	Ubiquitin-associated protein 2-like	UBAP2L	4.81348	4.02854	No	Yes
F8W733;Q9NXR7;C9J2G0;A0A075B7D2	BRCA1-A complex subunit BRE	BRE	4.7348	2.61851	No	Yes
F8W7C6;A0A087WV22;H7C123;H7C2C5;Q96L21;H7C2U2		RPL10	-1.64913	3.31085	No	Yes
F8W930;Q9Y6M1	Insulin-like growth factor 2 mRNA-binding protein 2	IGF2BP2	-1.90048	0.755931	No	Yes
H0Y5T1;F8WA11;Q7Z460	CLIP-associating protein 1	CLASP1	2.51976	1.95017	No	Yes
F8WAA7;Q96HW7	Integrator complex subunit 4	INTS4	0.941923	1.10553	No	No
F8WAE5;Q9BY44;C9IZE1;H7C5Q3	Eukaryotic translation initiation factor 2A;Eukaryotic translation initiation factor 2A, N-terminally processed	EIF2A	4.10174	1.52125	No	Yes
F8WAJ0;Q9H8H2	Probable ATP-dependent RNA helicase DDX31	DDX31	2.40948	2.27119	No	No
F8WBF9;Q5TH30;Q9UGV2	Protein NDRG3	NDRG3	2.58787	1.31807	No	Yes
F8WCX2;Q8N1G0;H0Y5I5;A2A3Q2	Zinc finger protein 687	ZNF687	5.66625	3.42879	No	No
F8WDT8;G3V0G3;Q9NY93;F8WEI3;H7C3E9	Probable ATP-dependent RNA helicase DDX56	DDX56	0.375444	0.146508	No	No
F8WJN3;Q16630;F8W084;A0A3B3ISW1	Cleavage and polyadenylation specificity factor subunit 6	CPSF6	3.12457	1.59045	No	Yes
G0XQ39;Q13586;E9PNJ4;H0YDB2;E9PIQ8	Stromal interaction molecule 1	STIM1	5.43148	4.10364	No	Yes
G3V0E4;O75439;F8WEA6;F8WBE1;F8WAZ6	Mitochondrial-processing peptidase subunit beta	PMPCB	3.66172	1.6592	No	No
G3V126;Q9UI12	V-type proton ATPase subunit H	ATP6V1H	1.89538	1.51881	No	Yes
Q14444;G3V153;E9PLA9	Caprin-1	CAPRIN1	5.47926	3.04696	No	Yes
G3V167;Q9UGN5	Poly [ADP-ribose] polymerase 2	PARP2	1.88198	0.67067	No	No
G3V1B3;M0R181;P46778	60S ribosomal protein L21	RPL21	0.839881	1.48991	No	Yes
H0YER7;G3V1C3;Q9BZZ5	Apoptosis inhibitor 5	API5	1.6915	1.12052	No	Yes
G3V235;G3V2Q3;G3V5E1;O75909	Cyclin-K	CCNK	3.49533	2.34887	No	No
G3V279;P84090	Enhancer of rudimentary homolog	ERH	3.76574	3.50937	No	No
G3V2K7;P49755	Transmembrane emp24 domain-containing protein 10	TMED10	0.549394	0.158166	No	Yes
G3V3D8;Q96JQ2	Calmin	CLMN	0.363387	0.102834	No	No
G3V4K3;Q9H9C1	Spermatogenesis-defective protein 39 homolog	VIPAS39	4.50857	3.77996	No	No
H0YJF3;G3V4M4;Q13686	Alkylated DNA repair protein alkB homolog 1	ALKBH1	2.11787	1.41747	No	No
G3V4X8;Q13573;G3V3A4	SNW domain-containing protein 1	SNW1	3.92241	1.79433	No	No
G3V599;Q96PC5;Q96RT6;A4FU28;Q86UF2;A4D2H0;G3V5K6;A0A2R8YE69;A0A2R8Y569;Q8IX94;P0CG41;G3V3C4;Q8IX95	Melanoma inhibitory activity protein 2	MIA2	9.07369	3.65101	No	No
G3V5T9;P24941;E7ESI2;Q00526;G3V317;K7EJ83	Cyclin-dependent kinase 2	CDK2	1.09687	1.23522	No	Yes
G3XAG1;Q96ME7	Zinc finger protein 512	ZNF512	3.3746	1.50401	No	No
G3XAH6;P51003;H0YJ00;A0A0C4DGK1;G3V2A0;Q9NRJ5;G3V3I9;H7C3W0;F8WAT4	Poly(A) polymerase alpha	PAPOLA	2.46528	1.5611	No	No
G3XAN4;Q15629	Translocating chain-associated membrane protein 1	TRAM1	1.47172	1.15692	No	No
G5E975;Q12824;A0A2R8YEE8;A0A0G2JSE9;C9JTA6;A0A2R8Y5N5;A0A0U1RQQ2;A0A0U1RRB8;A0A0G2JRV3	SWI/SNF-related matrix-associated actin-dependent regulator of chromatin subfamily B member 1	SMARCB1	1.25152	0.478523	No	Yes
G5E9W7;G5E9V5;P82650;H7C5L9;H7C5F2;H7C5H3	28S ribosomal protein S22, mitochondrial	MRPS22	3.64036	1.24848	No	Yes
G5EA36;P30260;I3L328;I3L394;I3L2Z8;I3L3H6;F6QPS0	Cell division cycle protein 27 homolog	CDC27	1.0647	0.717038	No	Yes
P31943;G8JLB6;E9PCY7;H0YB39;D6RIU0;D6RBM0;H0YBD7;H0YBG7;D6RIH9;D6RJ04;D6RDU3;E7EN40;D6RIT2;D6RFM3;D6R9T0;E5RGV0;D6RAM1;E7EQJ0;D6RF17;E5RGH4;D6RDL0;H0YAQ2;D6R9D3	Heterogeneous nuclear ribonucleoprotein H;Heterogeneous nuclear ribonucleoprotein H, N-terminally processed	HNRNPH1	0.779883	1.41693	No	Yes
H0Y2Y8;Q15942;C9JJK5;H7C3D3;C9IZ41	Zyxin	ZYX	6.75887	4.07518	No	Yes
H0Y360;Q01433	AMP deaminase 2	AMPD2	3.97142	1.92089	No	Yes
Q5QPK2;H0Y368;O60762;Q5QPJ9	Dolichol-phosphate mannosyltransferase subunit 1	DPM1	1.43651	1.08268	No	No
H0Y390;H3BPE1;H3BQK9;Q9UPN3;E9PLY5;E9PNZ4	Microtubule-actin cross-linking factor 1, isoforms 1/2/3/5	MACF1	1.57992	1.24504	No	Yes
H0Y3N9;Q9UPP1;H0Y7M8;H7BZB7;H0Y589	Histone lysine demethylase PHF8	PHF8	3.08025	1.67106	No	No
Q6YHU6;H0Y3V5;H7BYZ4	Thyroid adenoma-associated protein	THADA	0.42474	0.134927	No	Yes
H0Y432;Q53EZ4	Centrosomal protein of 55 kDa	CEP55	2.95657	3.56767	No	Yes
H0Y4K0;H0Y636;H0Y4E0;H0Y6Y4;Q5LJA5;Q5LJA9;Q9Y5K5	Ubiquitin carboxyl-terminal hydrolase;Ubiquitin carboxyl-terminal hydrolase isozyme L5	UCHL5	1.49728	2.7032	No	Yes
P12268;H0Y4R1;E7ETK5	Inosine-5-monophosphate dehydrogenase 2	IMPDH2	-0.40025	0.111098	No	Yes
H0Y580;Q9NR50	Translation initiation factor eIF-2B subunit gamma	EIF2B3	0.514539	0.426408	No	Yes
H0Y5B4;H7BZ11;J3KQN4;P83881;H7BY91;H0Y3V9;R4GN19	60S ribosomal protein L36a	RPL36A;RPL36A-HNRNPH2	0.787404	1.57257	No	No
H0Y6E7;H3BT71;P38159;H3BR27;A0A1B0GUK8;Q96E39;H3BNC1;O75526;Q8N7X1	RNA-binding motif protein, X chromosome;RNA-binding motif protein, X chromosome, N-terminally processed;RNA binding motif protein, X-linked-like-1	RBMX;RBMXL1	0.310399	0.0829006	No	Yes
Q13439;H0Y6I0;C9JHJ5	Golgin subfamily A member 4	GOLGA4	2.32159	1.23755	No	No
H0Y6I6;Q96ME1	F-box/LRR-repeat protein 18	FBXL18	6.18242	0.637373	No	No
H0Y720		TNRC6B	4.51743	3.40895	No	No
P0DP25;P0DP24;P0DP23;H0Y7A7;E7ETZ0;E7EMB3;F8WBR5;M0QZ52;G3V479;G3V361;Q96HY3;G3V226		CALM2;CALM1;CALM3	2.45763	1.66726	No	Yes
H0Y818;P40692;F2Z298;E9PF25;H0Y806;A0A087WX20	DNA mismatch repair protein Mlh1	MLH1	2.7228	1.0358	No	Yes
H0Y8B3;O43865;Q96HN2;C9K0S0	Adenosylhomocysteinase;Putative adenosylhomocysteinase 2;Putative adenosylhomocysteinase 3	AHCYL2;AHCYL1	5.5202	2.95515	No	Yes
H0Y8C6;O00410;C9JMV5;E7ETV3;H0Y3V4;C9JZ53;E7EQT5;E7EV12;E7EWK4;E7EX05;C9JZD8;C9J875;C9JQT6;E7ESA1;E7ESZ1;E7ETV8	Importin-5	IPO5	-0.33936	0.278518	No	Yes
H0Y9D5;H0Y8S9;Q9UBK8	Methionine synthase reductase	MTRR	2.98503	2.32209	No	No
H0YA93;Q86UW6	NEDD4-binding protein 2	N4BP2	2.27492	1.65132	No	No
H0YAA3;Q9HAD4;D6RH33;D6R9E7;D6RB94;B4DK73;B4DHS8;D6RE66;D6R9M1;D6RJA5;H0Y9Z3;D6RBY6;H0YAI6;D6RA22;D6RIX6	WD repeat-containing protein 41	WDR41	4.56021	2.02586	No	No
H0YAH3;Q86SF2	Polypeptide N-acetylgalactosaminyltransferase;N-acetylgalactosaminyltransferase 7	GALNT7	3.2713	2.24506	No	Yes
H7C252;H0YAI8;Q9UG01	Intraflagellar transport protein 172 homolog	IFT172	1.4694	0.800951	No	No
H0YB37;Q99614	Tetratricopeptide repeat protein 1	TTC1	3.44787	2.27449	No	No
H0YB92		CEP170	3.20782	0.70228	No	No
H0YBZ4;Q15390	Mitochondrial fission regulator 1	MTFR1	4.87362	3.47603	No	No
H0YC42;P55327;E5RFR7;H0YC44;U3KQQ8	Tumor protein D52	TPD52	6.27006	4.06152	No	Yes
H0YCB3;Q8N9N2;E9PM82;H0YE76;E9PKM6;E9PR40;H0YER2;E9PQZ6	Activating signal cointegrator 1 complex subunit 1	ASCC1	4.22583	1.99292	No	No
Q9NPQ8;H0YEN0;E9PSI0	Synembryn-A	RIC8A	0.802177	0.394535	No	Yes
H0YEN5;P15880;E9PMM9;E9PQD7;I3L404;E9PPT0;E9PM36;H3BNG3;H0YE27	40S ribosomal protein S2	RPS2	1.25959	1.82733	No	Yes
H0YFD6;P40939;A0A2R8Y4F5;A0A2R8YG21;A0A2R8Y688	Trifunctional enzyme subunit alpha, mitochondrial;Long-chain enoyl-CoA hydratase;Long chain 3-hydroxyacyl-CoA dehydrogenase	HADHA	0.376626	0.423731	No	Yes
H0YHS6;Q9Y2Z4	Tyrosine--tRNA ligase;Tyrosine--tRNA ligase, mitochondrial	YARS2	1.7793	1.62995	No	No
Q9H8H3;H0YI09;F8VQX6	Methyltransferase-like protein 7A	METTL7A	2.74903	1.83425	No	No
H0YIB4;S4R3G0;Q13242	Serine/arginine-rich splicing factor 9	SRSF9	1.82701	1.21444	No	Yes
P49750;H0YIQ2;F8VU51	YLP motif-containing protein 1	YLPM1	4.49222	2.57237	No	No
H0YJ34;Q96AC1;A0A0U1RRM8;G3V5R2;G3V281;G3V3J0;H0YJB6	Fermitin family homolog 2	FERMT2	6.13879	3.43515	No	Yes
H0YN63;S4R329;H0YMH5;H0YK61;H0YNK0;H0YNK8;H0YLP8;Q5J8M3	ER membrane protein complex subunit 4	EMC4	1.76939	0.848365	No	No
H0YK95;H0YL95;Q9UPM8	AP-4 complex subunit epsilon-1	AP4E1	3.71822	3.54847	No	No
H0YKD8;P46779;H0YLP6;H0YMF4	60S ribosomal protein L28	RPL28	1.66415	1.41782	No	Yes
H0YKL0;Q9NP66	High mobility group protein 20A	HMG20A	0.812039	0.843054	No	No
H0YKX1;Q92541	RNA polymerase-associated protein RTF1 homolog	RTF1	3.5028	1.59559	No	No
H0YNN4;H0YNB7;H0YL22;Q9Y375	Complex I intermediate-associated protein 30, mitochondrial	NDUFAF1	1.62474	0.74007	No	No
H0YMZ1;H0YN18;H0YL69;P25789;H0YLC2;H0YKT8;H0YMI6;H0YMA1;H0YMV3;H0YKS0;H0YLS6	Proteasome subunit alpha type;Proteasome subunit alpha type-4;Proteasome subunit beta type	PSMA4	2.87207	3.30363	No	Yes
H0YLA2;P37108	Signal recognition particle 14 kDa protein	SRP14	0.992971	1.35137	No	Yes
H0YM23;O75179;H0YLQ3;A0A1W2PQ15	Ankyrin repeat domain-containing protein 17	ANKRD17	4.48391	4.06943	No	No
H0YME5;Q9P2K8	Eukaryotic translation initiation factor 2-alpha kinase 4	EIF2AK4	1.51958	2.05115	No	No
H0YMV8;Q71UM5;C9JLI6	40S ribosomal protein S27;40S ribosomal protein S27-like	RPS27L	0.480886	0.391265	No	Yes
H0YN26;P39687;Q92688	Acidic leucine-rich nuclear phosphoprotein 32 family member A;Acidic leucine-rich nuclear phosphoprotein 32 family member B	ANP32A;ANP32B	0.398614	0.0965002	No	Yes
H0YNX5;H0YNG3;P67812;H0YNA5;H0YKT4;P0C7V7	Signal peptidase complex catalytic subunit SEC11;Signal peptidase complex catalytic subunit SEC11A;Signal peptidase I	SEC11A	1.2665	0.934646	No	Yes
H0YNQ5;Q99081	Transcription factor 12	TCF12	4.88124	3.53383	No	No
H0YNR9;Q9NSB8	Homer protein homolog 2	HOMER2	1.54054	0.868751	No	No
H3BM14;H3BM74;Q9Y5A7;C9JRT6;F8WDB6;C9J7X7;H7C5N1	NEDD8 ultimate buster 1	NUB1	0.361486	0.388813	No	Yes
H3BQF7;H3BMU1;H3BUI0;J3KR23;P53990	IST1 homolog	IST1	3.28638	3.16245	No	Yes
H3BND4;Q6P996	Pyridoxal-dependent decarboxylase domain-containing protein 1	PDXDC1	1.7857	0.493107	No	Yes
H3BNF0;H3BNS4;Q9Y5Y2;H3BRK5;H3BMW1	Cytosolic Fe-S cluster assembly factor NUBP2	NUBP2	0.657362	0.246622	No	Yes
H3BS59;H3BNL9;Q9UGJ1	Gamma-tubulin complex component 4	TUBGCP4	1.43865	0.548599	No	Yes
H3BNV7;Q9Y3D0	Mitotic spindle-associated MMXD complex subunit MIP18	FAM96B	1.39203	0.540031	No	No
H3BP24;H3BP16;H3BQU2;Q9NVX0	HAUS augmin-like complex subunit 2	HAUS2	3.39772	2.32491	No	No
H3BPL5;Q96ES7	SAGA-associated factor 29 homolog	CCDC101	2.44826	1.01273	No	No
H3BRL8;H3BPZ1;H3BS72;Q9P035;H3BMZ1	Very-long-chain (3R)-3-hydroxyacyl-CoA dehydratase 3	HACD3	1.31267	2.76092	No	Yes
H3BSW3;H3BQF1;H3BQZ9;P07741	Adenine phosphoribosyltransferase	APRT	1.48127	0.396009	No	Yes
H3BQI7;H3BT52;Q3SXM5	Inactive hydroxysteroid dehydrogenase-like protein 1	HSDL1	4.03012	1.16215	No	No
H3BQQ2;Q86UK7	Zinc finger protein 598	ZNF598	3.50531	1.7266	No	No
Q14807;H3BRB3;H3BTH5	Kinesin-like protein KIF22;Kinesin-like protein	KIF22	3.02257	0.640876	No	No
H3BRG4;P22695;H3BSJ9;H3BP04;H3BUE4;H3BUI9;A0A087WVZ4	Cytochrome b-c1 complex subunit 2, mitochondrial	UQCRC2	0.714696	1.62644	No	Yes
H3BTL2;H3BS02;O14874	[3-methyl-2-oxobutanoate dehydrogenase [lipoamide]] kinase, mitochondrial	BCKDK	2.00716	0.467156	No	No
H3BS18;Q8WYQ9	Zinc finger CCHC domain-containing protein 14	ZCCHC14	1.1126	1.13503	No	No
H3BT44;Q9H2V7	Protein spinster homolog 1	SPNS1	0.863455	0.209461	No	Yes
H3BTB7;Q5JPH6	Probable glutamate--tRNA ligase, mitochondrial	EARS2	1.95293	1.20966	No	No
H3BTK0;Q8N554	Zinc finger protein 276	ZNF276	2.33686	1.14215	No	No
H3BVG0;Q8N1F7;H3BM93;H3BV11;H3BRI8;H3BNN5;H3BPA9;H3BVE2;H3BMX0;H3BRD9;H3BP95;H3BV15	Nuclear pore complex protein Nup93	NUP93	1.01681	1.49509	No	Yes
H7BXF4;F8WEQ5;H7C2E2;Q9NXE4	Sphingomyelin phosphodiesterase 4	SMPD4	0.156225	0.0444408	No	No
H7BXI1;A0A087WXU3;A0FGR8	Extended synaptotagmin-2	ESYT2	1.85811	3.08335	No	Yes
H7BXY3;Q7L2E3	Putative ATP-dependent RNA helicase DHX30	DHX30	0.583053	1.28181	No	Yes
H7BYC8;Q8TCX1	Cytoplasmic dynein 2 light intermediate chain 1	DYNC2LI1	0.652604	0.485772	No	No
O94822;H7BYG8;S4R3T2	E3 ubiquitin-protein ligase listerin	LTN1	0.0636063	0.0264714	No	Yes
H7BZ20;P23919	Thymidylate kinase	DTYMK	2.73546	1.38466	No	Yes
H7BZI1;Q02818	Nucleobindin-1	NUCB1	3.38977	1.08848	No	Yes
H7BZJ3		PDIA3	4.0024	4.34422	No	Yes
H7BZW2;Q6P2H3	Centrosomal protein of 85 kDa	CEP85	6.1719	3.65372	No	No
H7C0V5		ANKHD1-EIF4EBP3	1.81956	1.37549	No	No
H7C189;Q13107;P51784	Ubiquitin carboxyl-terminal hydrolase;Ubiquitin carboxyl-terminal hydrolase 4;Ubiquitin carboxyl-terminal hydrolase 11	USP4;USP11	1.55248	0.860746	No	Yes
H7C1J4;Q6BDS2	UHRF1-binding protein 1	UHRF1BP1	1.63709	1.04047	No	No
H7C2R2;Q9UBB6	Neurochondrin	NCDN	2.12402	1.52054	No	No
H7C3A1;Q9BXP5;H7C1K0;A0A0A0MSP6	Serrate RNA effector molecule homolog	SRRT	-0.617902	0.222417	No	Yes
H7C3Y4;Q9H1I8	Activating signal cointegrator 1 complex subunit 2	ASCC2	2.29802	1.93556	No	No
H7C440;Q8IYB7	DIS3-like exonuclease 2	DIS3L2	1.72602	1.46973	No	Yes
H7C4C5	Microtubule-associated protein	MAP4	2.62496	3.1102	No	Yes
H7C4M5		CLASP2	2.33661	0.89919	No	Yes
H7C507;Q9Y2H6	Fibronectin type-III domain-containing protein 3A	FNDC3A	2.76121	1.9821	No	No
H7C598;Q8IWF6	Protein DENND6A	DENND6A	3.05352	2.44285	No	Yes
I1E4Y6;Q6Y7W6;E7ESB6;C9JHW1;C9JH18;C9JW88;F8WCD5;C9JPV7;C9JXQ0;C9J0V6;C9JHT0;C9JRZ2;C9JH78;C9IYH5;C9J7G1;B8ZZD2	PERQ amino acid-rich with GYF domain-containing protein 2	GIGYF2	5.81183	2.13767	No	No
I3L072;Q9BSJ5	Uncharacterized protein C17orf80	C17orf80	4.32896	1.38975	No	Yes
Q9Y2R5;I3L0E3;E9PE17	28S ribosomal protein S17, mitochondrial	MRPS17;hCG_1984214	2.22618	5.22173	No	Yes
Q9NUU7;I3L0H8;H3BTB3	ATP-dependent RNA helicase DDX19A	DDX19A	1.01584	1.36671	No	Yes
I3L0N3;P46459;I3L338;I3L4Q9;I3L0L3;I3L2G1;K7EQD6	Vesicle-fusing ATPase	NSF	0.0171738	0.0233451	No	Yes
I3L0X5;I3L4C3;O75391	Sperm-associated antigen 7	SPAG7	3.19798	1.65073	No	No
I3L1P8;Q02978	Mitochondrial 2-oxoglutarate/malate carrier protein	SLC25A11	1.81663	1.73428	No	Yes
I3L1T3;Q9GZP9	Derlin-2	DERL2	1.73005	1.49882	No	No
I3L283;I3L3I1;Q8TAT6	Nuclear protein localization protein 4 homolog	NPLOC4	2.10596	2.17073	No	Yes
I3L440;I3L294;Q5T712;Q8N2K0	Monoacylglycerol lipase ABHD12	ABHD12	3.04622	1.72556	No	No
I3L2B0;K7EIG1;O75153	Clustered mitochondria protein homolog	CLUH	1.44393	0.426377	No	Yes
I3L2C7;P57678;E7EN12;I3L4M4;I3L4A4;I3L399	Gem-associated protein 4	GEMIN4	1.20378	0.729166	No	Yes
I3L323;I3L2K5;Q8IWR0	Zinc finger CCCH domain-containing protein 7A	ZC3H7A	2.34681	2.59023	No	No
I3L448;Q5TC12;H0YEW4;H0YD21;A8MRA7	ATP synthase mitochondrial F1 complex assembly factor 1	ATPAF1	5.39683	4.12822	No	No
J3KMX1;Q99567;I3L245;I3L4K7	Nuclear pore complex protein Nup88	NUP88	3.98578	3.51736	No	Yes
J3KN16;Q5VYK3;R4GMY1;R4GMY3	Proteasome-associated protein ECM29 homolog	KIAA0368;ECM29	0.422268	0.941765	No	Yes
J3KNE4;H0YFS3;H0YG46;A0A0A0MTP3;Q99550	M-phase phosphoprotein 9	MPHOSPH9	-0.033501	0.0104088	No	No
J3KNS1;Q9UPW5	Cytosolic carboxypeptidase 1	AGTPBP1	3.09664	1.75152	No	No
J3KP75;O75167	Phosphatase and actin regulator;Phosphatase and actin regulator 2	PHACTR2	2.64076	2.17636	No	No
J3KPP4;O95232;D6RDI2;D6RHH0;H7C5U7;U3KQT3;C9JL41	Luc7-like protein 3	LUC7L3	-0.863237	0.585556	No	No
J3KPS3;P04075;H3BQN4;H3BR68;H3BUH7;H3BPS8;H3BMQ8;H3BR04;H3BU78	Fructose-bisphosphate aldolase;Fructose-bisphosphate aldolase A	ALDOA	0.559456	0.121271	Yes	Yes
J3KQ48;Q9Y3E5	Peptidyl-tRNA hydrolase 2, mitochondrial	PTRH2	0.959965	0.343774	No	Yes
J3KR97;Q9BTW9;A0A0J9YVU1;I3L439;A0A0J9YWI5;A0A0J9YVR1	Tubulin-specific chaperone D	TBCD	3.18696	1.05293	No	Yes
O43237;J3KRI4;J3KRZ2	Cytoplasmic dynein 1 light intermediate chain 2	DYNC1LI2	4.08798	2.78456	No	Yes
J3KS31;J3QRS9;X6R4W8;O43670	BUB3-interacting and GLEBS motif-containing protein ZNF207	ZNF207	4.07809	2.64131	No	No
J3KS45;J9JIE6;Q9UM00;J3QQY2;J3KTQ7	Transmembrane and coiled-coil domain-containing protein 1	TMCO1	1.48102	0.441582	No	Yes
K7ESE8;J3KSD8;Q13867;K7ES02	Bleomycin hydrolase	BLMH	-0.556562	0.147635	No	Yes
J3QR41;J3KTD6;J3QLN8;J3KT86;Q96GD4;J3KRJ2;J3KRF8	Aurora kinase B	AURKB	0.195787	0.0535892	No	No
J3KTA4;P17844;J3QRQ7;J3KRZ1;J3QSF1;J3QR02;J3KRX8;J3KTQ4;J3QRN5;X6RLV5;J3QLG9;J3QR62;A0A0U1RQJ0	Probable ATP-dependent RNA helicase DDX5	DDX5	1.127	3.20042	No	Yes
J3QR09;J3KTE4;P84098	Ribosomal protein L19;60S ribosomal protein L19	RPL19	1.23298	2.13076	No	Yes
J3QKT4;P32322;J3KQ22;E2QRB3;J3QL24;J3QLK9;J3QL23;J3QL32;J3KSA9;J3QRZ0;J3QR88	Pyrroline-5-carboxylate reductase;Pyrroline-5-carboxylate reductase 1, mitochondrial	PYCR1	4.37784	3.27329	No	No
J3QLE5;P63162;P14678	Small nuclear ribonucleoprotein-associated protein N;Small nuclear ribonucleoprotein-associated proteins B and B	SNRPN;SNRPB	3.45279	2.07455	No	Yes
J3QLR8;Q9Y3D9	28S ribosomal protein S23, mitochondrial	MRPS23	3.55182	3.3004	No	No
J3QLS3;Q9Y2R9;J3QKW2;J3QQS1;J3KSI8	28S ribosomal protein S7, mitochondrial	MRPS7	8.63524	3.67835	No	No
J3QQ67;Q07020;G3V203;H0YHA7;F8VYV2;A0A075B7A0;F8VUA6;F8VXR6	60S ribosomal protein L18	RPL18	1.12166	2.0097	No	Yes
J3QR07;Q96MU7	YTH domain-containing protein 1	YTHDC1	0.695108	0.358259	No	No
J3QRN6;O94832;K7EIG7;J3KRL0	Unconventional myosin-Id	MYO1D	0.819642	0.361498	No	Yes
J3QS41;P42694;J3QRR8;A0A075B6R3	Probable helicase with zinc finger domain	HELZ	5.56665	3.39815	No	No
J3QSV6;O76021;I3L234;I3L3C4;I3L3U9	Ribosomal L1 domain-containing protein 1	RSL1D1	1.85167	1.07999	No	Yes
O43684;J3QT28;J3QSX4	Mitotic checkpoint protein BUB3	BUB3	4.22395	2.19239	No	Yes
K4DI93;Q13620;A6NE76;A0A0A0MR50;Q13619;A0A087WWN2	Cullin-4B	CUL4B	2.10589	2.24856	No	Yes
K7EIX9;K7EMC4		ZSCAN5A	0.9391	0.308221	No	No
K7EJ44;P07737	Profilin-1	PFN1	-0.178279	0.0398949	Yes	Yes
K7EJC1;K7EJR3;R4GMR5;P48556	26S proteasome non-ATPase regulatory subunit 8	PSMD8	-0.750516	0.19135	No	Yes
K7EJE8;K7EKE6;P36776;K7ER27;K7ER56;K7ERR6	Lon protease homolog, mitochondrial	LONP1	0.343248	0.588164	No	Yes
K7EK07;P84243;K7EMV3;B4DEB1;K7ES00;K7EP01	Histone H3;Histone H3.3	H3F3B;H3F3A	-0.543496	0.0791281	No	Yes
K7EQR9;K7EKJ9;Q12906	Interleukin enhancer-binding factor 3	ILF3	3.22783	2.34709	No	Yes
K7ELG9;Q3MHD2	Protein LSM12 homolog	LSM12	3.48627	1.61715	No	Yes
K7ELX0;Q8TEP8;H0Y9P3;H0Y966;A0A0A0MR42;K7ENP4	Centrosomal protein of 192 kDa	CEP192	4.84306	3.9895	No	No
K7EM42;Q96G46	tRNA-dihydrouridine(47) synthase [NAD(P)(+)]-like	DUS3L	1.23583	1.28124	No	Yes
K7ENG2;P26368	Splicing factor U2AF 65 kDa subunit	U2AF2	2.19432	1.11525	No	Yes
K7EP06;O43148	mRNA cap guanine-N7 methyltransferase	RNMT	2.32538	1.71789	No	No
K7EQP8;K7EPZ8;K7EPL1;P17028	Zinc finger protein 24	ZNF24	2.3442	1.77865	No	No
K7EPL5;Q9BQ95	Evolutionarily conserved signaling intermediate in Toll pathway, mitochondrial	ECSIT	0.977484	0.398316	No	No
K7EPU3;Q9BT22	Chitobiosyldiphosphodolichol beta-mannosyltransferase	ALG1	2.03429	2.28097	No	No
K7ER00;Q9Y285;K7ER16;K7EPH2;K7EK06	Phenylalanine--tRNA ligase alpha subunit	FARSA	3.31714	0.848281	No	Yes
K7ERE1;Q8N2U0;K7ESI7;K7ENI6	Transmembrane protein 256	TMEM256	0.461642	0.208435	No	Yes
K7ERI7;P35268;K7EJT5;K7EP65;K7EKS7;K7ELC4;K7EMH1	60S ribosomal protein L22	RPL22	1.68289	1.64265	No	Yes
K7ERN2;P32942;K7ERF0;K7EP52	Intercellular adhesion molecule 3	ICAM3	2.26068	0.574136	No	Yes
K7ERZ3;O60664	Perilipin-3	PLIN3	3.85422	2.20911	No	Yes
K7ESE0;Q14145	Kelch-like ECH-associated protein 1	KEAP1	2.51211	1.30085	No	No
K7ESP4;Q8WVC6	Dephospho-CoA kinase domain-containing protein	DCAKD	1.54079	2.59358	No	No
O14579;M0QXB4;M0R061	Coatomer subunit epsilon	COPE	2.20991	1.76305	No	Yes
M0QXC4;M0R0F2;W4VSR2;M0R189;Q8N594	MPN domain-containing protein	MPND	1.61498	0.983069	No	No
M0QXD6;P35269	General transcription factor IIF subunit 1	GTF2F1	4.72575	2.24019	No	No
M0QY97;Q9UPT8	Zinc finger CCCH domain-containing protein 4	ZC3H4	4.06675	1.52089	No	No
M0R0N4;X6R390;M0QYZ2;P53680;M0QZ21	AP-2 complex subunit sigma	AP2S1	1.81078	1.62673	No	Yes
M0R2N0;M0R0U0;M0QZC7;Q9H0W8	Protein SMG9	SMG9	3.08101	3.66848	No	No
M0QZQ8;Q8IUR0	Trafficking protein particle complex subunit 5	TRAPPC5	1.75002	0.995765	No	Yes
M0R0F0;P46782	40S ribosomal protein S5;40S ribosomal protein S5, N-terminally processed	RPS5	-0.105284	0.0258167	No	Yes
M0R117;Q02543;M0R3D6;M0R1A7;M0R0P7	60S ribosomal protein L18a	RPL18A	1.20837	1.2986	No	Yes
M0R1B0;O43402	ER membrane protein complex subunit 8	EMC8	-1.89601	2.04455	No	No
M0R210;P62249;M0R3H0;M0R1M5;Q6IPX4;M0QX76	40S ribosomal protein S16	RPS16	1.1394	1.05616	No	Yes
M0R2B7;P28340;M0QZR8;M0QXE6;M0QXQ2;A0A2R8Y705;A0A2R8Y7K6;M0R3H8;M0QZB4	DNA polymerase;DNA polymerase delta catalytic subunit	POLD1	1.15305	1.00583	No	Yes
M0R2Z9;Q8IX01;M0R3F6;M0R065;M0R216	SURP and G-patch domain-containing protein 2	SUGP2	2.90351	2.33217	No	No
O00139;D6R9M0	Kinesin-like protein KIF2A	KIF2A	0.785777	1.21493	No	Yes
O00148;K7EQN7;K7EN69;K7EPJ3;K7ENP6;K7EL56;K7EIL8;H0Y400;F6SXL5;H0YCC6	ATP-dependent RNA helicase DDX39A	DDX39A	1.01205	1.38893	No	Yes
O00151	PDZ and LIM domain protein 1	PDLIM1	7.4114	3.30767	No	Yes
O00154;K7EKP8	Cytosolic acyl coenzyme A thioester hydrolase	ACOT7	1.46877	1.86816	No	Yes
O00165;E9PIQ7;Q5VYD6	HCLS1-associated protein X-1	HAX1	1.00468	0.764144	No	No
O00178;F5H716;B0QY59;F5H257	GTP-binding protein 1	GTPBP1	0.78926	1.20118	No	Yes
O00186	Syntaxin-binding protein 3	STXBP3	1.36016	0.353933	No	Yes
O00203;A0A2R8Y2A8;Q13367;F5GYB0;F5GWU4	AP-3 complex subunit beta-1	AP3B1	2.38226	2.67952	No	Yes
O00221;Q7LC14;H3BNC2	NF-kappa-B inhibitor epsilon	NFKBIE	2.72564	2.0115	No	No
O00231;J3QRY4;J3QS13	26S proteasome non-ATPase regulatory subunit 11	PSMD11	1.09152	2.112	No	Yes
O00232	26S proteasome non-ATPase regulatory subunit 12	PSMD12	0.675913	1.21931	No	Yes
O00267	Transcription elongation factor SPT5	SUPT5H	1.47805	0.314777	No	Yes
O00273;K7ERT1	DNA fragmentation factor subunit alpha	DFFA	5.85233	4.47837	No	No
O00303;H0YDT6;E9PQV8;A0A1W2PP79	Eukaryotic translation initiation factor 3 subunit F	EIF3F	1.17993	1.07748	No	Yes
O00400;A0A2R8YEX5;A0A2R8Y359;H7C562;H7C532;A0A2R8Y5I5;A0A2R8Y6H1;A0A2R8YF57	Acetyl-coenzyme A transporter 1	SLC33A1	3.0793	1.56419	No	No
O00411;K7EMH3;K7ESD1	DNA-directed RNA polymerase, mitochondrial	POLRMT	0.577197	0.472193	No	Yes
O00425;F8WD15	Insulin-like growth factor 2 mRNA-binding protein 3	IGF2BP3	1.04523	1.246	No	Yes
O00429;G8JLD5;F8VZ52;B4DPZ9;B4DDQ3;H0YHY4;F8VR28;F8VYL3;F8W1W3;F8VUJ9	Dynamin-1-like protein	DNM1L	2.82778	2.75104	No	Yes
O00442;A6NIC1	RNA 3-terminal phosphate cyclase	RTCA	0.829119	0.880855	No	Yes
O00443;A0A0C4DGF9;E9PPP3	Phosphatidylinositol 4-phosphate 3-kinase C2 domain-containing subunit alpha	PIK3C2A	4.27976	3.60328	No	Yes
O00483	Cytochrome c oxidase subunit NDUFA4	NDUFA4	1.79756	2.58441	No	No
O00487	26S proteasome non-ATPase regulatory subunit 14	PSMD14	1.42913	2.27866	No	Yes
O00505;O00629;H0Y4S9;H7C4F6	Importin subunit alpha-4	KPNA3	6.43434	3.37334	No	No
O00560	Syntenin-1	SDCBP	2.69042	2.69524	Yes	Yes
O00567;H0Y653;H0YDU4;Q5JXT2	Nucleolar protein 56	NOP56	1.82799	2.36661	No	Yes
O00743;Q5T1S7	Serine/threonine-protein phosphatase 6 catalytic subunit;Serine/threonine-protein phosphatase 6 catalytic subunit, N-terminally processed;Serine/threonine-protein phosphatase	PPP6C	2.61894	1.13703	No	Yes
O00763;F8W8T8;H0YGH5;A0A087WUA1;S4R3S7;A0A087WVR6	Acetyl-CoA carboxylase 2;Biotin carboxylase	ACACB	-1.53284	3.54234	No	Yes
O00767	Acyl-CoA desaturase	SCD	-0.86212	0.405225	No	No
O14617;A0A2R8Y611;A0A2R8Y4J3;A0A087WYN6	AP-3 complex subunit delta-1	AP3D1	1.79133	1.22814	No	Yes
O14654	Insulin receptor substrate 4	IRS4	1.74779	2.03945	No	Yes
O14656	Torsin-1A	TOR1A	3.44143	2.56495	No	Yes
O14733	Dual specificity mitogen-activated protein kinase kinase 7	MAP2K7	0.278699	0.0576512	No	Yes
O14737;K7ESJ4;K7EQA1;Q3HM38;X6R2P6	Programmed cell death protein 5	PDCD5	5.72418	3.59689	No	Yes
O14776;G3V220	Transcription elongation regulator 1	TCERG1	2.28614	1.4393	No	No
O14818;Q8TAA3;F5GY34;H0Y586;A0A087WYS6	Proteasome subunit alpha type-7;Proteasome subunit alpha type-7-like	PSMA7;PSMA8	2.10395	1.20598	No	Yes
O14828	Secretory carrier-associated membrane protein 3	SCAMP3	1.40411	2.0617	No	Yes
Q5VV87;Q5VV89;O14880	Microsomal glutathione S-transferase 3	MGST3	0.775256	0.602603	No	Yes
O14925;B4DDK6;Q5SRD1	Mitochondrial import inner membrane translocase subunit Tim23;Putative mitochondrial import inner membrane translocase subunit Tim23B	TIMM23;TIMM23B	2.57049	0.573301	No	No
O14929;F8WEW1;F8W9G7	Histone acetyltransferase type B catalytic subunit	HAT1	2.40661	3.43193	No	Yes
O14939	Phospholipase D2	PLD2	0.475918	0.355791	No	No
O14949	Cytochrome b-c1 complex subunit 8	UQCRQ	-0.871897	0.237322	No	No
O14974;H0YHI8;A0A3B3ISH4;F8VZN8;H0YIM2;H0YIS3;H0YIS4;A0A0U1RQZ1;E1CKY7;O60237	Protein phosphatase 1 regulatory subunit 12A	PPP1R12A	7.39028	4.27132	No	No
O14976;A0A087X1U9;D6RF16;D6RAQ7;D6RE78;D6RAW3;H0Y8H5	Cyclin-G-associated kinase	GAK	2.20241	0.659132	No	Yes
O14980;C9J673;C9JKM9;C9IZS4;C9JQ02;C9JV99;C9JF49;C9IYM2;H7BZC5;F8WF71	Exportin-1	XPO1	0.516741	0.817042	No	Yes
O15014	Zinc finger protein 609	ZNF609	2.72693	1.67065	No	No
O15042;E7ET15;H7C4V2;E7EW00;H0Y8D9;C9J5L1;U3KPT1;C9JDJ7	U2 snRNP-associated SURP motif-containing protein	U2SURP	5.48884	1.6102	No	Yes
O15056;A0A1W2PR85;E7ER60;H7BY56;Q5TA15;H0YEV8	Synaptojanin-2	SYNJ2	5.57406	3.01088	No	Yes
O15084;B4DIW9	Serine/threonine-protein phosphatase 6 regulatory ankyrin repeat subunit A	ANKRD28	3.42967	2.04684	No	Yes
O15091;A0A0A0MTQ0	Mitochondrial ribonuclease P protein 3	KIAA0391	2.67304	3.1349	No	No
O15111	Inhibitor of nuclear factor kappa-B kinase subunit alpha	CHUK	0.646088	0.20044	No	Yes
O15118;K7EQ23	Niemann-Pick C1 protein	NPC1	2.36344	0.985656	No	Yes
O15164	Transcription intermediary factor 1-alpha	TRIM24	5.34465	4.13145	No	No
O15169	Axin-1	AXIN1	1.49518	1.31959	No	No
O15212	Prefoldin subunit 6	PFDN6	5.63016	3.79278	No	No
O15226	NF-kappa-B-repressing factor	NKRF	1.5784	3.01738	No	Yes
O15235	28S ribosomal protein S12, mitochondrial	MRPS12	1.56079	0.311629	No	No
Q5T8U5;O15260;B7Z1G8	Surfeit locus protein 4	SURF4	1.75122	1.95106	No	Yes
O15269;A0A2R8Y4S0;A0A2R8Y6A2	Serine palmitoyltransferase 1	SPTLC1	0.0389983	0.0204843	No	Yes
O15355	Protein phosphatase 1G	PPM1G	1.9026	0.966997	No	Yes
O15371;B0QYA5;B0QYA4;B0QYA8;B0QYA6	Eukaryotic translation initiation factor 3 subunit D	EIF3D	1.34176	2.20166	No	Yes
O15379;E7ESJ6	Histone deacetylase 3	HDAC3	3.72268	3.87906	No	Yes
O15381;E7EWK7;E9PH71;E9PGD8;F8WF01;C9JP83;C9J6P7	Nuclear valosin-containing protein-like	NVL	2.39612	2.14446	No	No
O15397;F5H2I3;H0YH64;F5H244	Importin-8	IPO8	3.36892	1.53156	No	Yes
O43143	Pre-mRNA-splicing factor ATP-dependent RNA helicase DHX15	DHX15	5.06724	4.30799	No	Yes
O43150;A0A286YFG8	Arf-GAP with SH3 domain, ANK repeat and PH domain-containing protein 2	ASAP2	2.42841	1.44226	No	Yes
O43156	TELO2-interacting protein 1 homolog	TTI1	0.157804	0.0883588	No	Yes
O43172	U4/U6 small nuclear ribonucleoprotein Prp4	PRPF4	2.89148	2.52261	No	Yes
O43242;H0YGV8	26S proteasome non-ATPase regulatory subunit 3	PSMD3	1.19687	2.76416	No	Yes
O43264	Centromere/kinetochore protein zw10 homolog	ZW10	3.37867	1.386	No	Yes
O43290;E9PQI8	U4/U6.U5 tri-snRNP-associated protein 1	SART1	7.91396	4.50602	No	No
O43318;Q9UG54	Mitogen-activated protein kinase kinase kinase 7	MAP3K7;DKFZp586F0420	4.7014	2.22813	No	No
O43324;D6RBD7;C9J1V9;H0YAL7;D6RCQ0	Eukaryotic translation elongation factor 1 epsilon-1	EEF1E1;EEF1E1-BLOC1S5	-0.251482	0.374927	No	Yes
O43379;H7C3R4;A0A2R8YD43	WD repeat-containing protein 62	WDR62	2.69009	1.54762	No	No
O43395	U4/U6 small nuclear ribonucleoprotein Prp3	PRPF3	4.49469	2.79879	No	No
O43491;E9PHY5;E9PII3;E9PK52;A0A2R8Y5B3;E9PJP4;E9PQN0;E9PRG1;E9PIG0;E9PQD2;H0Y5B0;Q6ZSX4;E9PN54;Q6R5J7;E9PMG5;E9PMV8	Band 4.1-like protein 2	EPB41L2	2.88326	2.73059	No	Yes
O43505	Beta-1,4-glucuronyltransferase 1	B4GAT1	2.93556	2.11332	No	No
O43592;F8WDU6;F5GYW6;F5GZM3	Exportin-T	XPOT	1.26707	0.902525	No	Yes
O43615;M0QXU7;M0R301;M0QXM9;M0R124	Mitochondrial import inner membrane translocase subunit TIM44	TIMM44	8.32935	3.0988	No	No
O43719;Q5H919;Q5H918	HIV Tat-specific factor 1	HTATSF1	4.3657	1.81436	No	Yes
O43747;B3KNW1	AP-1 complex subunit gamma-1	AP1G1	1.00073	0.776642	No	Yes
O43772;C9JPE1;F8WEF6	Mitochondrial carnitine/acylcarnitine carrier protein	SLC25A20	1.2394	0.302311	No	No
O43809;H3BND3;H3BV41	Cleavage and polyadenylation specificity factor subunit 5	NUDT21	3.58873	4.19964	No	Yes
O43815	Striatin	STRN	2.73916	1.16851	No	No
U3KPU7;U3KQS2;O43826;U3KQL4	Glucose-6-phosphate translocase	SLC37A4	1.03425	0.851048	No	No
O43852;H0Y875	Calumenin	CALU	7.45184	4.09508	No	Yes
O43913;G3V0H0	Origin recognition complex subunit 5	ORC5	1.96441	2.30863	No	No
O43929;C9JGH7;C9J2X8;Q53SE3;CON__Q2YDI2	Origin recognition complex subunit 4	ORC4;ORC4L	-0.670338	0.217611	No	No
O60216;E5RJW1;E5RJK5;E5RFV8;E5RIN7;A0A140T8W2;E5RG18;E5RI01;E5RFZ5;Q9H4I0	Double-strand-break repair protein rad21 homolog	RAD21	0.373546	0.572446	No	Yes
O60231;Q5SQH5;A0A140T8Y5;A0A140T947;A0A140T9T4	Putative pre-mRNA-splicing factor ATP-dependent RNA helicase DHX16	DHX16	3.70545	2.63636	No	Yes
O60244;H7C3E5	Mediator of RNA polymerase II transcription subunit 14	MED14	2.98156	2.71368	No	No
O60264	SWI/SNF-related matrix-associated actin-dependent regulator of chromatin subfamily A member 5	SMARCA5	1.55528	1.84793	No	Yes
O60287	Nucleolar pre-ribosomal-associated protein 1	URB1	1.70454	0.977561	No	Yes
O60306;H0YH15	Intron-binding protein aquarius	AQR	-0.806136	0.558472	No	Yes
O60318	Germinal-center associated nuclear protein	MCM3AP	2.41426	1.27152	No	No
O60341;R4GMP9;R4GMQ1	Lysine-specific histone demethylase 1A	KDM1A	1.83051	0.853952	No	Yes
O60343;A0A3B3IRT3	TBC1 domain family member 4	TBC1D4	-0.117233	0.222874	No	No
O60423;K7EJ52	Phospholipid-transporting ATPase IK	ATP8B3	5.1351	1.26709	No	Yes
Q5SRN1;O60508	Pre-mRNA-processing factor 17	CDC40	1.66488	2.50498	No	No
O60547	GDP-mannose 4,6 dehydratase	GMDS	-0.307264	0.140905	No	Yes
O60563;A0A1W2PQ16	Cyclin-T1	CCNT1	5.35387	4.48038	No	No
O60566;H3BTB9	Mitotic checkpoint serine/threonine-protein kinase BUB1 beta	BUB1B	6.95424	4.2542	No	No
O60568	Procollagen-lysine,2-oxoglutarate 5-dioxygenase 3	PLOD3	2.29504	1.6805	No	Yes
O60573;B9A044;B8ZZ50;C9JEL3;B8ZZL3;B4E1E4;B9A023	Eukaryotic translation initiation factor 4E type 2	EIF4E2	6.90721	3.38577	No	No
O60645;D6RB59;H0Y995	Exocyst complex component 3	EXOC3	2.2521	1.80577	No	Yes
O60678	Protein arginine N-methyltransferase 3	PRMT3	-0.27726	0.0792101	No	No
O60684;O15131;Q5TFJ7	Importin subunit alpha-7;Importin subunit alpha-6	KPNA6;KPNA5	1.24738	0.493046	No	Yes
O60701	UDP-glucose 6-dehydrogenase	UGDH	0.262153	0.180913	No	Yes
O60749;D6RC15	Sorting nexin-2	SNX2	0.751275	0.803164	No	Yes
O60763;REV__R4GMN2;REV__Q5VZ89	General vesicular transport factor p115	USO1	0.987254	1.32177	No	Yes
O60783	28S ribosomal protein S14, mitochondrial	MRPS14	7.85762	2.93675	No	No
U3KQK0;Q99879;Q99877;Q93079;Q5QNW6;P62807;P58876;P57053;O60814;Q99880;Q96A08;A0A2R8Y619	Histone H2B;Histone H2B type 1-M;Histone H2B type 1-N;Histone H2B type 1-H;Histone H2B type 2-F;Histone H2B type 1-C/E/F/G/I;Histone H2B type 1-D;Histone H2B type F-S;Histone H2B type 1-K;Histone H2B type 1-L	HIST1H2BN;HIST1H2BM;HIST1H2BH;HIST2H2BF;HIST1H2BC;HIST1H2BD;H2BFS;HIST1H2BK;HIST1H2BL	1.26256	0.469266	No	Yes
O60869	Endothelial differentiation-related factor 1	EDF1	3.44524	1.53036	No	Yes
O60884;A0A087WT48	DnaJ homolog subfamily A member 2	DNAJA2	2.81862	1.89051	No	Yes
O60885;A0A0G2JHN8;A0A140T9I1;M0QZD9;H0Y6K2;A0A140T9E9;A0A0G2JK44;Q15059;P25440;Q58F21	Bromodomain-containing protein 4	BRD4	5.94959	3.27753	No	Yes
O60907;A0A2R8YFW3	F-box-like/WD repeat-containing protein TBL1X	TBL1X	2.20991	1.3757	No	No
O60921;C9JA95;F8WAW9;C9JCK8	Checkpoint protein HUS1	HUS1	2.23966	1.63187	No	No
O75027;B4DGL8;A0A087WW65;A0A2R8Y473;A0A2R8YF35;A0A2R8Y3N2;E9PNQ5;E9PJR8	ATP-binding cassette sub-family B member 7, mitochondrial	ABCB7	0.876041	1.19587	No	No
O75113	NEDD4-binding protein 1	N4BP1	4.87906	3.54781	No	No
O75116;E9PF63;D6REE7;Q14DU5;C9JFJ0	Rho-associated protein kinase 2	ROCK2	5.75232	2.94506	No	Yes
O75131;E7ENV7;Q96FN4;Q8IYJ1;Q96A23;O95741;Q86YQ8;Q9HCH3;Q9UBL6	Copine-3;Copine-2;Copine-9;Copine-4;Copine-6;Copine-8;Copine-5;Copine-7	CPNE3;CPNE8;CPNE2;CPNE9;CPNE4;CPNE6;CPNE5;CPNE7	0.305086	0.113414	No	Yes
O75146	Huntingtin-interacting protein 1-related protein	HIP1R	1.22868	0.715111	No	No
O75152;E9PBY7;E9PQ61;A0A1W2PPR9;A0A1B0GTU1	Zinc finger CCCH domain-containing protein 11A	ZC3H11A	5.53512	3.47553	No	No
O75165;A0A3B3IRM0;H0YA63;H0Y8Q2	DnaJ homolog subfamily C member 13	DNAJC13	0.802439	0.703296	No	Yes
O75170;T1ECW5;A0A0A0MSJ8	Serine/threonine-protein phosphatase 6 regulatory subunit 2	PPP6R2	3.34172	1.03241	No	No
O75306	NADH dehydrogenase [ubiquinone] iron-sulfur protein 2, mitochondrial	NDUFS2	4.97463	3.63003	No	Yes
O75330	Hyaluronan mediated motility receptor	HMMR	2.94109	1.62624	No	No
O75367;B4DJC3;D6RCF2	Core histone macro-H2A.1;Histone H2A	H2AFY	0.168467	0.031955	No	Yes
O75369;E7EN95;A0A0C4DGA1;H7C5L4;A0A0A0MT44	Filamin-B	FLNB	4.8272	3.77492	No	Yes
O75376;E7EVU5;E7EW50;J3KS51;A0A088AWL3;J3KT44;C9JAP0;J3KRE4;J3QKP0;E7EVK1	Nuclear receptor corepressor 1	NCOR1	4.37497	2.39014	No	No
O75396;A0A087X1A9	Vesicle-trafficking protein SEC22b	SEC22B	4.18767	1.67839	No	Yes
O75419;C9K087;C9J911	Cell division control protein 45 homolog	CDC45	0.783119	0.81673	No	No
O75427	Leucine-rich repeat and calponin homology domain-containing protein 4	LRCH4	3.01832	1.58854	No	No
S4R3Q6;O75436	Vacuolar protein sorting-associated protein 26A	VPS26A	1.47397	0.869172	No	Yes
O75460	Serine/threonine-protein kinase/endoribonuclease IRE1;Serine/threonine-protein kinase;Endoribonuclease	ERN1	2.1124	0.891055	No	No
O75477;B0QZ43	Erlin-1	ERLIN1	0.681207	0.198687	No	Yes
O75489;E9PS48	NADH dehydrogenase [ubiquinone] iron-sulfur protein 3, mitochondrial	NDUFS3	5.79663	3.14371	No	No
O75529	TAF5-like RNA polymerase II p300/CBP-associated factor-associated factor 65 kDa subunit 5L	TAF5L	3.44238	3.07625	No	No
O75531	Barrier-to-autointegration factor;Barrier-to-autointegration factor, N-terminally processed	BANF1	-0.39347	0.0860795	No	Yes
O75533;H7C341;B4DGZ4;F8WC19	Splicing factor 3B subunit 1	SF3B1	3.68594	2.90155	No	Yes
O75534;E9PLT0;E9PLD4;E9PKN4;E9PNG3	Cold shock domain-containing protein E1	CSDE1	6.86192	3.3439	No	Yes
O75570;A0A087WZ41;X6RFD4	Peptide chain release factor 1, mitochondrial	MTRF1	5.85468	2.36989	No	No
O75582	Ribosomal protein S6 kinase alpha-5	RPS6KA5	3.61119	2.1188	No	Yes
O75592;H7C3U4	E3 ubiquitin-protein ligase MYCBP2	MYCBP2	2.73049	3.2864	No	Yes
O75600	2-amino-3-ketobutyrate coenzyme A ligase, mitochondrial	GCAT	0.336126	0.145875	No	No
O75616;J3QSB2;J3QRV9;K7EQJ8;J3QT61	GTPase Era, mitochondrial	ERAL1	3.9347	4.44916	No	No
O75643;B4E0P5	U5 small nuclear ribonucleoprotein 200 kDa helicase	SNRNP200	5.25833	2.73734	No	Yes
O75663	TIP41-like protein	TIPRL	1.9562	1.98831	No	Yes
O75691	Small subunit processome component 20 homolog	UTP20	-0.0846577	0.0185192	No	Yes
O75717;C9JYB3	WD repeat and HMG-box DNA-binding protein 1	WDHD1	7.90024	4.14201	No	No
O75746	Calcium-binding mitochondrial carrier protein Aralar1	SLC25A12	1.11658	0.620023	No	No
O75821;K7ER90;K7EL20;K7EP16;K7ENA8	Eukaryotic translation initiation factor 3 subunit G	EIF3G	1.83352	1.7438	No	Yes
O75884	Putative hydrolase RBBP9	RBBP9	1.04558	0.273626	No	No
O75915;F8WF90;C9JQU6;F8WF33	PRA1 family protein 3	ARL6IP5	1.08735	0.330879	No	Yes
O75955;A2AB13;A0A0G2JJQ6;A2AB12;A2AB10;A2AB11;A0A140T9X0;A2AB09;A0A140T9R1;A0A140T907;A0A140T9B1;A0A140T957;A0A140T910;A0A140T9C3;A0A140T959;A0A140T9W4	Flotillin-1	FLOT1	1.38756	1.21039	Yes	Yes
O76031;H0YM48;H0YK07	ATP-dependent Clp protease ATP-binding subunit clpX-like, mitochondrial	CLPX	5.53921	2.37224	No	Yes
O76094;D6RDY6;R4GNC1	Signal recognition particle subunit SRP72	SRP72	2.57027	1.95058	No	Yes
O94776	Metastasis-associated protein MTA2	MTA2	3.7716	1.76147	No	Yes
O94842	TOX high mobility group box family member 4	TOX4	2.28552	0.648036	No	No
O94864	STAGA complex 65 subunit gamma	SUPT7L	0.683515	0.447458	No	No
O94874	E3 UFM1-protein ligase 1	UFL1	0.528966	0.280781	No	Yes
O94905;E5RHW4;E5RJ09	Erlin-2	ERLIN2	0.44066	0.828057	No	Yes
O94906	Pre-mRNA-processing factor 6	PRPF6	1.3709	2.21345	No	Yes
O94925;H7BZD1;C9JIJ6;B7Z509;H7C201	Glutaminase kidney isoform, mitochondrial	GLS	3.17193	2.13889	No	Yes
O94973;A0A0G2JS82;A0A0G2JQM1;M0R2D9;E9PR62	AP-2 complex subunit alpha-2	AP2A2	1.7441	2.14803	No	Yes
O94986	Centrosomal protein of 152 kDa	CEP152	2.34315	1.93492	No	No
O95070;E9PP02;E9PIZ0;C9JST7;A6NGW1	Protein YIF1A	YIF1A	1.51228	0.723557	No	No
O95163;F5H2T0;H0YDF3	Elongator complex protein 1	IKBKAP	4.75005	5.12431	No	Yes
O95202	LETM1 and EF-hand domain-containing protein 1, mitochondrial	LETM1	2.99254	2.1953	No	Yes
O95218	Zinc finger Ran-binding domain-containing protein 2	ZRANB2	6.28142	3.11916	No	No
O95219	Sorting nexin-4	SNX4	3.25857	1.93428	No	Yes
O95239	Chromosome-associated kinesin KIF4A	KIF4A	3.99545	1.84358	No	Yes
O95347;Q5T821;A0A0C4DGE5	Structural maintenance of chromosomes protein 2	SMC2	0.436608	1.00024	No	Yes
O95372;Q5QPQ1;Q5QPQ0;Q5QPN5;Q5QPN9;Q5QPQ3;Q5QPQ2	Acyl-protein thioesterase 2	LYPLA2	3.4336	0.8556	No	Yes
O95373;E9PLB2	Importin-7	IPO7	1.98436	2.60317	No	Yes
O95433;G3V3W9;G3V438;H0YJG7;H0YJ63;H0YJU2	Activator of 90 kDa heat shock protein ATPase homolog 1	AHSA1	1.28567	2.91663	No	Yes
O95456;F8WBH7	Proteasome assembly chaperone 1	PSMG1	0.0831973	0.0603843	No	Yes
O95478;A0A0A0MQZ6;H0YAI9	Ribosome biogenesis protein NSA2 homolog	NSA2	2.97114	1.12381	No	No
O95487	Protein transport protein Sec24B	SEC24B	4.2783	3.91013	No	Yes
O95551;X6R5A3	Tyrosyl-DNA phosphodiesterase 2	TDP2	6.52605	3.23424	No	Yes
O95573;F5H062;F5GWH2	Long-chain-fatty-acid--CoA ligase 3	ACSL3	-0.370244	0.130149	No	Yes
O95674	Phosphatidate cytidylyltransferase 2	CDS2	1.79513	0.531401	No	Yes
O95707;A0A0A0MQS4;K7EQV2;K7ERD7	Ribonuclease P protein subunit p29	POP4	5.83165	3.09776	No	No
O95721;C9JAF7	Synaptosomal-associated protein 29	SNAP29	4.51065	1.57328	No	Yes
O95747;C9JIG9;Q9UEW8	Serine/threonine-protein kinase OSR1	OXSR1	-0.0486012	0.0316607	No	Yes
O95758;A0A087WUW5	Polypyrimidine tract-binding protein 3	PTBP3	0.460202	0.116205	No	Yes
O95782	AP-2 complex subunit alpha-1	AP2A1	2.97176	2.56962	No	Yes
Q5JW30;O95793;A0A087X1A5;Q5JW28	Double-stranded RNA-binding protein Staufen homolog 1	STAU1	5.01638	2.80448	No	Yes
O95801	Tetratricopeptide repeat protein 4	TTC4	6.94317	4.08034	No	No
O95816	BAG family molecular chaperone regulator 2	BAG2	3.85388	2.20285	No	Yes
O95864	Fatty acid desaturase 2	FADS2	2.12028	1.07642	No	No
O95881	Thioredoxin domain-containing protein 12	TXNDC12	3.55145	3.23085	No	No
O96007	Molybdopterin synthase catalytic subunit	MOCS2	3.24113	2.10975	No	No
O96008;K7EKG4;K7EJ57	Mitochondrial import receptor subunit TOM40 homolog	TOMM40	1.01515	0.67286	No	Yes
O96013	Serine/threonine-protein kinase PAK 4	PAK4	4.52893	2.88534	No	Yes
O96019	Actin-like protein 6A	ACTL6A	3.09446	1.65572	No	Yes
P00338;F5GYU2;F5GXY2;F5GXH2;F5GWW2;F5GXU1;F5GZQ4;F5H5J4;F5H6W8;Q6ZMR3;P07864;F5GXC7;F5H5G7;F5H155;A0A087WUM2;G3XAP5;F5H245;F5H8H6	L-lactate dehydrogenase A chain	LDHA	0.441247	0.487028	Yes	Yes
P00367;P49448	Glutamate dehydrogenase 1, mitochondrial;Glutamate dehydrogenase 2, mitochondrial	GLUD1;GLUD2	3.22737	1.22991	No	Yes
P00374;B4DM58;C9JJ68;Q86XF0	Dihydrofolate reductase	DHFR	2.78358	2.5687	No	Yes
P00558;P07205	Phosphoglycerate kinase 1	PGK1	-1.05998	0.330679	Yes	Yes
Q5T9B7;P00568	Adenylate kinase isoenzyme 1	AK1	2.45571	0.752115	No	Yes
P00846	ATP synthase subunit a	MT-ATP6	0.973971	1.07509	No	No
P00966;Q5T6L6;Q5T6L5	Argininosuccinate synthase	ASS1	-0.298096	0.0511303	No	Yes
P02458	Collagen alpha-1(II) chain;Collagen alpha-1(II) chain;Chondrocalcin	COL2A1	2.02268	0.825371	No	Yes
P02549	Spectrin alpha chain, erythrocytic 1	SPTA1	0.916831	0.332856	No	No
P03923	NADH-ubiquinone oxidoreductase chain 6	MT-ND6	1.42943	2.38352	No	No
P04040	Catalase	CAT	0.0674194	0.0252577	No	Yes
P04083;Q5T3N1	Annexin A1;Annexin	ANXA1	2.67957	1.32585	Yes	Yes
P04150;D6RDA9;Q3MSN4	Glucocorticoid receptor	NR3C1	5.16799	2.61947	No	Yes
P04181	Ornithine aminotransferase, mitochondrial;Ornithine aminotransferase, hepatic form;Ornithine aminotransferase, renal form	OAT	0.738964	0.94602	No	Yes
P04259	Keratin, type II cytoskeletal 6B	KRT6B	-1.56519	1.21423	No	Yes
P04406;E7EUT5	Glyceraldehyde-3-phosphate dehydrogenase	GAPDH	0.474086	0.46326	Yes	Yes
P04792;F8WE04;C9J3N8	Heat shock protein beta-1	HSPB1	0.753309	0.842395	No	Yes
P04818	Thymidylate synthase	TYMS	0.523009	0.725291	No	No
P04843;B7Z4L4;F8WF32	Dolichyl-diphosphooligosaccharide--protein glycosyltransferase subunit 1	RPN1	1.4686	2.0903	No	Yes
P04844;Q5JYR4;Q5JYR7;F2Z3K5;Q5JYR3;H0Y5M1	Dolichyl-diphosphooligosaccharide--protein glycosyltransferase subunit 2	RPN2	1.07198	2.44528	No	Yes
P04899;P63096;P09471;A0A3B3ITM0;A0A1W2PRJ7;A0A1W2PP38;H3BTM2;A0A1W2PQK2;A0A1W2PS82;A0A3B3IUA8;A0A1W2PRE1;A0A087WZE5;Q5JWD1;A0A087WTB6;A2A2R6;P11488;A8MTJ3;P19087;H0Y7E8	Guanine nucleotide-binding protein G(i) subunit alpha-2;Guanine nucleotide-binding protein G(i) subunit alpha-1	GNAI2;GNAI1	2.48802	1.08331	Yes	Yes
P05023;B1AKY9;P50993;H0Y7C1;M0R116;A0A2R8YEY8;A0A0A0MT26;P13637;Q13733;E9PRA5;P20648;P54707;Q5TC02;Q5TC01;Q5TC05;M0QXF2	Sodium/potassium-transporting ATPase subunit alpha-1	ATP1A1	0.872225	0.965015	Yes	Yes
P05089	Arginase-1	ARG1	-0.0742753	0.01575	No	Yes
S4R3S4;P05091	Aldehyde dehydrogenase, mitochondrial	ALDH2	-0.106256	0.0586004	No	Yes
P05141;Q9H0C2	ADP/ATP translocase 2;ADP/ATP translocase 2, N-terminally processed	SLC25A5	1.22778	3.27655	No	Yes
P05165;A0A1B0GU58;A0A1B0GWI4;A0A1B0GUX9;A0A1B0GWA1;A0A1B0GTR1;Q5JTW6;H0Y5U0;H0Y4B9;H0Y798;Q5JVH2;A0A2R8Y725	Propionyl-CoA carboxylase alpha chain, mitochondrial	PCCA	-3.27407	3.58914	No	No
P05198;H0YJS4;G3V4T5	Eukaryotic translation initiation factor 2 subunit 1	EIF2S1	1.20748	1.46573	No	Yes
P05386	60S acidic ribosomal protein P1	RPLP1	2.62143	3.07795	No	Yes
P05387;H0YDD8	60S acidic ribosomal protein P2	RPLP2	1.41058	1.67267	No	Yes
P05388;F8VU65;F8VWS0;Q8NHW5;F8VPE8;G3V210;F8VW21;F8W1K8;F8VS58;F8VQY6;F8VRK7;F8VZS0	60S acidic ribosomal protein P0;60S acidic ribosomal protein P0-like	RPLP0;RPLP0P6	0.944504	2.30428	No	Yes
P05556;H7C4N8	Integrin beta-1	ITGB1	4.67907	3.3576	Yes	Yes
P06280;A0A3B3IUC4;V9GYN5;A0A3B3IRU3	Alpha-galactosidase A	GLA	5.07923	3.48402	No	Yes
P06493;A0A024QZP7;A0A087WZZ9;E5RIU6;K7ELV5;F8VXD2;F8VYH9;F8VTV8;F8VWX7;H0YAZ9;E7EUK8;Q96Q40;O94921;Q07002	Cyclin-dependent kinase 1	CDK1;CDC2	1.05601	1.84167	No	Yes
P06576;H0YH81;F8W079;F8W0P7;H0YI37	ATP synthase subunit beta, mitochondrial;ATP synthase subunit beta	ATP5B	0.964681	2.14301	No	Yes
P06730;D6RFJ3;D6RBW1	Eukaryotic translation initiation factor 4E	EIF4E	5.11828	3.43491	No	Yes
P06733;A0A2R8Y6G6;K7EM90;A0A2R8YEM5;A0A2R8Y879;K7ERS8;F5H0C8;A0A2R8Y798;A0A2R8Y6I8;A0A2R8YEG5;P13929;P09104;E5RI09;F5H1C3;K7EPM1;K7EKN2;E5RGZ4;E5RG95	Alpha-enolase	ENO1	0.98266	1.4619	Yes	Yes
P06737;E9PK47;P11217	Glycogen phosphorylase, liver form;Alpha-1,4 glucan phosphorylase	PYGL	1.86645	2.18144	No	Yes
P06748;E5RGW4;E5RI98	Nucleophosmin	NPM1	1.96182	1.3723	No	Yes
Q16778;P33778;P23527;P06899;Q8N257;Q6DRA6;Q6DN03	Histone H2B type 2-E;Histone H2B type 1-B;Histone H2B type 1-O;Histone H2B type 1-J;Histone H2B type 3-B	HIST2H2BE;HIST1H2BB;HIST1H2BO;HIST1H2BJ;HIST3H2BB	-1.65256	0.201152	No	Yes
P07195;A8MW50;A0A3B3IS95;F5H793;C9J7H8	L-lactate dehydrogenase B chain;L-lactate dehydrogenase	LDHB	0.310104	0.229066	Yes	Yes
P07196;A0A0S2Z436;A0A087X0W2	Neurofilament light polypeptide	NEFL	0.961031	0.65438	No	Yes
P07237;H7BZ94;I3L398;H0Y3Z3;I3L4M2;I3NI03;I3L312;I3L3U6;I3L514;I3L0S0;I3L3P5;I3L1Y5	Protein disulfide-isomerase	P4HB	6.82041	4.14527	No	Yes
P07355;H0YN42;H0YMU9;H0YMD0;A6NMY6;H0YKS4;H0YM50;H0YNP5;H0YMM1;H0YN28;H0YL33;H0YKX9;H0YMT9;H0YLV6;H0YKZ7;H0YNA0;H0YMW4;H0YKL9;H0YKV8;H0YMD9;H0YN52;H0YNB8;H0YKN4;H0YLE2	Annexin A2;Annexin;Putative annexin A2-like protein	ANXA2;ANXA2P2	1.24943	3.46923	Yes	Yes
P07384;E9PRM1;E9PLX0;E9PJJ3;E9PLC9;E9PMC6;E9PJA6;E9PSA6;E9PQB3;E9PL37	Calpain-1 catalytic subunit	CAPN1	1.77902	1.35489	No	Yes
Q5JP53;P07437;Q5ST81;A6NNZ2;G3V2A3;CON__ENSEMBL:ENSBTAP00000025008;Q9H4B7;M0R1I1;G3V5W4;G3V2R8;G3V3R4;G3V2N6	Tubulin beta chain	TUBB	1.29847	1.93649	No	Yes
Q5URX0;P07686	Beta-hexosaminidase subunit beta;Beta-hexosaminidase subunit beta chain B;Beta-hexosaminidase subunit beta chain A	HEXB	1.91662	1.4655	No	Yes
P07814;V9GYZ6;V9GZ76	Bifunctional glutamate/proline--tRNA ligase;Glutamate--tRNA ligase;Proline--tRNA ligase	EPRS	-0.166108	0.939559	No	Yes
P07900;G3V2J8;Q14568;Q58FG0	Heat shock protein HSP 90-alpha	HSP90AA1	1.39045	2.26315	Yes	Yes
P08133;E7EMC6;E5RK69;E5RJF5;E5RI05;E5RK63;E5RFF0;H0YC77;E5RIU8;E5RJR0	Annexin A6;Annexin	ANXA6	0.24919	0.193114	Yes	Yes
P08236	Beta-glucuronidase	GUSB	4.56153	3.54285	No	Yes
P08237;A0A2R8Y891;F8VZI0;F8VX13;F8VP00;F8VZQ1;F8VNX2;F8VSL1;F8W1J8;F8VSF7;F8VW30;F8VTQ3;F8VYK8;F8VUB8;F8VSF5;F8VVE3;H0YIS9;F8VZ53	ATP-dependent 6-phosphofructokinase, muscle type	PFKM	1.41055	1.78716	No	Yes
P08238;Q58FF7;F8W026;Q58FG1	Heat shock protein HSP 90-beta	HSP90AB1	1.14171	2.30935	Yes	Yes
P08240	Signal recognition particle receptor subunit alpha	SRPR	5.18565	1.89779	No	Yes
P08243;F8WEJ5;C9J057;C9JM09;C9JT45;C9JLN6	Asparagine synthetase [glutamine-hydrolyzing]	ASNS	0.574501	0.454543	No	Yes
P08559;Q5JPT9;Q5JPU0;Q5JPU1;Q5JPU3;Q5JPU2	Pyruvate dehydrogenase E1 component subunit alpha, somatic form, mitochondrial	PDHA1	1.66363	2.02434	No	Yes
P08574	Cytochrome c1, heme protein, mitochondrial	CYC1	0.180764	0.0667107	No	Yes
P08670;B0YJC4;B0YJC5;A0A1B0GTT5;A0A1B0GVG8;H7C5W5;P41219;K7EMP8;A0A1X7SBR3;A0A1W2PR46;P14136;F8W835;A0A1W2PRT3	Vimentin	VIM	1.49321	2.4696	No	Yes
P08754	Guanine nucleotide-binding protein G(k) subunit alpha	GNAI3	3.63964	0.873253	No	Yes
P08758;D6RBL5;D6RBE9;E9PHT9;D6RCN3	Annexin A5;Annexin	ANXA5	0.770456	1.62511	Yes	Yes
P09211;A0A087X243;A0A087X2E9;A8MX94	Glutathione S-transferase P	GSTP1	-0.33601	0.0658028	No	Yes
P09622;E9PEX6;F8WDM5;A0A1W2PR83;F2Z2E3	Dihydrolipoyl dehydrogenase, mitochondrial;Dihydrolipoyl dehydrogenase	DLD	3.048	3.10103	No	Yes
P09661;H0YMA0;H0YLR3;H0YKK0	U2 small nuclear ribonucleoprotein A	SNRPA1	2.68805	1.80344	No	Yes
P09874;Q5VX84;Q5VX85	Poly [ADP-ribose] polymerase 1	PARP1	1.80178	2.92235	No	Yes
Q71UI9;P0C0S5;C9J0D1;C9J386	Histone H2A.V;Histone H2A.Z;Histone H2A	H2AFV;H2AFZ	1.25035	0.337268	No	Yes
P0CAP2;H8Y6P7;Q9BZD3;E9PP13	DNA-directed RNA polymerase II subunit GRINL1A;Putative GRINL1B complex locus protein 2	POLR2M;GCOM1;GCOM2	5.25491	2.3404	No	No
P0DN76;Q01081;K7EJH3;A0A1B0GW87;K7EJM7;M0QYK5;M0R2N4;Q8WU68	Splicing factor U2AF 35 kDa subunit	U2AF1	0.285158	0.157942	No	Yes
P0DN79;P35520;H7C2H4;H7C1W6;H7C2W0;C9JMA6	Cystathionine beta-synthase	CBS	1.25771	0.69524	No	Yes
P10316;P30453;P16190;P01891;P30457;A0A140T8W8;A0A1W2PR61;A0A1W2PPF8;A0A140T8Y4;A0A0G2JPD3;P30450;P18462;A0A140TA14;A0A140TA11;A0A140T9Y5;A0A140T997	HLA class I histocompatibility antigen, A-69 alpha chain;HLA class I histocompatibility antigen, A-34 alpha chain;HLA class I histocompatibility antigen, A-33 alpha chain;HLA class I histocompatibility antigen, A-68 alpha chain;HLA class I histocompatibility antigen, A-66 alpha chain;HLA class I histocompatibility antigen, A-26 alpha chain;HLA class I histocompatibility antigen, A-25 alpha chain	HLA-A	3.71944	3.20871	No	Yes
Q96II5;P10398	Serine/threonine-protein kinase A-Raf	ARAF	1.60981	0.953504	No	Yes
P10599	Thioredoxin	TXN	2.87879	3.9801	No	Yes
P10809;E7ESH4;E7EXB4;C9JL25;C9JL19;C9JCQ4	60 kDa heat shock protein, mitochondrial	HSPD1	1.34196	1.97342	No	Yes
P11021	78 kDa glucose-regulated protein	HSPA5	2.87523	4.12754	Yes	Yes
P11047	Laminin subunit gamma-1	LAMC1	3.21752	1.17497	No	Yes
P11142;E9PKE3;E9PNE6;A8K7Q2;E9PN89;P54652;E9PS65;E9PI65;E9PLF4;E9PM13;E9PQQ4;E9PQK7;E9PK54;E9PPY6;E9PN25	Heat shock cognate 71 kDa protein	HSPA8	2.67084	3.25399	Yes	Yes
P11166	Solute carrier family 2, facilitated glucose transporter member 1	SLC2A1	0.431357	0.133968	No	Yes
P11172;E9PFD2;F2Z3P2;F2Z303;F8WDG4	Uridine 5-monophosphate synthase;Orotate phosphoribosyltransferase;Orotidine 5-phosphate decarboxylase	UMPS	2.63731	0.65415	No	Yes
P11177;C9J634;F8WF02	Pyruvate dehydrogenase E1 component subunit beta, mitochondrial	PDHB	0.797733	0.42644	No	No
P11216;H0Y4Z6	Glycogen phosphorylase, brain form	PYGB	1.1875	0.668189	No	Yes
P11274;H0Y554;I3L1U8;I3L2P5;B7Z683;A0A0G2JQ41;A0A1C7CYZ0;Q12979	Breakpoint cluster region protein	BCR	3.93026	1.74543	No	Yes
P11387	DNA topoisomerase 1	TOP1	2.51477	1.11129	No	Yes
P11498;E9PRE7;E9PS68	Pyruvate carboxylase, mitochondrial	PC	-0.886606	1.77756	No	Yes
P11586;F5H2F4;V9GYY3	C-1-tetrahydrofolate synthase, cytoplasmic;Methylenetetrahydrofolate dehydrogenase;Methenyltetrahydrofolate cyclohydrolase;Formyltetrahydrofolate synthetase;C-1-tetrahydrofolate synthase, cytoplasmic, N-terminally processed	MTHFD1	0.902086	1.66375	No	Yes
P11717	Cation-independent mannose-6-phosphate receptor	IGF2R	4.75163	3.03244	No	Yes
P11908;H7C540;D3YTJ7;A6NMS2	Ribose-phosphate pyrophosphokinase 2	PRPS2	1.994	1.48021	No	Yes
P12004	Proliferating cell nuclear antigen	PCNA	0.991912	1.85431	No	Yes
P12235;V9GYG0	ADP/ATP translocase 1	SLC25A4	3.67799	0.765914	No	Yes
P12236	ADP/ATP translocase 3;ADP/ATP translocase 3, N-terminally processed	SLC25A6	1.6852	2.46776	No	Yes
P12270	Nucleoprotein TPR	TPR	3.44807	1.43911	No	No
P12277;G3V4N7;G3V461;G3V2I1;H0YJG0	Creatine kinase B-type	CKB	-0.325786	0.0584442	No	Yes
P12956;B1AHC9	X-ray repair cross-complementing protein 6	XRCC6	0.749193	1.8668	No	Yes
P13010;C9JZ81	X-ray repair cross-complementing protein 5	XRCC5	1.24264	2.15494	No	Yes
P13639;K7EJ74;K7EP67	Elongation factor 2	EEF2	2.0498	3.40366	Yes	Yes
P13667	Protein disulfide-isomerase A4	PDIA4	4.5113	2.94087	No	Yes
P13674	Prolyl 4-hydroxylase subunit alpha-1	P4HA1	3.64714	1.89443	No	Yes
P13797;A0A0A0MSQ0;U3KQI3	Plastin-3	PLS3	4.06481	2.63409	No	Yes
P13804;H0YK49;H0YL12;H0YNX6;H0YKF0;H0YLU7;J3KN60	Electron transfer flavoprotein subunit alpha, mitochondrial	ETFA	2.31659	2.81003	No	Yes
P13984	General transcription factor IIF subunit 2	GTF2F2	4.70521	3.44052	No	No
P13995;B9A062;B8ZZU9	Bifunctional methylenetetrahydrofolate dehydrogenase/cyclohydrolase, mitochondrial;NAD-dependent methylenetetrahydrofolate dehydrogenase;Methenyltetrahydrofolate cyclohydrolase	MTHFD2	-1.02291	0.321245	No	No
P14324;A0A087X090;A0A087X1D8;A0A087WVN4;A0A087WTP2	Farnesyl pyrophosphate synthase	FDPS	-0.147219	0.276839	No	Yes
P14543	Nidogen-1	NID1	2.27692	2.04024	No	Yes
P14618;B4DNK4;H3BTN5;H3BQ34;H3BR70;H3BUW1;H3BTJ2;H3BT25;H3BU13;H3BN34;H3BQZ3;P30613	Pyruvate kinase PKM;Pyruvate kinase	PKM	1.42503	2.28948	Yes	Yes
P14625;Q96GW1;A0A1W2PRR1;H0YIV0;Q58FF3	Endoplasmin	HSP90B1	2.34647	4.08535	No	Yes
P14635	G2/mitotic-specific cyclin-B1	CCNB1	1.02501	0.390982	No	No
P14868;C9J7S3;C9JLC1;H7BZ35;C9JQM9;H7C278	Aspartate--tRNA ligase, cytoplasmic	DARS	0.14373	0.244289	No	Yes
P14923;C9JTX4;C9J826;C9JK18;C9JKY1;A0A2R8Y6G0;A0A2R8Y804;A0A2R8Y543;A0A2R8Y5C3;A0A2R8Y750;A0A2R8Y5Z1;B4DGU4;A0A2R8YCH5;A0A2R8Y7Z0;A0A2R8Y5A3;P35222	Junction plakoglobin	JUP	-1.52813	1.16595	No	Yes
P15170;H3BR35;H3BSV8	Eukaryotic peptide chain release factor GTP-binding subunit ERF3A	GSPT1	4.00327	4.27132	No	Yes
P15531	Nucleoside diphosphate kinase A	NME1	2.8903	1.32155	No	Yes
P15924	Desmoplakin	DSP	0.188814	0.204521	No	Yes
P15927;Q5TEJ0;Q5TEJ7	Replication protein A 32 kDa subunit	RPA2	3.39555	1.36366	No	Yes
P16104;Q8IUE6;Q96QV6	Histone H2AX;Histone H2A type 2-B;Histone H2A type 1-A	H2AFX;HIST2H2AB;HIST1H2AA	4.46003	0.696456	No	Yes
P16152	Carbonyl reductase [NADPH] 1	CBR1	1.87648	0.969522	No	Yes
P16333;C9J0K5;C9K098;C9JVV5;C9J869;C9JAB9	Cytoplasmic protein NCK1	NCK1	4.78792	2.48639	No	Yes
P16403;P10412;P16402;P22492;Q02539;P16401	Histone H1.2;Histone H1.4;Histone H1.3	HIST1H1C;HIST1H1E;HIST1H1D	0.545535	0.29062	No	Yes
P16615;H7C5W9;O14983;Q93084;J3QSY6;H3BVB2;H3BTW4	Sarcoplasmic/endoplasmic reticulum calcium ATPase 2	ATP2A2	1.05036	2.22951	No	Yes
P16949;A2A2D0	Stathmin	STMN1	2.1038	1.05806	No	Yes
P67809;Q9Y2T7;P16989;A0A0D9SEI8;C9J5V9;H0Y449	Nuclease-sensitive element-binding protein 1;Y-box-binding protein 2;Y-box-binding protein 3	YBX1;YBX2;YBX3	1.24169	0.240311	No	Yes
P17066;P48741	Heat shock 70 kDa protein 6;Putative heat shock 70 kDa protein 7	HSPA6;HSPA7	2.15425	1.28789	No	Yes
P17612;Q15136;K7ERP6	cAMP-dependent protein kinase catalytic subunit alpha	PRKACA;KIN27	0.837884	1.40321	No	Yes
P17858	ATP-dependent 6-phosphofructokinase, liver type	PFKL	0.625429	0.953836	No	Yes
P17987;E7ERF2;E7EQR6;F5H282;F5GZ03;F5H136;F5GZI8;F5H676;F5H726;F5GYL4;F5H7Y1	T-complex protein 1 subunit alpha	TCP1	2.17897	2.98295	Yes	Yes
P18085;C9JPM4;C9JAK5;U3KQF2;F5H1V1;F5H6T5;F8WDB3	ADP-ribosylation factor 4	ARF4	1.46243	2.34244	No	Yes
P18124;A8MUD9;C9JIJ5;C9JZ88	60S ribosomal protein L7	RPL7	0.881687	2.03864	No	Yes
P18583;J3QSZ5;H7C1M2;H7C2G8	Protein SON	SON	2.33024	3.14417	No	Yes
P18669;P15259	Phosphoglycerate mutase 1;Phosphoglycerate mutase 2	PGAM1;PGAM2	2.68137	1.17473	No	Yes
P18754;C9JW69;C9JRH2;C9J3R0;C9JMJ4;C9JQZ4	Regulator of chromosome condensation	RCC1	1.33202	1.58872	No	Yes
P19022	Cadherin-2	CDH2	2.98625	1.20278	No	Yes
P19338;H7BY16;C9JYW2;C9JLB1;C9J1H7;C9JWL1	Nucleolin	NCL	2.54119	2.27963	No	Yes
P19367;B1AR63;B1AR62;Q2TB90	Hexokinase-1	HK1	0.36042	0.463133	No	Yes
P19387	DNA-directed RNA polymerase II subunit RPB3	POLR2C	3.36061	2.48032	No	Yes
P19525	Interferon-induced, double-stranded RNA-activated protein kinase	EIF2AK2	0.935095	1.86799	No	Yes
P19623;K7ESL0;K7EKM4	Spermidine synthase	SRM	0.991678	1.43391	No	Yes
P19784;H3BSA1;H3BV19;H3BNI9	Casein kinase II subunit alpha	CSNK2A2	2.60374	2.22905	No	Yes
P20020;P23634	Plasma membrane calcium-transporting ATPase 1;Plasma membrane calcium-transporting ATPase 4	ATP2B1;ATP2B4	1.65232	0.58254	No	Yes
P20042	Eukaryotic translation initiation factor 2 subunit 2	EIF2S2	1.36517	1.5703	No	Yes
P20073	Annexin A7	ANXA7	0.17135	0.10055	No	Yes
P20339	Ras-related protein Rab-5A	RAB5A	2.96787	1.45769	Yes	Yes
P20340;C9JB90;F5H3K7;C9JU14;F5GX61;J3KR73;Q9NRW1;Q14964	Ras-related protein Rab-6A;Ras-related protein Rab-6B;Ras-related protein Rab-39A	RAB6A;RAB6B;RAB39A	0.897976	1.56733	No	Yes
P20585	DNA mismatch repair protein Msh3	MSH3	5.10239	1.70251	No	Yes
P21283;E7EV59	V-type proton ATPase subunit C 1	ATP6V1C1	2.88621	1.45714	No	Yes
P21333;Q60FE5;A0A087WWY3;F8WE98;H0Y5C6;H0Y5F3;H7C2E7	Filamin-A	FLNA	3.53396	4.54766	Yes	Yes
P21359;J3QLS2;J3KSB5	Neurofibromin;Neurofibromin truncated	NF1	1.98068	1.13199	No	Yes
P21796;C9JI87	Voltage-dependent anion-selective channel protein 1	VDAC1	1.30931	0.82191	No	Yes
P21953	2-oxoisovalerate dehydrogenase subunit beta, mitochondrial	BCKDHB	3.57863	1.6865	No	No
P21964;E7EMS6	Catechol O-methyltransferase	COMT	3.88214	1.63352	No	Yes
P22059;H0YCV6	Oxysterol-binding protein 1	OSBP	0.820709	0.704547	No	Yes
P22087;M0R0P1;M0R299;M0QXL5;M0R2Q4;M0R2U2;M0R1H0;M0R2B0	rRNA 2-O-methyltransferase fibrillarin	FBL	1.77328	1.85606	No	Yes
P22102;F8WD69;C9JBJ1;C9JTV6;C9JZG2;C9JKQ7;A0A140TA71;H7C366	Trifunctional purine biosynthetic protein adenosine-3;Phosphoribosylamine--glycine ligase;Phosphoribosylformylglycinamidine cyclo-ligase;Phosphoribosylglycinamide formyltransferase	GART	0.939549	1.63038	No	Yes
P22234;E9PBS1;D6RF62	Multifunctional protein ADE2;Phosphoribosylaminoimidazole-succinocarboxamide synthase;Phosphoribosylaminoimidazole carboxylase	PAICS	3.38081	2.95225	No	Yes
P22314;Q5JRS1;Q5JRS3;Q5JRS2;Q5JRR9;Q5JRS0;Q5JRR6	Ubiquitin-like modifier-activating enzyme 1	UBA1	0.332143	0.121637	Yes	Yes
Q32Q12;P22392;C9K028;F6XY72;E5RHP0;E7ERL0;J3KPD9;O60361	Nucleoside diphosphate kinase;Nucleoside diphosphate kinase B;Putative nucleoside diphosphate kinase	NME1-NME2;NME2;NME1;NME2P1	-0.185777	0.0262865	No	Yes
P22612	cAMP-dependent protein kinase catalytic subunit gamma	PRKACG	2.12356	0.750297	No	No
P22626;A0A087WUI2	Heterogeneous nuclear ribonucleoproteins A2/B1	HNRNPA2B1	1.66803	1.58036	No	Yes
P23246;H0Y9K7;H0Y9U2	Splicing factor, proline- and glutamine-rich	SFPQ	1.50652	1.72511	No	Yes
P23258;Q9NRH3;K7EIS0;K7EKE5	Tubulin gamma-1 chain;Tubulin gamma-2 chain;Tubulin gamma chain	TUBG1;TUBG2	-0.572082	0.234747	No	Yes
P23284	Peptidyl-prolyl cis-trans isomerase B	PPIB	3.59939	1.36613	No	Yes
P23396;E9PL09;E9PPU1;F2Z2S8;H0YCJ7;H0YF32;H0YEU2;E9PQ96;E9PJH4;E9PK82;E9PSF4;E9PQX2;H0YES8;E9PJN9	40S ribosomal protein S3	RPS3	1.26045	2.28339	No	Yes
P23458	Tyrosine-protein kinase JAK1	JAK1	1.70354	0.807015	No	Yes
P23528;G3V1A4;E9PP50;E9PK25;E9PQB7;E9PLJ3;E9PS23	Cofilin-1	CFL1	1.51462	1.74684	Yes	Yes
P23921;E9PL69;E9PP77;H0YCY7	Ribonucleoside-diphosphate reductase large subunit	RRM1	0.702664	0.766065	No	Yes
P24390;M0R1Y2	ER lumen protein-retaining receptor 1;ER lumen protein-retaining receptor	KDELR1	3.09146	6.37038	No	No
P24468;F1DAL7;F1DAL9;P10589	COUP transcription factor 2;COUP transcription factor 1	NR2F2;NR2F1	3.75809	1.21429	No	No
P24534;F8WF65;F2Z2G2;C9JZW3	Elongation factor 1-beta	EEF1B2	1.69429	0.535547	No	Yes
P24539;Q5QNZ2	ATP synthase F(0) complex subunit B1, mitochondrial	ATP5F1	1.61077	1.38652	No	No
P24752;H0YEL7;E9PRQ6;E9PKF3	Acetyl-CoA acetyltransferase, mitochondrial	ACAT1	0.846116	1.62951	No	Yes
P35626;P25098;Q8N433;E9PRV7	Beta-adrenergic receptor kinase 2;Beta-adrenergic receptor kinase 1	ADRBK2;ADRBK1	0.64107	0.167879	No	No
P25205;J3KQ69;Q7Z6P5	DNA replication licensing factor MCM3	MCM3	0.462632	0.587112	No	Yes
P25398	40S ribosomal protein S12	RPS12	1.66686	2.32689	No	Yes
P25705;K7EK77;K7ERX7;K7ENJ4;K7EJP1;K7EQH4;K7ESA0	ATP synthase subunit alpha, mitochondrial	ATP5A1	0.926111	1.8489	No	Yes
P26196;Q8IV96	Probable ATP-dependent RNA helicase DDX6	DDX6	1.81238	3.12277	No	Yes
P26373;J3QSB4;J3KS98;H3BTH3;H3BUK8	60S ribosomal protein L13	RPL13	0.375719	0.74656	No	Yes
P26639;D6R9F8	Threonine--tRNA ligase, cytoplasmic	TARS	5.3305	2.31744	No	Yes
P26641	Elongation factor 1-gamma	EEF1G	1.0995	2.51834	No	Yes
P27144;D3DQ64	Adenylate kinase 4, mitochondrial	AK4	4.23576	2.78935	No	Yes
P27348;E9PG15;P61981;P31947;I3L0W5;F8WEB6;A2IDB1	14-3-3 protein theta	YWHAQ	-0.269217	0.160511	Yes	Yes
P27448;A0A0A0MSZ1;J3KNR0;H0YNV4;B4DIB3;A0A087X0I6;Q9P0L2;H0YKJ3;H0YKP9;H0YIY6;A2SY06	MAP/microtubule affinity-regulating kinase 3;Serine/threonine-protein kinase MARK1	MARK3;MARK1	2.95476	1.04169	No	Yes
X1WI28;P27635;B8A6G2;A6QRI9	60S ribosomal protein L10	RPL10	1.39141	2.04568	No	Yes
P27694;I3L4R8;I3L524;I3L2M5	Replication protein A 70 kDa DNA-binding subunit;Replication protein A 70 kDa DNA-binding subunit, N-terminally processed	RPA1	7.23597	2.52179	No	Yes
P27797;K7EJB9	Calreticulin	CALR	5.89703	3.15388	No	Yes
P27816;E7EVA0;B5MEG9;H0Y2V1;F8W9U4;H7C456;A0A0J9YVV8;A0A0J9YW37	Microtubule-associated protein 4;Microtubule-associated protein	MAP4	3.11556	3.50385	No	Yes
P27824;H0Y9Q7;D6RDP7;D6RGY2;D6RAQ8;D6RAU8;D6RB85;D6RFL1;H0Y9H1;D6RHJ3;D6RD16	Calnexin	CANX	3.07671	3.81939	No	Yes
P27987	Inositol-trisphosphate 3-kinase B	ITPKB	-0.130773	0.0259041	No	No
P28066	Proteasome subunit alpha type-5	PSMA5	1.08232	0.231671	No	Yes
P28288;A0A3B3ITW3	ATP-binding cassette sub-family D member 3	ABCD3	1.67515	1.95703	No	No
P29992;A0A087WVZ3;K7EL62;O95837;P50148	Guanine nucleotide-binding protein subunit alpha-11	GNA11	1.28003	1.34981	No	Yes
P30041	Peroxiredoxin-6	PRDX6	1.16795	1.36606	No	Yes
P30048	Thioredoxin-dependent peroxide reductase, mitochondrial	PRDX3	1.97156	0.935061	No	Yes
P30050	60S ribosomal protein L12	RPL12	0.675662	0.281453	No	Yes
P30101	Protein disulfide-isomerase A3	PDIA3	5.1216	4.16941	No	Yes
P30307	M-phase inducer phosphatase 3	CDC25C	2.12307	1.38818	No	No
P30480;P30460;P30462;P18463;A0A140TA21;A0A140T9D4;P30479;P30466;A0A140T951;A0A140TA02;A0A140T9S9;A0A1W2PNR7;A0A140T9H3;A0A140T9G0;A0A140T9A9	HLA class I histocompatibility antigen, B-42 alpha chain;HLA class I histocompatibility antigen, B-8 alpha chain;HLA class I histocompatibility antigen, B-14 alpha chain;HLA class I histocompatibility antigen, B-37 alpha chain;HLA class I histocompatibility antigen, B-41 alpha chain;HLA class I histocompatibility antigen, B-18 alpha chain	HLA-B	4.78124	2.61409	No	Yes
P30533;A0A3B3IRQ7;D6REW6	Alpha-2-macroglobulin receptor-associated protein	LRPAP1	7.637	4.39246	No	No
P30837;A0A0U1RQK9	Aldehyde dehydrogenase X, mitochondrial	ALDH1B1	0.672517	0.819475	No	No
P31040;D6RFM5;A0A087X1I3	Succinate dehydrogenase [ubiquinone] flavoprotein subunit, mitochondrial	SDHA	4.88172	1.8279	No	Yes
P31153	S-adenosylmethionine synthase isoform type-2	MAT2A	0.782278	0.465657	No	Yes
P31323;H7C330;P13861	cAMP-dependent protein kinase type II-beta regulatory subunit;cAMP-dependent protein kinase type II-alpha regulatory subunit	PRKAR2B;PRKAR2A	2.4397	1.50249	No	Yes
P31689	DnaJ homolog subfamily A member 1	DNAJA1	2.99992	0.854301	No	Yes
P31749;A0A087WY56;G3V3X1;J3QKW1;M0R0P9;Q9Y243;P31751	RAC-alpha serine/threonine-protein kinase;RAC-gamma serine/threonine-protein kinase;RAC-beta serine/threonine-protein kinase	AKT1;AKT2;AKT3	0.190684	0.0408802	No	Yes
P31930	Cytochrome b-c1 complex subunit 1, mitochondrial	UQCRC1	0.58181	0.52816	No	Yes
P31942	Heterogeneous nuclear ribonucleoprotein H3	HNRNPH3	0.956455	0.789234	No	Yes
P31944	Caspase-14;Caspase-14 subunit p17, mature form;Caspase-14 subunit p10, mature form;Caspase-14 subunit p20, intermediate form;Caspase-14 subunit p8, intermediate form	CASP14	-1.76874	1.11566	No	Yes
P31946;Q4VY20;Q4VY19;A0A0J9YWE8;A0A0J9YWZ2	14-3-3 protein beta/alpha;14-3-3 protein beta/alpha, N-terminally processed	YWHAB	2.3895	1.47355	Yes	Yes
P32019	Type II inositol 1,4,5-trisphosphate 5-phosphatase	INPP5B	3.93287	3.55079	No	Yes
P32119;A6NIW5	Peroxiredoxin-2	PRDX2	0.439774	0.222821	Yes	Yes
P32189;Q14409;F8WC39;A6NP46;H7C2A0	Glycerol kinase;Putative glycerol kinase 3	GK;GK3P	1.86925	0.63742	No	No
P33176;A0A0G2JMZ6;J3KNA1;O60282;Q12840;C9JWB9	Kinesin-1 heavy chain	KIF5B	4.72422	1.92003	No	Yes
P33947;H7BYF7	ER lumen protein-retaining receptor 2	KDELR2	1.66546	0.986126	No	Yes
P33981;D6RF82;D6REX1;D6RIC6	Dual specificity protein kinase TTK	TTK	4.05458	4.2587	No	No
P33992;B1AHB1;B1AHA9;B1AHB2;F8WFD7	DNA replication licensing factor MCM5;DNA helicase	MCM5	1.0099	0.383992	No	Yes
P33993;C9J8M6	DNA replication licensing factor MCM7	MCM7	1.11673	2.94261	No	Yes
P34059;H3BSU9;H3BNU2	N-acetylgalactosamine-6-sulfatase	GALNS	0.141974	0.0556433	No	No
P34897;G3V5L0;H0YIZ0;G3V2Y4;G3V241;G3V3Y8;G3V4T0;G3V4X0;G3V2W0;G3V2E4;G3V540;G3V4W5	Serine hydroxymethyltransferase, mitochondrial;Serine hydroxymethyltransferase	SHMT2	5.71285	1.72912	No	Yes
P35232;C9JW96;C9JZ20;E7ESE2;E9PCW0;D6RBK0	Prohibitin	PHB	1.13568	0.759353	No	Yes
P35240;A0A0D9SGI4;Q14680	Merlin;Maternal embryonic leucine zipper kinase	NF2;MELK	3.26995	2.33871	No	Yes
P35250;H7C5S7;H7C5P1;H7C5Q7;F8WC37;H7C5A0;H7C5G4;H7C5P4;A0A087WVY3	Replication factor C subunit 2	RFC2	0.762211	0.531127	No	Yes
P35251;H0Y8U4;A0A1W2PP02	Replication factor C subunit 1	RFC1	1.49578	1.20039	No	Yes
P35579;P35580;Q5BKV1;P35749;B1AH99;A0A0C4DFM8;REV__S4R3H4;REV__E7EQT4;REV__Q9UKV3	Myosin-9	MYH9	3.07471	3.61806	Yes	Yes
P35606;D6R997	Coatomer subunit beta	COPB2	0.112321	0.0163424	No	Yes
P35610;B1APM4	Sterol O-acyltransferase 1	SOAT1	1.12524	1.53738	No	No
P35658;A0A0A0MSW3;H0Y837;B7ZAV2;E9PKD2;H0YF36	Nuclear pore complex protein Nup214	NUP214	3.92891	2.44018	No	No
P35998;A0A1W2PQS1;C9JLS9	26S protease regulatory subunit 7	PSMC2	1.92023	1.35716	No	Yes
P36404;V9GYD0	ADP-ribosylation factor-like protein 2	ARL2	0.155046	0.109171	No	Yes
P36507;G5E9C7;A0A1B0GUL7;M0R1B6	Dual specificity mitogen-activated protein kinase kinase 2	MAP2K2	1.81412	2.13375	No	Yes
P36542	ATP synthase subunit gamma, mitochondrial	ATP5C1	0.696032	0.912743	No	Yes
P36578;H3BM89;H3BTP7;H3BU31	60S ribosomal protein L4	RPL4	1.06748	1.9818	No	Yes
P36915;A2AB27;A0A140T8Y2	Guanine nucleotide-binding protein-like 1	GNL1	0.566992	0.259597	No	Yes
P37198;M0QXN5;M0QX10;M0QYY0;M0QX13;M0QZL5;M0R1S1;M0QX64;M0R302	Nuclear pore glycoprotein p62	NUP62	4.52414	1.46769	No	No
X6RJP6;P37802	Transgelin-2	TAGLN2	5.44288	2.4303	No	Yes
P38432	Coilin	COIL	3.59619	1.26731	No	No
P38606;C9JA17;C9JVW8	V-type proton ATPase catalytic subunit A	ATP6V1A	7.18272	4.09802	No	Yes
P38646;D6RA73;D6RJI2;A0A3B3ITI4;H0Y8S0;H0YBG6;A0A3B3ITN1	Stress-70 protein, mitochondrial	HSPA9	2.56444	2.78711	No	Yes
P38919;I3L3H2;J3QQP0;E9PBH4;F8WE11;J3QL52;C9JUF0	Eukaryotic initiation factor 4A-III;Eukaryotic initiation factor 4A-III, N-terminally processed	EIF4A3	1.62573	1.60196	No	Yes
P38935	DNA-binding protein SMUBP-2	IGHMBP2	1.61816	1.72828	No	No
P39019;A0A075B6E2;M0R2L9;M0QXK4;M0QYF7;M0R140	40S ribosomal protein S19	RPS19	-1.61841	0.586968	No	Yes
P39023;G5E9G0;H7C422;H7C3M2;B5MCW2;F8WCR1	60S ribosomal protein L3	RPL3	1.39554	1.9011	No	Yes
P39748;I3L3E9;F5H1Y3	Flap endonuclease 1	FEN1	0.588217	0.524538	No	Yes
P40227;Q92526;J3KRI6	T-complex protein 1 subunit zeta	CCT6A	2.49478	3.29259	No	Yes
P40429;M0QYS1;Q8J015;Q6NVV1;M0QZU1;A0A096LPE0	60S ribosomal protein L13a	RPL13A;RPL13a	1.38975	2.81763	No	Yes
P40763;G8JLH9;K7EP08	Signal transducer and activator of transcription 3;Signal transducer and activator of transcription	STAT3	5.65734	1.91339	No	Yes
P40926;G3XAL0	Malate dehydrogenase, mitochondrial;Malate dehydrogenase	MDH2	4.83262	2.3507	No	Yes
P40937;C9JH72;F5H0U6;F5H304;E9PEP3;F5H5S0	Replication factor C subunit 5	RFC5	1.06971	1.54146	No	Yes
P40938	Replication factor C subunit 3	RFC3	1.46097	1.43639	No	Yes
P41091;Q2VIR3;H7BZU1	Eukaryotic translation initiation factor 2 subunit 3;Putative eukaryotic translation initiation factor 2 subunit 3-like protein	EIF2S3;EIF2S3L	0.853825	0.748876	No	Yes
P41214;Q5SY38	Eukaryotic translation initiation factor 2D	EIF2D	2.32418	1.13686	No	Yes
P41227;C9JW55;F8W808;A8MWP7	N-alpha-acetyltransferase 10	NAA10	0.859141	1.33453	No	Yes
P41240;H3BUM9;H3BN15;H3BU69	Tyrosine-protein kinase CSK	CSK	1.37155	1.3553	No	Yes
P41250;H7C443	Glycine--tRNA ligase	GARS	0.139188	0.0235682	No	Yes
P41252;A0A0A0MSX9;J3KR24;Q5TCD1;Q5TCC6;Q5TCC9	Isoleucine--tRNA ligase, cytoplasmic	IARS	-0.0429675	0.0632243	No	Yes
P41743	Protein kinase C iota type	PRKCI	1.77923	0.626543	No	Yes
P42167;G5E972;H0YJH7;P42166	Lamina-associated polypeptide 2, isoforms beta/gamma;Thymopoietin;Thymopentin	TMPO	4.47833	4.34387	No	Yes
P42224;J3KPM9;E7EPD2;D2KFR9;E7ENM1;E9PH66	Signal transducer and activator of transcription 1-alpha/beta;Signal transducer and activator of transcription	STAT1	1.41521	1.44012	No	Yes
P42356;A4QPH2;Q8N8J0;A8MTF1	Phosphatidylinositol 4-kinase alpha;Putative phosphatidylinositol 4-kinase alpha-like protein P2;Putative inactive phosphatidylinositol 4-kinase alpha-like protein P1	PI4KA;PI4KAP2;PI4KAP1	0.107759	0.0854899	No	Yes
P42566;B1AUU8;S4R3U1	Epidermal growth factor receptor substrate 15	EPS15	7.3732	3.20875	No	Yes
P42677;C9J1C5	40S ribosomal protein S27	RPS27	1.10011	1.65878	No	Yes
P42695;E9PLE0;G3V1A9	Condensin-2 complex subunit D3	NCAPD3	1.85567	1.19296	No	No
Q5TCT4;P42696	RNA-binding protein 34	RBM34	0.895304	0.43337	No	No
P42704;B8ZZ38;A0A0C4DG06;C9JCA9	Leucine-rich PPR motif-containing protein, mitochondrial	LRPPRC	0.685013	1.20454	No	Yes
P43246;A0A2R8YFH0;E9PHA6;A0A2R8Y6P0;A0A2R8YG02;A0A2R8Y7S8;C9J809;A0A2R8Y713	DNA mismatch repair protein Msh2	MSH2	1.38711	1.27276	No	Yes
P43487;C9JJ34;F6WQW2;C9JDM3;C9JIC6;C9JXG8;C9JGV6	Ran-specific GTPase-activating protein	RANBP1	2.96854	1.7732	No	Yes
P43490;A0A0C4DFS8;C9JF35;C9JG65	Nicotinamide phosphoribosyltransferase	NAMPT	0.985971	1.76331	No	Yes
P43686	26S protease regulatory subunit 6B	PSMC4	1.59226	1.31577	No	Yes
P43897;C9JT21;C9JG32;F8VPA7;F8VS27;F8WCK2	Elongation factor Ts, mitochondrial;Elongation factor Ts	TSFM	1.63501	1.65429	No	No
P45877	Peptidyl-prolyl cis-trans isomerase C	PPIC	2.05473	0.734453	No	Yes
P45974	Ubiquitin carboxyl-terminal hydrolase 5	USP5	2.40089	4.12811	No	Yes
P45985	Dual specificity mitogen-activated protein kinase kinase 4	MAP2K4	0.898858	0.585059	No	Yes
P46013	Antigen KI-67	MKI67	7.18858	3.84246	No	No
P46060;B0QYT5;B0QYT4;H0Y4Q3;B0QYT6	Ran GTPase-activating protein 1	RANGAP1	3.13913	2.74725	No	Yes
P46063;F8WA66;F8WD97;F5GYB7;F5H4P4;F5H3W0;F5H2L2	ATP-dependent DNA helicase Q1	RECQL	2.87523	0.763461	No	Yes
X6RJS7;P46736;A0A087WZR3;H9KVA9;A0A0D9SF50;A0A0A0MS96	Lys-63-specific deubiquitinase BRCC36	BRCC3	5.65527	3.87935	No	No
P46776;E9PLL6;E9PJD9;E9PLX7;E9PKT2;H0YF34	60S ribosomal protein L27a	RPL27A	1.20189	2.94122	No	Yes
P46821;D6RA32;D6RA40;D6RCL2;D6RGJ3;E9PGC8;P78559	Microtubule-associated protein 1B;MAP1B heavy chain;MAP1 light chain LC1	MAP1B	3.62729	3.38888	No	Yes
P46937;H0YCI3	Transcriptional coactivator YAP1	YAP1	4.95077	3.11385	No	No
P46940;H0YLE8;A0A0J9YXZ5;A0A087WWP1;F2Z2E2;Q86VI3	Ras GTPase-activating-like protein IQGAP1	IQGAP1	0.390484	1.94458	No	Yes
P46977;A0A0C4DH80;E9PN73;E9PI32	Dolichyl-diphosphooligosaccharide--protein glycosyltransferase subunit STT3A	STT3A	1.32542	2.33866	No	Yes
P47897;A0A1B0GVU9;H7C0R3;A0A0U1RQT0;A0A0U1RQX5;C9J165;A0A0U1RQQ5;A0A1B0GTT3;A0A0U1RQM8;A0A0U1RQU2;A0A0U1RQX9;A0A0U1RRI9;A0A0U1RQL2;A0A0U1RQE9;A0A0U1RR66;F2Z2V6;A0A0U1RRC8;A0A0U1RR79	Glutamine--tRNA ligase	QARS	-0.378461	0.614187	No	Yes
P48047;H7C0C1;H7C086;H7C068	ATP synthase subunit O, mitochondrial	ATP5O	1.69698	1.22278	No	Yes
P48147	Prolyl endopeptidase	PREP	2.60714	2.40052	No	Yes
P48507	Glutamate--cysteine ligase regulatory subunit	GCLM	1.1544	0.941163	No	Yes
P48634	Protein PRRC2A	PRRC2A	7.48745	2.6891	No	Yes
P48643;B7ZAR1;E9PCA1;E7ENZ3;D6RIZ7	T-complex protein 1 subunit epsilon	CCT5	2.25914	3.21895	Yes	Yes
P48651	Phosphatidylserine synthase 1	PTDSS1	0.776258	0.555945	No	No
P48729;D6REM4;Q8N752;E5RG27;D6RGE5;H0Y9X2;U3KQK7;E7ETM0	Casein kinase I isoform alpha;Casein kinase I isoform alpha-like	CSNK1A1;CSNK1A1L	1.63697	0.990218	No	Yes
P48735;H0YL11	Isocitrate dehydrogenase [NADP], mitochondrial	IDH2	0.39403	0.424173	No	Yes
P49207	60S ribosomal protein L34	RPL34	2.54687	0.780464	No	Yes
P49257	Protein ERGIC-53	LMAN1	1.72145	1.56928	No	Yes
P49321;E9PPR5;H0YDS9;E9PRH9;H0YF33;Q5T624;E9PPQ8;E9PI86	Nuclear autoantigenic sperm protein	NASP	7.36511	4.3978	No	Yes
P49327;A0A0U1RQF0;A0A0U1RRG3;J3KTF0	Fatty acid synthase;[Acyl-carrier-protein] S-acetyltransferase;[Acyl-carrier-protein] S-malonyltransferase;3-oxoacyl-[acyl-carrier-protein] synthase;3-oxoacyl-[acyl-carrier-protein] reductase;3-hydroxyacyl-[acyl-carrier-protein] dehydratase;Enoyl-[acyl-carrier-protein] reductase;Oleoyl-[acyl-carrier-protein] hydrolase	FASN	3.3893	3.29947	Yes	Yes
P49368;B4DUR8;E9PRC8;Q5SZX6;E9PQ35;Q5SZW8;E9PM09;Q5SZX9	T-complex protein 1 subunit gamma	CCT3	2.22802	3.35946	Yes	Yes
P49411;H3BNU3	Elongation factor Tu, mitochondrial	TUFM	0.949993	2.02118	No	Yes
Q5T5C7;P49591	Serine--tRNA ligase, cytoplasmic	SARS	3.5802	1.63095	No	Yes
P49593;B5MCT7;A8MX49;C9JL74;C9J2F3	Protein phosphatase 1F	PPM1F	0.686663	1.40472	No	No
P49674;H0Y5S9;H0Y682	Casein kinase I isoform epsilon	CSNK1E	1.291	0.460488	No	No
P49736;H0Y8E6	DNA replication licensing factor MCM2	MCM2	0.925096	2.03085	No	Yes
P49756;E9PQU5;E9PSE8	RNA-binding protein 25	RBM25	5.06895	3.38751	No	Yes
P49770	Translation initiation factor eIF-2B subunit beta	EIF2B2	1.28853	2.18766	No	Yes
P49790	Nuclear pore complex protein Nup153	NUP153	5.90925	3.75733	No	No
P49792;F8WBP7	E3 SUMO-protein ligase RanBP2	RANBP2	2.07688	3.03665	No	Yes
P49903	Selenide, water dikinase 1	SEPHS1	1.28667	1.82628	No	No
P49915	GMP synthase [glutamine-hydrolyzing]	GMPS	0.660371	0.618279	No	Yes
P49916;K7EQB6;K7ERZ5	DNA ligase 3	LIG3	2.20557	1.74446	No	Yes
P49959;F8W7U8;F5GXT0;F5H742;F5H256	Double-strand break repair protein MRE11A	MRE11A	3.2173	4.30448	No	Yes
P50402;Q5HY57	Emerin	EMD	2.57995	2.03079	No	Yes
P50454;E9PKH2;E9PR70;E9PPV6;E9PNX1;E9PK86;E9PMI5;E9PQ34;E9PIG2;E9PRS3;E9PJH8;H0YEP8	Serpin H1	SERPINH1	3.18302	3.22329	No	Yes
P50570;E5RHK8;Q9UQ16;A0A1B0GUX5;E5RIK2;A0A0D9SFB1;A0A0U1RQP1;A0A0D9SFE4;Q05193	Dynamin-2	DNM2	0.0363967	0.0429186	No	Yes
P50583	Bis(5-nucleosyl)-tetraphosphatase [asymmetrical]	NUDT2	0.354223	0.120418	No	No
P50747	Biotin--protein ligase;Biotin--[methylmalonyl-CoA-carboxytransferase] ligase;Biotin--[propionyl-CoA-carboxylase [ATP-hydrolyzing]] ligase;Biotin--[methylcrotonoyl-CoA-carboxylase] ligase;Biotin--[acetyl-CoA-carboxylase] ligase	HLCS	1.36019	0.928491	No	No
P50748;E7ES84;F5H5V0	Kinetochore-associated protein 1	KNTC1	-1.82237	2.22518	No	No
P50750;X6RE90	Cyclin-dependent kinase 9	CDK9	2.87368	1.33478	No	Yes
P50914;E7EPB3	60S ribosomal protein L14	RPL14	1.54594	2.73078	No	Yes
P50990;H7C4C8;H7C2U0	T-complex protein 1 subunit theta	CCT8	2.97307	4.18986	No	Yes
P50991	T-complex protein 1 subunit delta	CCT4	1.99877	2.03254	No	Yes
P51148;K7EIP6	Ras-related protein Rab-5C	RAB5C	2.75701	3.02395	Yes	Yes
P51151;A0A1B0GUI0;Q9NP90	Ras-related protein Rab-9A	RAB9A	1.93553	1.99416	No	Yes
P51153;A0A2R8YDI9;H0YLJ8;H0YL94;H0YMN7;A0A087WWB9;H0YNE9;G3V196;A0A2R8YFB8;P61026;Q92930;P61006;P59190	Ras-related protein Rab-13	RAB13	-0.148043	0.0474597	No	Yes
P51157;H0Y927;Q8WVF3;H0Y9S6	Ras-related protein Rab-28	RAB28	-0.202152	0.1508	No	No
P51398;V9GZ03;V9GYA7;V9GYJ9;V9GYL9;V9GZ61;V9GYC9;V9GYW1;V9GY11;V9GYJ3;V9GYF7	28S ribosomal protein S29, mitochondrial	DAP3	8.2781	4.36084	No	No
P51570;K7ERJ9;K7EII7	Galactokinase	GALK1	1.31222	2.76834	No	Yes
P51571;A6NLM8	Translocon-associated protein subunit delta	SSR4	0.877752	2.09504	No	Yes
P51572;C9JMD7;C9JSP1;C9JQ75;C9J0M4;A0A2R8Y5M6	B-cell receptor-associated protein 31	BCAP31	3.84606	2.124	No	Yes
P51587;H0YD86	Breast cancer type 2 susceptibility protein	BRCA2	5.67885	2.81767	No	Yes
P51665;H3BNT7;H3BTM8;H3BQV2	26S proteasome non-ATPase regulatory subunit 7	PSMD7	1.36044	0.329446	No	Yes
P51809;E5RH06	Vesicle-associated membrane protein 7	VAMP7	2.08166	0.980317	No	Yes
P51816	AF4/FMR2 family member 2	AFF2	2.51527	0.92793	No	No
P51948	CDK-activating kinase assembly factor MAT1	MNAT1	3.01165	1.81268	No	No
P51991;H7C1J8	Heterogeneous nuclear ribonucleoprotein A3	HNRNPA3	1.86666	1.96379	No	Yes
P52292;J3QLL0;J3KS65	Importin subunit alpha-1	KPNA2	0.87063	0.615448	No	Yes
P52294;C9JYI4	Importin subunit alpha-5;Importin subunit alpha-5, N-terminally processed	KPNA1	1.18312	1.38277	No	Yes
P52594;B8ZZY2;C9J2I0;A0A0C4DG34;O95081	Arf-GAP domain and FG repeat-containing protein 1	AGFG1	4.796	3.30279	No	No
P52597;A0A1B0GW42	Heterogeneous nuclear ribonucleoprotein F;Heterogeneous nuclear ribonucleoprotein F, N-terminally processed	HNRNPF	2.975	3.35628	No	Yes
P52701;A0A087WWJ1;A0A087WYT6;C9JH55;C9J8Y8;C9J7Y7;F8WAX8;U3KQ72	DNA mismatch repair protein Msh6	MSH6	1.12109	1.88395	No	Yes
P52732	Kinesin-like protein KIF11	KIF11	3.83721	3.38057	No	No
P52735	Guanine nucleotide exchange factor VAV2	VAV2	0.470316	0.177415	No	No
P52907	F-actin-capping protein subunit alpha-1	CAPZA1	4.03084	3.31608	No	Yes
P52948;H7C3P6;A0A3B3ITD8	Nuclear pore complex protein Nup98-Nup96;Nuclear pore complex protein Nup98;Nuclear pore complex protein Nup96	NUP98	1.90548	1.25834	No	No
P53004;C9J1E1	Biliverdin reductase A	BLVRA	1.02968	1.17686	No	Yes
P53007;B4DP62	Tricarboxylate transport protein, mitochondrial	SLC25A1	2.37764	1.86137	No	Yes
P53350	Serine/threonine-protein kinase PLK1	PLK1	2.65575	0.445553	No	No
P53396;K7ESG8	ATP-citrate synthase	ACLY	3.90963	0.922551	Yes	Yes
P53618;E9PP73;E9PP63;E9PKQ1	Coatomer subunit beta	COPB1	1.08742	0.61491	No	Yes
P53621;A0A3B3IT15;A0A3B3IS84;A0A3B3ISC6;A0A3B3ITV3;A0A3B3IU89;A0A3B3ISK1;A0A3B3ITI7;A0A3B3IU78;A0A3B3ITX2;A0A3B3IS23	Coatomer subunit alpha;Xenin;Proxenin	COPA	1.23136	1.49995	No	Yes
P53985;Q5T8R5;Q5T8R3	Monocarboxylate transporter 1	SLC16A1	1.04832	2.2442	Yes	Yes
P53999	Activated RNA polymerase II transcriptional coactivator p15	SUB1	0.996148	1.34633	No	Yes
P54136;E5RJM9;E5RH09	Arginine--tRNA ligase, cytoplasmic	RARS	0.24998	0.496917	No	Yes
P54277;Q5FBZ4;Q3BDU3;Q5FBZ9;F8W8L1;Q5XG96;E9PC40;C9JF76;E9PC65;B7ZAA0;C9J4L1;E9PH88;C9JKP0;Q5FBZ7	PMS1 protein homolog 1	PMS1	5.95355	4.33136	No	No
P54577;A0A0C4DGZ5	Tyrosine--tRNA ligase, cytoplasmic;Tyrosine--tRNA ligase, cytoplasmic, N-terminally processed;Tyrosine--tRNA ligase	YARS	0.630479	1.22097	No	Yes
P54802	Alpha-N-acetylglucosaminidase;Alpha-N-acetylglucosaminidase 82 kDa form;Alpha-N-acetylglucosaminidase 77 kDa form	NAGLU	3.08412	2.98244	No	Yes
P54886	Delta-1-pyrroline-5-carboxylate synthase;Glutamate 5-kinase;Gamma-glutamyl phosphate reductase	ALDH18A1	1.19725	1.86929	No	Yes
P54922	[Protein ADP-ribosylarginine] hydrolase	ADPRH	2.81872	0.97625	No	No
P55010	Eukaryotic translation initiation factor 5	EIF5	5.56227	2.35259	No	Yes
P55060	Exportin-2	CSE1L	0.967264	1.50744	No	Yes
P55072	Transitional endoplasmic reticulum ATPase	VCP	4.82545	3.25869	Yes	Yes
P55084;F5GZQ3;B5MD38;C9JEY0;C9JE81;C9K0M0	Trifunctional enzyme subunit beta, mitochondrial;3-ketoacyl-CoA thiolase	HADHB	1.18355	2.15031	No	Yes
P55795	Heterogeneous nuclear ribonucleoprotein H2	HNRNPH2	-0.789711	0.146889	No	Yes
P55884;C9JZG1;C9JQN7	Eukaryotic translation initiation factor 3 subunit B	EIF3B	1.19306	3.92683	No	Yes
P56134;C9JJT5;C9JU26;G3V325	ATP synthase subunit f, mitochondrial	ATP5J2;ATP5J2-PTCD1	0.389896	0.313565	No	No
P56192;F5H2V6;H0YIP0;H0YHV5;F8VS26;F8W0M7;F8W0S4;F8VZZ9;H0YIC2;F8VPL7;H0YHL6;H0YI94;H0YI27	Methionine--tRNA ligase, cytoplasmic	MARS	0.0441144	0.0284909	No	Yes
Q5SQP8;P56545;A0A087WYL1;E7EUB3	C-terminal-binding protein 2	CTBP2	0.873019	2.76203	No	Yes
P56937	3-keto-steroid reductase	HSD17B7	0.103476	0.0397999	No	No
P57088;D6RAA6;H0Y8N0	Transmembrane protein 33	TMEM33	1.46174	1.94167	No	Yes
P57740;H0YG15;G3V1T4	Nuclear pore complex protein Nup107	NUP107	0.0253023	0.00684263	No	No
P60228;E5RGA2;H0YBR5;E5RHS5;E5RIT4;H0YAW4	Eukaryotic translation initiation factor 3 subunit E	EIF3E	0.959666	1.29656	No	Yes
P60510;H3BTA2;I3L4X0;H3BV22	Serine/threonine-protein phosphatase 4 catalytic subunit;Serine/threonine-protein phosphatase	PPP4C	2.70728	2.82021	No	Yes
P60709;P63261;A0A2R8Y793;I3L4N8;I3L1U9;I3L3I0;Q6S8J3;A5A3E0;I3L3R2;A0A2R8YGF8;J3KT65;E7EVS6;K7EM38;G5E9R0;C9JZR7;C9JUM1;P0CG38;A0A2R8YEA7;C9JTX5;Q9BYX7;P0CG39;F8WCH0;A0A2R8YFE2	Actin, cytoplasmic 1;Actin, cytoplasmic 1, N-terminally processed;Actin, cytoplasmic 2;Actin, cytoplasmic 2, N-terminally processed;POTE ankyrin domain family member E	ACTB;ACTG1;POTEE	0.997339	1.15536	Yes	Yes
P60842;J3KT12;J3QS69;J3KTB5;J3QL43;Q14240;J3KSZ0;E7EQG2;J3QR64;J3KTN0;J3QLN6;J3KS25;J3QKZ9;J3KSN7;J3KT04;E7EMV8;J3KS93	Eukaryotic initiation factor 4A-I;Eukaryotic initiation factor 4A-II;Eukaryotic initiation factor 4A-II, N-terminally processed	EIF4A1;EIF4A2	1.119	2.85329	No	Yes
P60866;E5RIP1;E5RJX2;G3XAN0	40S ribosomal protein S20	RPS20	0.150422	0.125498	No	Yes
P60981;F6RFD5	Destrin	DSTN	1.26526	1.69581	No	Yes
P61009	Signal peptidase complex subunit 3	SPCS3	4.17153	5.05101	No	Yes
P61011;G3V4F7;G3V480	Signal recognition particle 54 kDa protein	SRP54	6.95254	2.43617	No	Yes
P61019;H7C125;E9PKL7	Ras-related protein Rab-2A	RAB2A	2.01481	1.30515	No	Yes
P61081;M0QX69;M0QYI6	NEDD8-conjugating enzyme Ubc12	UBE2M	3.41177	2.28008	No	Yes
P61088;F8VSD4;F8VV71;F8VZ29;F8VQQ8;Q5JXB2	Ubiquitin-conjugating enzyme E2 N;Putative ubiquitin-conjugating enzyme E2 N-like	UBE2N;UBE2NL	0.82877	0.600538	No	Yes
P61106;X6RFL8	Ras-related protein Rab-14	RAB14	2.97044	1.02547	Yes	Yes
P61163;R4GMT0;A0A1B0GVS3	Alpha-centractin	ACTR1A	-0.917072	0.684313	No	Yes
P84077;P61204;F5H423;F5H0C7;H0YGG7	ADP-ribosylation factor 1;ADP-ribosylation factor 3	ARF1;ARF3	1.24459	2.75181	Yes	Yes
P61247;D6RAT0;D6RB09;D6RG13;E9PFI5;H0Y8L7;H0Y9Y4;D6RAS7;D6R9B6;D6RED7;D6RGE0;D6RI02	40S ribosomal protein S3a	RPS3A	1.05403	2.1922	No	Yes
P61254;J3QRI7;J3QQQ9;J3QQV1;J3QRC4;E5RIT6;J3KSS0;J3KS10;E5RHH1	60S ribosomal protein L26	RPL26;RPL26L1	1.27039	1.00392	No	Yes
P61313;A0A2R8YEM3;E7EQV9;E7ENU7;E7EX53;A0A2R8Y738;E7ERA2	60S ribosomal protein L15;Ribosomal protein L15	RPL15	1.50364	1.61804	No	Yes
P61353;K7ELC7;K7EQQ9;K7ERY7	60S ribosomal protein L27	RPL27	2.4783	2.2112	No	Yes
P61604;B8ZZL8;B8ZZ54	10 kDa heat shock protein, mitochondrial	HSPE1	10.5368	2.83569	No	Yes
P61758;B4DWR3	Prefoldin subunit 3	VBP1	6.96595	2.06506	No	Yes
P61956;A8MUA9;A8MU27;Q6EEV6;P55854	Small ubiquitin-related modifier 2;Small ubiquitin-related modifier 4;Small ubiquitin-related modifier 3	SUMO2;SUMO3;SUMO4	2.31393	2.97813	No	Yes
P61978;Q5T6W2;S4R359	Heterogeneous nuclear ribonucleoprotein K	HNRNPK	1.62438	1.84731	No	Yes
P62081;A0A2R8Y623;B5MCP9	40S ribosomal protein S7	RPS7	1.42187	0.664415	No	Yes
P62191;G3V4X1	26S protease regulatory subunit 4	PSMC1	0.840366	0.58692	No	Yes
P62195;J3QSA9;J3QQM1;J3KRP2;J3QLH6;J3QSE0;J3QRR3;J3QRW1;Q8NB90	26S protease regulatory subunit 8	PSMC5	1.35741	2.74693	No	Yes
P62241;Q5JR95	40S ribosomal protein S8	RPS8	1.14817	2.478	No	Yes
P62244;I3L3P7;I3L246;H3BN98;H3BV27;H3BT37;I3L303;H3BVC7	40S ribosomal protein S15a	RPS15A	1.68687	1.90534	No	Yes
P62258;B4DJF2;I3L3T1;K7EIT4;K7EM20	14-3-3 protein epsilon	YWHAE	1.15594	0.272713	Yes	Yes
P62266;D6RD47;D6RDJ2;D6RIX0;D6R9I7	40S ribosomal protein S23	RPS23	2.15433	2.0617	No	Yes
P62269;A0A0G2JQH2;Q5GGW2;J3JS69	40S ribosomal protein S18	RPS18	0.909222	0.217757	No	Yes
P62277;J3KMX5;E9PS50	40S ribosomal protein S13	RPS13	1.37509	1.99871	No	Yes
P62280;M0QZC5;M0R1H5;M0R1H6	40S ribosomal protein S11	RPS11	1.44541	2.27369	No	Yes
P62306	Small nuclear ribonucleoprotein F	SNRPF	3.48373	0.880036	No	Yes
P62314;J3QLI9;J3QLR7	Small nuclear ribonucleoprotein Sm D1	SNRPD1	2.8523	2.98733	No	Yes
P62316;K7ERG4;K7EJB5	Small nuclear ribonucleoprotein Sm D2	SNRPD2	2.4095	3.51669	No	Yes
P62318;H3BT13	Small nuclear ribonucleoprotein Sm D3	SNRPD3	2.68933	3.34818	No	Yes
P62330	ADP-ribosylation factor 6	ARF6	1.85646	1.92913	No	Yes
P62380;Q7Z6U0;Q7Z6U1;Q7Z6U2	TATA box-binding protein-like protein 1	TBPL1	-1.26232	1.50201	No	No
P62424;Q5T8U2;Q5T8U3	60S ribosomal protein L7a	RPL7A	1.49314	2.79597	No	Yes
P62495;B7Z7P8;I3L492;D6RCB3;D6RJE8	Eukaryotic peptide chain release factor subunit 1	ETF1	1.74838	2.42689	No	Yes
P62701;C9JEH7;P22090;Q8TD47	40S ribosomal protein S4, X isoform	RPS4X	1.16266	2.26767	No	Yes
P62753;A2A3R5;A2A3R7	40S ribosomal protein S6	RPS6	0.917725	2.16963	No	Yes
P62805	Histone H4	HIST1H4A	0.461689	0.142413	Yes	Yes
P62826;B5MDF5;J3KQE5;F5H018;H0YFC6;B4DV51;A0A087X0W0	GTP-binding nuclear protein Ran	RAN	1.09507	2.4545	Yes	Yes
P62829;J3KTJ3;J3KT29;C9JD32;J3QQT9;B9ZVP7	60S ribosomal protein L23	RPL23	1.39002	2.2786	No	Yes
P62854;Q5JNZ5	40S ribosomal protein S26;Putative 40S ribosomal protein S26-like 1	RPS26;RPS26P11	-0.750582	0.27207	No	Yes
P62857	40S ribosomal protein S28	RPS28	0.652163	0.828169	No	Yes
Q59GN2;P62891	Putative 60S ribosomal protein L39-like 5;60S ribosomal protein L39	RPL39P5;RPL39	-1.22866	0.217986	No	No
P62899;H7C2W9;C9JU56;B7Z4E3;B7Z4C8;B8ZZK4	60S ribosomal protein L31	RPL31	1.20461	2.23756	No	Yes
P62906	60S ribosomal protein L10a	RPL10A	3.07714	0.827909	No	Yes
P62913;Q5VVC8	60S ribosomal protein L11	RPL11	1.06863	2.26089	No	Yes
P62917;E9PKZ0;G3V1A1;E9PKU4;E9PP36	60S ribosomal protein L8	RPL8	0.813862	2.28254	No	Yes
P62937;F8WE65;C9J5S7;P0DN26;A0A0H2UH34;A0A0B4J2A2;A0A075B767;A0A075B759;Q9Y536;F5H284	Peptidyl-prolyl cis-trans isomerase A;Peptidyl-prolyl cis-trans isomerase A, N-terminally processed;Peptidyl-prolyl cis-trans isomerase	PPIA	1.12037	0.461787	Yes	Yes
P62979;A0A2R8Y422;P0CG48;F5H265;Q96C32;Q5PY61;J3QKN0;F5GXK7;F5H747;F5H388;B4DV12;F5H2Z3;F5GYU3;F5H6Q2;J3QTR3;J3QS39;P62987;P0CG47;M0R2S1;M0R1M6;Q49A90;M0R1V7;F5GZ39;J3QSA3	Ubiquitin-40S ribosomal protein S27a;Ubiquitin;40S ribosomal protein S27a;Polyubiquitin-C;Ubiquitin;Ubiquitin-60S ribosomal protein L40;Ubiquitin;60S ribosomal protein L40;Polyubiquitin-B;Ubiquitin	RPS27A;UBC;UBB;UBA52	2.20889	2.64663	No	Yes
P62995;H7BXF3	Transformer-2 protein homolog beta	TRA2B	2.67779	1.33847	No	Yes
P63092;Q5JWF2;S4R3E3;H0Y7F4;A0A0A0MR13;Q5JWE9;P38405;S4R3V9	Guanine nucleotide-binding protein G(s) subunit alpha isoforms short;Guanine nucleotide-binding protein G(s) subunit alpha isoforms XLas	GNAS	1.25888	2.224	Yes	Yes
P63104;E7EX29;E5RIR4;E9PD24;E7EVZ2;E7ESK7;E5RGE1;B7Z2E6;H0YB80;B0AZS6	14-3-3 protein zeta/delta	YWHAZ	1.27904	0.231574	Yes	Yes
Q96FJ2;P63167	Dynein light chain 2, cytoplasmic;Dynein light chain 1, cytoplasmic	DYNLL2;DYNLL1	3.94706	1.12453	No	No
P63172	Dynein light chain Tctex-type 1	DYNLT1	3.38994	0.857347	No	Yes
P63173;J3KSP2;J3KT73;J3QL01	60S ribosomal protein L38	RPL38	1.73678	1.91684	No	Yes
P63244;J3KPE3;H0YAF8;H0Y8W2;D6RAC2;H0YAM7;D6REE5;D6R9L0;D6R9Z1;D6RHH4;D6RFX4;H0Y8R5;D6RFZ9;D6RBD0;D6RF23;E9PD14;D6RAU2;D6RHJ5;H0Y9P0;D6RGK8;D6R909;D6RDI0	Guanine nucleotide-binding protein subunit beta-2-like 1;Guanine nucleotide-binding protein subunit beta-2-like 1, N-terminally processed	GNB2L1	1.30852	2.66682	No	Yes
P68133;P68032;A6NL76;P63267;P62736;F8WB63;B8ZZJ2;C9JFL5;F6UVQ4;F6QUT6	Actin, alpha skeletal muscle;Actin, alpha cardiac muscle 1;Actin, gamma-enteric smooth muscle;Actin, aortic smooth muscle	ACTA1;ACTC1;ACTG2;ACTA2	3.03294	0.783862	No	Yes
P68104;Q5VTE0;A0A087WVQ9;A0A087WV01;A0A2U3TZH3;Q05639;A0A2R8Y488;A6PW80;Q5JR01;A0A2R8Y660;A0A2R8YDN5	Elongation factor 1-alpha 1;Putative elongation factor 1-alpha-like 3;Elongation factor 1-alpha;Elongation factor 1-alpha 2	EEF1A1;EEF1A1P5;EEF1A2	0.823491	1.80706	Yes	Yes
P68363;P68366;C9JDS9	Tubulin alpha-1B chain;Tubulin alpha-4A chain	TUBA1B;TUBA4A	-0.218925	0.0628832	Yes	Yes
P68371;P04350;M0R2D3;M0QY85;M0QZL7;M0QYM7;M0R278;M0R0X0;M0QY37;M0QX14;M0R042;M0R2T4;A0A075B724	Tubulin beta-4B chain;Tubulin beta-4A chain	TUBB4B;TUBB4A	0.970144	1.78052	No	Yes
P68402	Platelet-activating factor acetylhydrolase IB subunit beta	PAFAH1B2	0.652217	1.16045	No	Yes
P78318	Immunoglobulin-binding protein 1	IGBP1	6.17722	3.32732	No	No
P78346;Q5VU11;Q5VU10	Ribonuclease P protein subunit p30	RPP30	4.2155	3.14875	No	Yes
P78347	General transcription factor II-I	GTF2I	3.53642	3.56217	No	Yes
P78371;F5GWF6;F8VQ14	T-complex protein 1 subunit beta	CCT2	1.889	2.67572	Yes	Yes
P78527;F5GX40;H0YG84	DNA-dependent protein kinase catalytic subunit	PRKDC	0.657059	1.29792	No	Yes
P81605	Dermcidin;Survival-promoting peptide;DCD-1	DCD	-0.655837	1.07173	No	Yes
P82664	28S ribosomal protein S10, mitochondrial	MRPS10	8.59067	4.18414	No	No
P82673;H0YG82	28S ribosomal protein S35, mitochondrial	MRPS35	9.64755	4.30709	No	No
P82675	28S ribosomal protein S5, mitochondrial	MRPS5	5.07888	1.62411	No	No
P82912	28S ribosomal protein S11, mitochondrial	MRPS11	1.03864	0.846836	No	No
P82914	28S ribosomal protein S15, mitochondrial	MRPS15	0.715999	0.16592	No	No
P82933;H7BZC4	28S ribosomal protein S9, mitochondrial	MRPS9	10.2259	2.76523	No	No
P83436	Conserved oligomeric Golgi complex subunit 7	COG7	1.12128	1.22	No	Yes
P84103;A0A087X2D0	Serine/arginine-rich splicing factor 3	SRSF3	0.740469	0.409556	No	Yes
P98175	RNA-binding protein 10	RBM10	5.09219	2.76091	No	No
Q00013;C9J9J4;C9JB34;A8MTH1	55 kDa erythrocyte membrane protein	MPP1	4.07456	5.03174	No	Yes
Q00325	Phosphate carrier protein, mitochondrial	SLC25A3	0.56193	0.731536	No	Yes
Q00534	Cyclin-dependent kinase 6	CDK6	-0.257661	0.112749	No	Yes
Q00535	Cyclin-dependent-like kinase 5	CDK5	1.28998	1.41237	No	Yes
Q00577	Transcriptional activator protein Pur-alpha	PURA	0.961285	0.703343	No	Yes
Q00839;A0A1X7SBS1	Heterogeneous nuclear ribonucleoprotein U	HNRNPU	1.77264	2.68632	No	Yes
Q01518;Q5T0R7;Q5T0R6;Q5T0R5;Q5T0R4;Q5T0R3;Q5T0R2;Q5T0R1;Q5T0R9	Adenylyl cyclase-associated protein 1	CAP1	3.54325	2.66868	No	Yes
Q01650	Large neutral amino acids transporter small subunit 1	SLC7A5	0.627371	1.22666	No	Yes
Q01780;K7EJ37	Exosome component 10	EXOSC10	3.48734	4.80053	No	No
Q01804;D6RA27;D6RI06	OTU domain-containing protein 4	OTUD4	2.67499	1.93597	No	No
Q01813;V9GYV7;Q5VSR5;B1APP8;B1APP6;H0Y757;V9GY25;H0Y3Y3	ATP-dependent 6-phosphofructokinase, platelet type	PFKP	1.01101	1.304	No	Yes
Q01968;A0A2R8YG38;A0A2R8YCN4;A0A2R8YF88	Inositol polyphosphate 5-phosphatase OCRL-1	OCRL	4.39998	2.83753	No	Yes
Q02040;X6RAJ1	A-kinase anchor protein 17A	AKAP17A	2.90684	1.25764	No	No
Q02413	Desmoglein-1	DSG1	-2.61637	1.15964	No	Yes
Q02750;H3BRW9	Dual specificity mitogen-activated protein kinase kinase 1	MAP2K1	1.99722	1.94693	No	Yes
Q02790;H0YFG2	Peptidyl-prolyl cis-trans isomerase FKBP4;Peptidyl-prolyl cis-trans isomerase FKBP4, N-terminally processed	FKBP4	1.93651	1.67669	No	Yes
Q02809	Procollagen-lysine,2-oxoglutarate 5-dioxygenase 1	PLOD1	3.15437	2.1269	No	Yes
Q02878;F8VZ45;U3KQR5;F8VR69;F8VZA3;F8VWR1;F8VU16	60S ribosomal protein L6	RPL6	1.6593	1.63647	No	Yes
Q03164;E9PR05;A0A3B3ISN4	Histone-lysine N-methyltransferase 2A;MLL cleavage product N320;MLL cleavage product C180	KMT2A	3.76708	2.82689	No	No
Q03701;C9J9W7	CCAAT/enhancer-binding protein zeta	CEBPZ	2.92555	2.66506	No	No
Q04724;Q04727	Transducin-like enhancer protein 1;Transducin-like enhancer protein 4	TLE1;TLE4	2.89827	1.76504	No	No
Q04917;A2IDB2	14-3-3 protein eta	YWHAH	0.233473	0.0867246	Yes	Yes
Q05655;C9K0E3	Protein kinase C delta type;Protein kinase C delta type regulatory subunit;Protein kinase C delta type catalytic subunit	PRKCD	0.728502	0.291021	No	Yes
Q06210;O94808	Glutamine--fructose-6-phosphate aminotransferase [isomerizing] 1	GFPT1	0.811789	0.867601	No	Yes
Q06546	GA-binding protein alpha chain	GABPA	1.76017	1.7096	No	Yes
Q06830;A0A0A0MSI0;A0A0A0MRQ5	Peroxiredoxin-1	PRDX1	0.0893071	0.037401	Yes	Yes
Q07021;I3L3Q7;I3L3B0	Complement component 1 Q subcomponent-binding protein, mitochondrial	C1QBP	2.10718	2.18278	No	Yes
Q07065	Cytoskeleton-associated protein 4	CKAP4	6.15147	3.19668	No	Yes
Q07666;Q5VWX1	KH domain-containing, RNA-binding, signal transduction-associated protein 1	KHDRBS1	1.3284	0.606995	No	Yes
Q08188	Protein-glutamine gamma-glutamyltransferase E;Protein-glutamine gamma-glutamyltransferase E 50 kDa catalytic chain;Protein-glutamine gamma-glutamyltransferase E 27 kDa non-catalytic chain	TGM3	-0.595983	0.335644	No	Yes
Q08209;E9PPC8;E9PK68;Q5F2G0;E7ETC2;Q5F2F8;P16298	Serine/threonine-protein phosphatase 2B catalytic subunit alpha isoform;Serine/threonine-protein phosphatase;Serine/threonine-protein phosphatase 2B catalytic subunit beta isoform	PPP3CA;PPP3CB	3.6039	2.77134	No	Yes
Q08211	ATP-dependent RNA helicase A	DHX9	1.31969	2.61018	No	Yes
Q08426	Peroxisomal bifunctional enzyme;Enoyl-CoA hydratase/3,2-trans-enoyl-CoA isomerase;3-hydroxyacyl-CoA dehydrogenase	EHHADH	1.80004	2.36665	No	Yes
Q08432TurboID;Q08432HRP;Q08432APEX2;X6R3G6;Q08431;H0YKS8;A0A087WUV5		TurboID	3.26504	4.17704	No	No
Q08554	Desmocollin-1	DSC1	-4.63618	3.65617	No	Yes
Q08945;E9PMD4	FACT complex subunit SSRP1	SSRP1	1.80389	0.78431	No	Yes
Q08AM6;H3BUU8	Protein VAC14 homolog	VAC14	1.75137	1.1222	No	Yes
Q08J23;A0A140T9Y7	tRNA (cytosine(34)-C(5))-methyltransferase	NSUN2	0.92553	0.972372	No	Yes
Q09028;E9PNS2;E9PIC4;E9PNS6	Histone-binding protein RBBP4	RBBP4	3.89427	1.31642	No	Yes
Q09161	Nuclear cap-binding protein subunit 1	NCBP1	0.319435	0.294048	No	Yes
Q09666;E9PQE3;E9PJZ0;E9PKR9;E9PJC6;E9PLK4	Neuroblast differentiation-associated protein AHNAK	AHNAK	1.89017	2.58753	No	Yes
Q0VDD8;A0A1W2PR53;H7BXS7	Dynein heavy chain 14, axonemal	DNAH14	-1.9898	0.466682	No	No
Q10570;E9PIM1	Cleavage and polyadenylation specificity factor subunit 1	CPSF1	3.67622	2.00401	No	Yes
Q12769;G3V198;E9PR16;E9PSI3	Nuclear pore complex protein Nup160	NUP160	1.54354	1.15351	No	Yes
Q12788	Transducin beta-like protein 3	TBL3	2.97902	1.51794	No	No
Q12789;H3BRD0	General transcription factor 3C polypeptide 1	GTF3C1	0.117221	0.0225607	No	No
Q12792;F8VS81;F8VRG3;F8W1Q9	Twinfilin-1	TWF1	2.48345	1.9688	No	Yes
Q12797;E5RHJ2;E5RHK2;G3XAN5;E5RG29;E5RG56	Aspartyl/asparaginyl beta-hydroxylase	ASPH	5.05702	2.40952	No	Yes
Q12800;F8VWL0;F8VX55;Q9NZI6	Alpha-globin transcription factor CP2	TFCP2	3.0014	3.58371	No	No
Q12834	Cell division cycle protein 20 homolog	CDC20	1.87435	1.57132	No	No
Q12872	Splicing factor, suppressor of white-apricot homolog	SFSWAP	2.75021	1.52702	No	No
Q12874	Splicing factor 3A subunit 3	SF3A3	1.69449	0.636164	No	Yes
Q12893	Transmembrane protein 115	TMEM115	1.5459	0.332748	No	No
Q12904;D6R937	Aminoacyl tRNA synthase complex-interacting multifunctional protein 1;Endothelial monocyte-activating polypeptide 2	AIMP1	-0.685168	0.761487	No	Yes
Q12923	Tyrosine-protein phosphatase non-receptor type 13	PTPN13	2.75616	1.00181	No	Yes
Q12931;I3L0K7;I3L239;I3L2D5;I3L253	Heat shock protein 75 kDa, mitochondrial	TRAP1	2.29731	3.11245	No	Yes
Q12955;H0Y951;A0A087WX55;A0A087WY90;A0A087WTE8;A0A087WVC2;H0Y3A4;A0A087WTP5;A0A087WZ65;A0A087WTF3	Ankyrin-3	ANK3	2.54347	1.07064	No	No
Q12965;H0YLE5;O00160;H0YN00	Unconventional myosin-Ie	MYO1E	4.29108	3.03523	No	Yes
Q13011	Delta(3,5)-Delta(2,4)-dienoyl-CoA isomerase, mitochondrial	ECH1	0.439902	0.138377	No	Yes
Q13033	Striatin-3	STRN3	4.07412	2.64518	No	Yes
Q13045;J3KS54;J3QQQ2	Protein flightless-1 homolog	FLII	0.604867	1.13453	No	Yes
Q13085;Q59FY4;A0A0C4DGT1;A0A087WWN5;A0A087X0W4;A0A087X2F8;A0A087X126;A0A087WYK6	Acetyl-CoA carboxylase 1;Biotin carboxylase	ACACA	-1.76976	3.42052	No	Yes
Q13123;E7EQZ7;D6REL4;D6RAY9	Protein Red	IK	5.50162	3.45895	No	No
Q13131;Q96E92	5-AMP-activated protein kinase catalytic subunit alpha-1	PRKAA1	3.15905	1.80428	No	Yes
Q13148;A0A087WYY0;A0A087X260;G3V162;B1AKP7;A0A087WX29;A0A087WV68;K7EN94;A0A0A0N0M3;K7EJM5;A0A087WXQ5;A0A087WXV3;A0A087WX67;A0A087WW61;A0A1W2PNU8;A0A087WZC9;K7EL26;A0A087WYE7;A0A0A0MSV7;K7EJ99;A0A087WTZ4	TAR DNA-binding protein 43	TARDBP;TDP43	1.14039	2.40284	No	Yes
Q13151	Heterogeneous nuclear ribonucleoprotein A0	HNRNPA0	1.44085	2.49899	No	Yes
Q13155;A8MU58	Aminoacyl tRNA synthase complex-interacting multifunctional protein 2	AIMP2	0.12805	0.172679	No	Yes
Q13162;H7C3T4;A6NJJ0;A6NG45	Peroxiredoxin-4	PRDX4	6.99951	5.83063	No	Yes
Q13177;A0A087X294;O75914;B1AKS5;E9PM17;B3KNX7;Q13153;H7C1X3;H0YCG5	Serine/threonine-protein kinase PAK 2;PAK-2p27;PAK-2p34	PAK2	4.84218	4.07524	No	Yes
Q13185;C9JMM0;B8ZZ43;S4R2Y4	Chromobox protein homolog 3	CBX3	5.24563	2.93825	No	Yes
Q13188;E5RIM6;Q8NBU1;E5RFQ9;A0A087WZ06;Q13043;A0A087WYT4;A0A087WVN8;F5H5B4	Serine/threonine-protein kinase 3;Serine/threonine-protein kinase 3 36kDa subunit;Serine/threonine-protein kinase 3 20kDa subunit;Serine/threonine-protein kinase 4;Serine/threonine-protein kinase 4 37kDa subunit;Serine/threonine-protein kinase 4 18kDa subunit	STK3;STK4	3.23463	0.917744	No	No
Q13200;H7C1H2	26S proteasome non-ATPase regulatory subunit 2	PSMD2	2.53254	1.68968	No	Yes
Q13217;X6R9L0	DnaJ homolog subfamily C member 3	DNAJC3	8.25282	4.23736	No	Yes
Q13257	Mitotic spindle assembly checkpoint protein MAD2A	MAD2L1	-0.0669025	0.0118463	No	No
Q13263;M0R0K9;M0R2I3;M0R3C0	Transcription intermediary factor 1-beta	TRIM28	6.89349	3.38154	No	Yes
Q13283	Ras GTPase-activating protein-binding protein 1	G3BP1	4.23067	3.57065	No	Yes
Q13325	Interferon-induced protein with tetratricopeptide repeats 5	IFIT5	3.2582	0.981469	No	Yes
Q13347;Q5TFK1	Eukaryotic translation initiation factor 3 subunit I	EIF3I	3.73185	1.99014	No	Yes
Q13356	Peptidyl-prolyl cis-trans isomerase-like 2	PPIL2	1.17536	0.471122	No	No
Q13395	Probable methyltransferase TARBP1	TARBP1	1.46528	0.799337	No	Yes
Q13416;C9JK08;B8ZZ80	Origin recognition complex subunit 2	ORC2	3.43128	0.716822	No	No
Q13423;E9PCX7;D6RAI5;D6RHU2;H0Y8P5;D6RCR6	NAD(P) transhydrogenase, mitochondrial	NNT	1.03317	2.35989	No	No
Q13435;E9PPJ0;E9PJ04;H0YCG1;E9PJT3;E9PIL8	Splicing factor 3B subunit 2	SF3B2	5.02594	2.80977	No	Yes
Q13438;B4E321;F8W1V2;F8W0R2;F8W1N0;F8VZI7	Protein OS-9	OS9	7.38011	4.55767	No	Yes
Q13442	28 kDa heat- and acid-stable phosphoprotein	PDAP1	2.36584	1.1454	No	No
Q13451	Peptidyl-prolyl cis-trans isomerase FKBP5;Peptidyl-prolyl cis-trans isomerase FKBP5, N-terminally processed	FKBP5	1.33796	0.741935	No	Yes
Q13492;H0YCY1;E5RFU0;E5RHK9;E9PI56;E9PKP6;E5RFC6;E5RK51;E5RIJ5;E9PLJ8;H0YEF7;H0YEH1;E5RGY9;E9PDG8;O60641	Phosphatidylinositol-binding clathrin assembly protein	PICALM	1.27188	4.81186	No	Yes
Q13535	Serine/threonine-protein kinase ATR	ATR	2.61339	2.3687	No	No
Q13546	Receptor-interacting serine/threonine-protein kinase 1	RIPK1	1.76765	1.2002	No	No
Q13547;Q5TEE2;E5RK19;E5RFI6;E5RJ04;E5RGV4;E5RHE7;E5RH52;E5RG37;E5RFP9;H3BM24	Histone deacetylase 1	HDAC1	-0.784632	0.175671	No	Yes
Q13561;H0YI98;F8W1I6;H0YHL1;F8VW18	Dynactin subunit 2	DCTN2	5.10999	3.61328	No	Yes
Q13564	NEDD8-activating enzyme E1 regulatory subunit	NAE1	-1.48824	0.350706	No	Yes
Q13595	Transformer-2 protein homolog alpha	TRA2A	0.739551	0.253991	No	Yes
Q13596;H0YK42	Sorting nexin-1	SNX1	4.49533	2.54925	No	Yes
Q13625	Apoptosis-stimulating of p53 protein 2	TP53BP2	3.48026	2.68847	No	No
Q13637	Ras-related protein Rab-32	RAB32	1.28952	1.76154	No	Yes
Q5JXI8;Q13642;Q5JXH8;Q5JXH7;Q5JXI3;A0A0D9SFZ9;Q5JXI2;A0A0D9SFI6;A0A0D9SFB0;Q5JXH9;A0A0D9SGB2;Q5JXI0;A0A0D9SG53;A0A0D9SEY7;A0A0D9SGD1	Four and a half LIM domains protein 1	FHL1	7.96721	2.64369	No	Yes
Q13823	Nucleolar GTP-binding protein 2	GNL2	2.37396	1.95484	No	Yes
Q13835	Plakophilin-1	PKP1	-0.323687	0.145354	No	No
Q13838;Q5STU3;F6WLT2;A0A0G2JJZ9;F6TRA5;A0A0A0MT12;F6S4E6;A0A140T9X3;F6R6M7;A0A140T996;A0A140T9X9;A0A140T9K1;A0A140T973;F6UJC5;A0A140TA18;A0A140T9L4;A0A0G2JJL7;F6QYI9;A0A0G2JHN7;F6S2B7;F6U6E2;A0A140T9N3;A0A140T9K2	Spliceosome RNA helicase DDX39B	DDX39B	0.497555	1.1585	No	Yes
Q13907;C9JD53;C9JKM8	Isopentenyl-diphosphate Delta-isomerase 1	IDI1	2.53836	2.08631	No	Yes
Q14008;H0YCF6;H0YEK7;H0YDX5	Cytoskeleton-associated protein 5	CKAP5	2.67384	1.19754	No	Yes
Q14103;D6RAF8;H0Y8G5;H0YA96;D6RD83;D6RF44	Heterogeneous nuclear ribonucleoprotein D0	HNRNPD	1.67388	2.68678	No	Yes
Q14126	Desmoglein-2	DSG2	5.80006	3.91512	No	Yes
Q14146	Unhealthy ribosome biogenesis protein 2 homolog	URB2	0.275105	0.28167	No	No
Q14147	Probable ATP-dependent RNA helicase DHX34	DHX34	2.89393	2.52626	No	Yes
Q14151;K7EQU4;K7ERX3;K7EII0	Scaffold attachment factor B2	SAFB2	5.17538	2.98789	No	No
Q14152	Eukaryotic translation initiation factor 3 subunit A	EIF3A	1.27202	1.31221	No	Yes
Q14166	Tubulin--tyrosine ligase-like protein 12	TTLL12	-0.101471	0.0844825	No	Yes
Q5JSB5;Q14186;F5H452;Q5JSB6	Transcription factor Dp-1	TFDP1	4.05366	1.13611	No	No
Q14204;A0A2R8Y706;A0A2R8Y5T0;A0A2R8YFZ7;A0A2R8Y6H2;A0A2R8Y542;H0YJ21;A0A2R8Y6I5;A0A2R8YGC7	Cytoplasmic dynein 1 heavy chain 1	DYNC1H1	-0.00218074	0.00468294	No	Yes
Q14232;F5H0D0;H0YGG4	Translation initiation factor eIF-2B subunit alpha	EIF2B1	0.307585	0.479832	No	Yes
Q14247;H0YCD9;H0YEV2	Src substrate cortactin	CTTN	5.42576	4.04239	No	Yes
Q14257;H0YL43;A8MXP8	Reticulocalbin-2	RCN2	4.8994	4.43679	No	Yes
Q14258;A0A3B3IUA7	E3 ubiquitin/ISG15 ligase TRIM25	TRIM25	4.01974	2.68408	No	Yes
Q14315	Filamin-C	FLNC	3.09771	0.764727	No	Yes
Q14344	Guanine nucleotide-binding protein subunit alpha-13	GNA13	1.05148	2.87806	No	Yes
Q14498;A0A0U1RQH7;H0Y4X3;G3XAC6;A0A0U1RQW2;G3V5Z6;H0YJJ3;Q5QP23;G3XAP0;Q86U06;A0A087X122;G3V546;Q5QP22	RNA-binding protein 39	RBM39	0.614318	2.91252	No	Yes
Q14554	Protein disulfide-isomerase A5	PDIA5	2.32603	0.703282	No	Yes
Q14566	DNA replication licensing factor MCM6	MCM6	1.05251	1.80998	No	Yes
Q14574	Desmocollin-3	DSC3	2.28572	0.582697	No	Yes
Q14669;H7C2Y1	E3 ubiquitin-protein ligase TRIP12	TRIP12	2.14892	2.23891	No	Yes
Q14674	Separin	ESPL1	0.830165	0.254475	No	No
Q14677	Clathrin interactor 1	CLINT1	4.13746	2.71611	No	Yes
Q14678;Q5W0W2;Q5W0W3	KN motif and ankyrin repeat domain-containing protein 1	KANK1	2.64418	1.81445	No	No
Q14683;G8JLG1;H0Y7K8;V9GY57;V9GYN9	Structural maintenance of chromosomes protein 1A;Structural maintenance of chromosomes protein	SMC1A	0.0658658	0.0621256	No	Yes
Q14684	Ribosomal RNA processing protein 1 homolog B	RRP1B	3.26883	2.53799	No	Yes
Q14694;H3BQP1;H3BQC6;J3KT19;H3BNS8;H3BNA1	Ubiquitin carboxyl-terminal hydrolase 10	USP10	2.51014	3.44272	No	No
Q14696	LDLR chaperone MESD	MESDC2	8.21015	4.11424	No	No
Q14697;F5H6X6	Neutral alpha-glucosidase AB	GANAB	4.53768	3.47686	No	Yes
Q14703	Membrane-bound transcription factor site-1 protease	MBTPS1	2.38627	1.31073	No	No
Q14739;C9JXK0;C9JES9	Lamin-B receptor	LBR	1.76847	2.56006	No	Yes
Q14966;A0A096LPI0;A0A096LNR2;A0A096LNX0;A0A096LNQ0;A0A096LPB4;C9JWN0;A0A096LPK8	Zinc finger protein 638	ZNF638	5.42587	2.9377	No	Yes
Q14974;J3KTM9;J3QR48;J3QRG4	Importin subunit beta-1	KPNB1	2.07018	1.35871	Yes	Yes
Q14980	Nuclear mitotic apparatus protein 1	NUMA1	0.874683	1.57118	No	Yes
Q14C86;F8W9S7;B4DGD8;C9IZ08;B0QZ65;H0Y4E7;H0Y7I9;C9IZX9;A0A0A0MQV8	GTPase-activating protein and VPS9 domain-containing protein 1	GAPVD1	3.5951	3.36174	No	No
Q15008;C9J0E9;H7C531;C9J7B7	26S proteasome non-ATPase regulatory subunit 6	PSMD6	1.27122	1.78391	No	Yes
Q15018	BRISC complex subunit Abro1	FAM175B	2.71196	2.23452	No	Yes
Q15019;B5MCX3;C9J2Q4;C9JB25;H7C310;C9J938;C9IY94;C9IZU3;C9JQJ4;C9JZI2;H7C2Y0;C9JSE7;B5MD47;F8WB65;C9JFT1;A0A1B0GXJ2;C9JT15	Septin-2	2022-09-02	3.81485	3.98211	No	No
Q15020;F8VV04;F8W667;H0YHU8	Squamous cell carcinoma antigen recognized by T-cells 3	SART3	5.81481	4.98393	No	Yes
Q15021;E7EN77;F5H431;F5GZK7	Condensin complex subunit 1	NCAPD2	1.13854	0.904734	No	Yes
Q15029	116 kDa U5 small nuclear ribonucleoprotein component	EFTUD2	7.18467	3.11519	No	Yes
Q15031;E9PHM2;A0A2R8Y581;C9JYR8	Probable leucine--tRNA ligase, mitochondrial	LARS2	0.551286	0.694732	No	No
Q15036	Sorting nexin-17	SNX17	3.76211	1.4053	No	Yes
Q15042;C9J1R5	Rab3 GTPase-activating protein catalytic subunit	RAB3GAP1	5.49188	3.52214	No	Yes
Q15048	Leucine-rich repeat-containing protein 14	LRRC14	1.19224	0.786581	No	No
Q15054;E9PM91;E9PNC0;E9PRK3	DNA polymerase delta subunit 3	POLD3	3.29018	1.97631	No	No
Q15058	Kinesin-like protein KIF14	KIF14	0.673214	0.189921	No	No
Q15084	Protein disulfide-isomerase A6	PDIA6	4.36653	2.23934	No	Yes
Q15118;C9JKT3;F8WC75;F8WEJ6;C9IYB4	[Pyruvate dehydrogenase (acetyl-transferring)] kinase isozyme 1, mitochondrial	PDK1	-0.643664	0.256786	No	No
Q15120	[Pyruvate dehydrogenase (acetyl-transferring)] kinase isozyme 3, mitochondrial	PDK3	0.323709	0.131949	No	No
Q15121	Astrocytic phosphoprotein PEA-15	PEA15	1.90976	1.23215	No	No
Q15126	Phosphomevalonate kinase	PMVK	2.85808	1.20762	No	Yes
Q15233;C9JYS8;C9IZL7;H7C367;C9J4X2;X6RDA4	Non-POU domain-containing octamer-binding protein	NONO	1.46774	1.79718	No	Yes
Q15293;E9PP27	Reticulocalbin-1	RCN1	8.38952	3.9391	No	Yes
Q15311	RalA-binding protein 1	RALBP1	1.64283	0.63366	No	No
Q15365;F8VTZ0	Poly(rC)-binding protein 1	PCBP1	1.42709	2.90036	No	Yes
Q15366;H3BSS4	Poly(rC)-binding protein 2	PCBP2	1.63215	3.11824	No	Yes
Q15382;C9J931;F8WBL3	GTP-binding protein Rheb	RHEB	3.29529	2.89771	No	Yes
Q15386	Ubiquitin-protein ligase E3C	UBE3C	0.988876	0.432118	No	Yes
Q15388	Mitochondrial import receptor subunit TOM20 homolog	TOMM20	3.17256	3.92194	No	No
Q15393;J3QL37;H3BMB0;J3QRB2;I3L4G7	Splicing factor 3B subunit 3	SF3B3	6.03176	4.61095	No	Yes
Q15417;E9PDU6	Calponin-3;Calponin	CNN3	6.95894	2.59231	No	Yes
Q15424;K7ES42	Scaffold attachment factor B1	SAFB	6.20821	2.54648	No	No
Q15459;F8WB66	Splicing factor 3A subunit 1	SF3A1	3.34145	1.04011	No	Yes
Q15477;H7C5N0;H7C4L3	Helicase SKI2W	SKIV2L	1.71451	1.08676	No	Yes
Q15555;K7EL66;K7ERD8;M0QX52;K7ENB3;C9JB30;Q9UPY8	Microtubule-associated protein RP/EB family member 2	MAPRE2	1.10877	1.90915	No	Yes
Q15637;C9J792;F8WEV5;H7C561	Splicing factor 1	SF1	6.218	3.6535	No	No
Q15645;H0YAL2	Pachytene checkpoint protein 2 homolog	TRIP13	0.543385	0.587023	No	Yes
Q15648	Mediator of RNA polymerase II transcription subunit 1	MED1	1.20327	0.17336	No	No
Q15650;H0YL91;H0YLN7	Activating signal cointegrator 1	TRIP4	4.58599	1.63328	No	No
Q15654	Thyroid receptor-interacting protein 6	TRIP6	2.71167	1.99787	No	Yes
Q15691	Microtubule-associated protein RP/EB family member 1	MAPRE1	3.56081	1.5458	No	Yes
Q15717;M0QZR9;M0R055;B1AM48;B1APY9;B1APY8;A0A0A0MRX1;A0A0R4J2E6;Q12926;P26378	ELAV-like protein 1	ELAVL1	1.29655	2.82471	No	Yes
Q15738;C9JDR0	Sterol-4-alpha-carboxylate 3-dehydrogenase, decarboxylating	NSDHL	0.949415	1.48219	No	Yes
Q15750	TGF-beta-activated kinase 1 and MAP3K7-binding protein 1	TAB1	7.112	4.33011	No	No
Q15758;M0QXM4;M0QX44;M0R144	Neutral amino acid transporter B(0);Amino acid transporter	SLC1A5	1.02181	0.620201	No	Yes
Q15800	Methylsterol monooxygenase 1	MSMO1	-0.910282	0.331013	No	Yes
Q15833;M0R1A1;M0R0M7;M0QZ54;M0R376;M0R118;A0A087WUN8	Syntaxin-binding protein 2	STXBP2	1.98858	0.506549	No	Yes
Q15843;F8VSA6;E9PS38;S4R3E9;E9PL57	NEDD8	NEDD8;NEDD8-MDP1	1.18437	0.252112	No	Yes
Q15904;A6QRJ1;A6NLC6;A0A0C4DGX8;H7C2Y8	V-type proton ATPase subunit S1	ATP6AP1	2.92583	1.37153	No	Yes
Q16186;A0A087WX59;A0A087WUX6	Proteasomal ubiquitin receptor ADRM1	ADRM1	1.20055	2.21115	No	Yes
Q16204	Coiled-coil domain-containing protein 6	CCDC6	4.86935	2.58204	No	No
Q16512;K7EL10;K7EN76;Q6P5Z2	Serine/threonine-protein kinase N1	PKN1	3.47503	2.48681	No	No
Q16513;B1AL79;H0Y5V5;H0Y429	Serine/threonine-protein kinase N2	PKN2	2.59875	2.62171	No	Yes
Q16543;K7EL68;K7EIU0;K7EQA9;K7EKQ2	Hsp90 co-chaperone Cdc37;Hsp90 co-chaperone Cdc37, N-terminally processed	CDC37	3.21826	2.12375	No	Yes
Q16795;A0A3B3ISG8;F5H0J3;H3BRM9	NADH dehydrogenase [ubiquinone] 1 alpha subcomplex subunit 9, mitochondrial	NDUFA9	3.29272	2.75447	No	No
Q16822;H0YML5;A0A0A0MS74;H0YM31;H0YMU6;H0YNG4;H0YMA5	Phosphoenolpyruvate carboxykinase [GTP], mitochondrial	PCK2	0.659083	0.577263	No	No
Q8IWW6;Q1RLN5;H0Y5D8	Rho GTPase-activating protein 12	ARHGAP12	1.86278	1.07105	No	No
Q29RF7;H0Y9X6;H0Y9L6;H0Y9L9	Sister chromatid cohesion protein PDS5 homolog A	PDS5A	4.05663	1.58982	No	Yes
Q2M2I8;E9PG46	AP2-associated protein kinase 1	AAK1	5.46394	4.21243	No	No
Q2NKX8;B5MDQ0	DNA excision repair protein ERCC-6-like	ERCC6L	4.05479	3.9293	No	No
Q2TAL8	Glutamine-rich protein 1	QRICH1	1.21073	1.92378	No	No
Q32MZ4	Leucine-rich repeat flightless-interacting protein 1	LRRFIP1	5.01187	2.47883	No	Yes
Q32P28;H7C2W6	Prolyl 3-hydroxylase 1	LEPRE1	5.59676	2.95917	No	No
Q32P41	tRNA (guanine(37)-N1)-methyltransferase	TRMT5	-1.00142	0.974881	No	No
Q3SY69	Mitochondrial 10-formyltetrahydrofolate dehydrogenase	ALDH1L2	1.53532	0.943373	No	No
Q3YEC7;G3V154;F2Z2T0;H0Y4Z8;H0Y7H6	Rab-like protein 6	RABL6	5.74418	2.48298	No	No
Q3ZCM7;A0A075B736;Q5SQY0	Tubulin beta-8 chain	TUBB8	1.95402	0.256979	No	Yes
Q3ZCQ8;M0R0C3;M0R2F8;M0R047	Mitochondrial import inner membrane translocase subunit TIM50	TIMM50	1.36398	3.27254	No	Yes
Q4G0N4;H0Y9H7;B7Z8V7	NAD kinase 2, mitochondrial	NADK2	3.23982	1.25682	No	No
Q4KMP7;H3BSE1	TBC1 domain family member 10B	TBC1D10B	3.65347	1.50928	No	Yes
Q4VCS5;E7ERM3;A6NP16	Angiomotin	AMOT	2.79593	3.79481	No	No
Q53EL6	Programmed cell death protein 4	PDCD4	0.972053	1.14754	No	Yes
Q53GQ0;A0A1B0GV93;A0A1B0GVY6;E9PI21;A0A1B0GW85;A0A1B0GU83	Very-long-chain 3-oxoacyl-CoA reductase	HSD17B12	1.23455	1.42552	No	Yes
Q562R1	Beta-actin-like protein 2	ACTBL2	0.482206	0.0544874	No	Yes
Q58FF6	Putative heat shock protein HSP 90-beta 4	HSP90AB4P	1.08237	0.29652	No	No
Q58FF8	Putative heat shock protein HSP 90-beta 2	HSP90AB2P	1.63576	2.22606	No	Yes
Q5BKZ1;A0A0A0MRN4	DBIRD complex subunit ZNF326	ZNF326	1.21071	0.836723	No	Yes
Q5C9Z4	Nucleolar MIF4G domain-containing protein 1	NOM1	-1.47139	1.10922	No	No
Q5HYI8;F8WF50;F8WDC7;C9JXM3	Rab-like protein 3	RABL3	2.32792	1.20023	No	No
Q5JQQ2;Q5JQQ4;Q9BVM2	Protein DPCD	DPCD	-0.980413	0.292972	No	No
Q5JRA6;A0A0A0MRH6	Melanoma inhibitory activity protein 3	MIA3	9.93205	3.28076	No	No
Q5JSH3;H7BY83	WD repeat-containing protein 44	WDR44	3.00996	1.98929	No	Yes
Q5JSZ5;H0Y412;A0A1W2PQP5	Protein PRRC2B	PRRC2B	5.3826	2.97837	No	No
Q5JTH9;A0A087X1U8	RRP12-like protein	RRP12	0.830476	0.769209	No	Yes
Q5JTV1;Q9UKD1	Glucocorticoid modulatory element-binding protein 2	GMEB2	3.4995	2.07075	No	No
Q5JVF3	PCI domain-containing protein 2	PCID2	1.01425	1.24186	No	Yes
Q5JWT2;Q9ULK4	Mediator of RNA polymerase II transcription subunit 23	MED23	2.3468	2.9201	No	Yes
Q5JY65;Q9BZJ0	Crooked neck-like protein 1	CRNKL1	0.453718	0.178547	No	Yes
Q5JZ02;Q96S44	TP53-regulating kinase	TP53RK	1.62557	1.81038	No	Yes
Q5QJE6;J3KP30;E9PRB3	Deoxynucleotidyltransferase terminal-interacting protein 2	DNTTIP2	3.22457	1.12795	No	No
Q5QPE8;Q9BQP7	Mitochondrial genome maintenance exonuclease 1	MGME1	5.61102	4.42559	No	No
Q5R372;A0A0C4DG54;A0A0U1RQY6;A0A0U1RRM5	Rab GTPase-activating protein 1-like	RABGAP1L	3.3743	2.17678	No	No
Q5SRE5;H7C4K7	Nucleoporin NUP188 homolog	NUP188	0.788546	0.492549	No	No
Q5SVZ6;Q5SVZ7	Zinc finger MYM-type protein 1	ZMYM1	4.04161	2.48046	No	Yes
Q5SW79;H0Y2V6;H0Y4T4;E7EMW0;E7EWM2;E5RGW7;E5RG47;E5RFU8;E5RIH6;E5RJT5;Q96L14;Q00G26	Centrosomal protein of 170 kDa	CEP170	5.70042	3.00863	No	No
Q5SWA1	Protein phosphatase 1 regulatory subunit 15B	PPP1R15B	2.92855	2.08895	No	No
Q5SY16	Polynucleotide 5-hydroxyl-kinase NOL9	NOL9	1.6014	0.419509	No	Yes
Q5T160	Probable arginine--tRNA ligase, mitochondrial	RARS2	0.877371	0.492866	No	No
Q5T2E6	UPF0668 protein C10orf76	C10orf76	2.92114	1.55564	No	No
Q5T3I0;A0A0A0MRK1;E9PAV9;F8W895;E9PPY4;F2Z3C6	G patch domain-containing protein 4	GPATCH4	8.71148	4.17659	No	No
Q5T4S7	E3 ubiquitin-protein ligase UBR4	UBR4	0.579988	0.230631	No	Yes
Q5T6F2;A2A305;A0A0D9SFI5;Q5JV08	Ubiquitin-associated protein 2	UBAP2	6.5621	2.35358	No	No
Q5T6V5;Q5T6V7;Q5T6V6	UPF0553 protein C9orf64	C9orf64	0.738155	0.956837	No	Yes
Q5T749	Keratinocyte proline-rich protein	KPRP	-1.91834	2.32206	No	Yes
Q5T750	Skin-specific protein 32	XP32	-0.475897	0.819902	No	No
Q5T7U0;Q5T7U4;Q5T7U1;Q9Y5Q8	General transcription factor 3C polypeptide 5	GTF3C5	1.28401	0.340065	No	Yes
Q5T8A0;Q9Y399	28S ribosomal protein S2, mitochondrial	MRPS2	0.852449	0.237471	No	No
Q5T9A4	ATPase family AAA domain-containing protein 3B	ATAD3B	2.1732	1.59004	No	Yes
Q5T9P8;Q5T9P7;Q99633	Pre-mRNA-splicing factor 18	PRPF18	1.78467	0.701935	No	No
Q5TAE8;Q86YB8	ERO1-like protein beta	ERO1LB	2.94399	3.90696	No	No
Q5TB53;Q9HD45	Transmembrane 9 superfamily member 3	TM9SF3	2.56808	0.94241	No	Yes
Q5TBH0;Q5TBG1;Q5TBG7;Q5TBH2;Q5TBH1;Q8TDX7;Q9HC98	Serine/threonine-protein kinase Nek7;Serine/threonine-protein kinase Nek6	NEK6;NEK7	1.50621	2.688	No	No
Q5TC82	Roquin-1	RC3H1	2.95233	1.89325	No	Yes
Q5UIP0;H7BZN3;H7C2B5	Telomere-associated protein RIF1	RIF1	1.1823	1.21826	No	No
Q5VSL9	Striatin-interacting protein 1	STRIP1	1.41964	0.437151	No	Yes
Q5VT06;H0Y7F7;Q5T2X4;H0Y6Q4;H0YD38;E9PIK0	Centrosome-associated protein 350	CEP350	-0.704572	2.27657	No	Yes
Q5VT52	Regulation of nuclear pre-mRNA domain-containing protein 2	RPRD2	6.98166	3.83643	No	No
Q5VUJ6	Leucine-rich repeat and calponin homology domain-containing protein 2	LRCH2	4.6552	1.84477	No	No
Q5VW36	Focadhesin	FOCAD	2.38427	3.10537	No	No
Q5VWU8;Q5VWV2;Q8TEW0;B1AP52;F5GZI3	Partitioning defective 3 homolog	PARD3	0.918896	0.220674	No	Yes
Q5VWZ2	Lysophospholipase-like protein 1	LYPLAL1	4.79723	3.44432	No	Yes
Q5VXN0;Q9H7B2	Ribosome production factor 2 homolog	RPF2	2.00344	1.20889	No	No
Q5VYW8;Q9Y2P8	RNA 3-terminal phosphate cyclase-like protein	RCL1	2.10503	0.873421	No	Yes
Q5VZ89;X6R5W5;X6RAE7	DENN domain-containing protein 4C	DENND4C	3.15044	1.77926	No	No
Q5VZL5;H7C1I7;A0A0A0MSN3	Zinc finger MYM-type protein 4	ZMYM4	5.3047	2.06141	No	No
Q5W0B1	RING finger protein 219	RNF219	3.66617	0.912394	No	No
Q641Q2;F8W7U3;E7ESD2;A0A087WYF6;B1AP61;A0A0A0MT65;Q5T1D7;Q5SRD0	WASH complex subunit FAM21A	FAM21A	6.27341	2.75981	No	No
Q659A1	Little elongation complex subunit 2	ICE2	3.35316	1.97515	No	No
Q66K14;G3V133	TBC1 domain family member 9B	TBC1D9B	0.341942	0.250903	No	No
Q68CQ4;H7C2R4	Digestive organ expansion factor homolog	DIEXF	1.10209	0.685146	No	No
Q68CZ6;D6R993	HAUS augmin-like complex subunit 3	HAUS3	2.7177	3.88318	No	No
Q68DQ2;C9J659	Very large A-kinase anchor protein	CRYBG3	4.53243	2.06871	No	No
Q68E01	Integrator complex subunit 3	INTS3	2.11991	1.28556	No	Yes
Q6DKI1;R4GMU7	60S ribosomal protein L7-like 1	RPL7L1	1.5196	1.53427	No	No
Q6FI81;H3BV90;H3BQ23;H3BUG4;H3BPG7;H3BT65	Anamorsin	CIAPIN1	5.24879	3.79917	No	No
Q6IBS0;D6RG15;H0Y858;H7C5I2	Twinfilin-2	TWF2	3.30463	2.65337	No	Yes
Q6IQ49	Protein SDE2 homolog	SDE2	4.25682	1.69691	No	No
Q6KC79	Nipped-B-like protein	NIPBL	5.78078	3.5776	No	Yes
Q6MZP7	Protein lin-54 homolog	LIN54	3.71603	2.56751	No	No
Q6N069	N-alpha-acetyltransferase 16, NatA auxiliary subunit	NAA16	1.78132	2.28936	No	Yes
Q9UDT1;Q6NTF9	Rhomboid domain-containing protein 2	WUGSC:H_RG122E10.2a;RHBDD2	0.795857	1.61148	No	No
Q6NUK1;A0A3B3IU96;H3BMI3;J3KN42	Calcium-binding mitochondrial carrier protein SCaMC-1	SLC25A24	1.1027	0.690508	No	No
Q6NUQ1	RAD50-interacting protein 1	RINT1	1.81745	2.06044	No	No
Q6P158;H7C109;A0A087WZ11	Putative ATP-dependent RNA helicase DHX57	DHX57	4.65084	2.38426	No	No
Q6P1L8	39S ribosomal protein L14, mitochondrial	MRPL14	0.336519	0.0773107	No	No
Q6P1M0	Long-chain fatty acid transport protein 4	SLC27A4	1.67263	1.06508	No	No
Q6P1N0;K7EJY5;K7EMP1	Coiled-coil and C2 domain-containing protein 1A	CC2D1A	5.14402	2.76997	No	Yes
Q6P2E9;I3L0V0;I3L3M2	Enhancer of mRNA-decapping protein 4	EDC4	5.87042	2.82843	No	Yes
Q6P2Q9;I3L0J9;I3L3Z8	Pre-mRNA-processing-splicing factor 8	PRPF8	4.91581	3.19467	No	Yes
Q6P3X3;A0A3B3IS02	Tetratricopeptide repeat protein 27	TTC27	2.53512	1.12706	No	Yes
Q6P4A7;B1AMV7	Sideroflexin-4	SFXN4	0.92019	1.26158	No	No
Q6PCB5	Round spermatid basic protein 1-like protein	RSBN1L	2.69177	2.21595	No	No
Q6PGP7;D6RCE2	Tetratricopeptide repeat protein 37	TTC37	-1.0515	0.342293	No	Yes
Q6PI48;A0A3B3IT01;A0A3B3IS01;A0A3B3ISK7;A0A3B3ITS3;A0A3B3IS54;A0A3B3ITK9;A0A3B3IT89	Aspartate--tRNA ligase, mitochondrial	DARS2	0.956331	1.96375	No	No
Q6PJI9;H3BNY4;H3BMH3;H3BR95;B7Z7V6	WD repeat-containing protein 59	WDR59	2.32625	1.27685	No	No
Q6PJP8	DNA cross-link repair 1A protein	DCLRE1A	1.73809	1.90885	No	No
Q6PJT7;G3V256;H0YJA2;G3V5I6;G3V3Y4;A0A3B3IT62;H0YJ87;G3V572;A0A087WTC9;G3V3R9;G3V473;G3V240;G3V411	Zinc finger CCCH domain-containing protein 14	ZC3H14	6.41931	3.14876	No	No
Q6PKG0;A0A0B4J210;E5RH50;H0YC33;H0YC73;H0YBW1	La-related protein 1	LARP1	4.74303	2.71215	No	No
Q6PML9	Zinc transporter 9	SLC30A9	4.1344	2.57483	No	No
Q6STE5	SWI/SNF-related matrix-associated actin-dependent regulator of chromatin subfamily D member 3	SMARCD3	2.9883	1.74605	No	No
Q6ULP2;B8ZZI9;A0A0U1RR74;A0A0A0MSN6	Aftiphilin	AFTPH	2.74592	3.77685	No	No
Q6UN15;A0A0B4J203	Pre-mRNA 3-end-processing factor FIP1	FIP1L1	5.5118	2.49146	No	No
Q6UUV7;H0YK33	CREB-regulated transcription coactivator 3	CRTC3	3.40098	1.46873	No	No
Q6UW63	KDEL motif-containing protein 1	KDELC1	4.38709	2.17152	No	No
Q6UXH1	Cysteine-rich with EGF-like domain protein 2	CRELD2	3.4316	3.06591	No	No
Q6W2J9;H7BYY2;H7BZ37;H7C2V9;A6NE70	BCL-6 corepressor	BCOR	5.33317	4.23604	No	No
Q6WCQ1;J3KSK7;H7C3G6;J3KSW8;H0Y7E2;H0Y2S9	Myosin phosphatase Rho-interacting protein	MPRIP	1.67404	0.670662	No	No
Q6Y1H2;H7C4K8;C9JWG1	Very-long-chain (3R)-3-hydroxyacyl-CoA dehydratase 2	HACD2	1.03901	1.55431	No	No
Q6Y288	Beta-1,3-glucosyltransferase	B3GALTL	3.97748	3.55351	No	No
Q6YN16	Hydroxysteroid dehydrogenase-like protein 2	HSDL2	0.704597	0.939498	No	Yes
Q6ZT21	Transmembrane protein with metallophosphoesterase domain	TMPPE	1.57677	1.32942	No	No
Q6ZXV5;F8VRY4;F8W044;F8VR71;Q5T4D3	Transmembrane and TPR repeat-containing protein 3	TMTC3	5.78207	3.22578	No	No
Q70CQ2;A0A0C4DG73	Ubiquitin carboxyl-terminal hydrolase 34;Ubiquitin carboxyl-terminal hydrolase	USP34	-1.20309	0.305516	No	No
Q70UQ0	Inhibitor of nuclear factor kappa-B kinase-interacting protein	IKBIP	6.62806	3.02706	No	No
Q71DI3;Q16695;P68431	Histone H3.2;Histone H3.1t;Histone H3.1	HIST2H3A;HIST3H3;HIST1H3A	0.0787067	0.0210705	No	Yes
Q71U36;P0DPH8;P0DPH7;Q6PEY2;F8VQQ4	Tubulin alpha-1A chain;Tubulin alpha-3E chain	TUBA1A;TUBA3E	1.33292	2.53748	Yes	Yes
Q75QN2	Integrator complex subunit 8	INTS8	1.15598	1.59827	No	No
Q7KZF4;H7C597	Staphylococcal nuclease domain-containing protein 1	SND1	1.29413	2.97322	No	Yes
Q7L0Y3;C9JVB6	Mitochondrial ribonuclease P protein 1	TRMT10C	2.25948	2.21817	No	No
Q7L2H7;J3KNJ2;H0YCQ8;E9PRY0;E9PN86	Eukaryotic translation initiation factor 3 subunit M	EIF3M	1.06889	0.55782	No	Yes
Q7L2J0	7SK snRNA methylphosphate capping enzyme	MEPCE	2.6891	1.11319	No	No
Q7L576;A0A0G2JR96;A0A0G2JQT1;E7EW33;H7C229;E7EVJ5;Q96F07;H0YL50	Cytoplasmic FMR1-interacting protein 1;Cytoplasmic FMR1-interacting protein 2	CYFIP1;CYFIP2	1.34508	1.55045	No	Yes
Q7L592;C9J236;C9JS27;C9JP36;H7C3N5;C9JEL7	NADH dehydrogenase [ubiquinone] complex I, assembly factor 7	NDUFAF7	8.85476	4.11125	No	No
Q7L804;E7EX40;Q6WKZ4	Rab11 family-interacting protein 2	RAB11FIP2	4.72064	2.81398	No	No
Q7L8L6	FAST kinase domain-containing protein 5	FASTKD5	3.67258	2.22763	No	No
Q7LBC6;H0Y9V5	Lysine-specific demethylase 3B	KDM3B	7.68512	4.37295	No	No
Q7Z2W4;C9J6P4;H7C5K1	Zinc finger CCCH-type antiviral protein 1	ZC3HAV1	4.9417	4.26487	No	Yes
Q7Z392;D6R9T9	Trafficking protein particle complex subunit 11	TRAPPC11	1.55564	1.10022	No	Yes
Q7Z3C6;C9JS65;C9JFV2;F2Z3I6;C9JX27;C9IYZ9;C9JKV7;C9JDK4;C9JXG2	Autophagy-related protein 9A	ATG9A	1.6217	1.5081	No	Yes
Q7Z3K3;A6PW30;M0R2X2;E9PJY9;E9PIR8;H0YCT3	Pogo transposable element with ZNF domain	POGZ	3.77249	3.24527	No	No
Q7Z3T8;H0Y8R0	Zinc finger FYVE domain-containing protein 16	ZFYVE16	4.79901	4.13525	No	No
Q7Z406;M0QY43;E7ERA5;A0A2R8Y4C3	Myosin-14	MYH14	1.50695	0.672819	No	Yes
Q7Z417	Nuclear fragile X mental retardation-interacting protein 2	NUFIP2	7.39416	4.04834	No	No
Q7Z434	Mitochondrial antiviral-signaling protein	MAVS	7.04614	4.65132	No	Yes
Q7Z4H7;Q5VY60;Q5SYF9	HAUS augmin-like complex subunit 6	HAUS6	6.72735	4.65641	No	No
Q7Z4H8;H0YEM3	KDEL motif-containing protein 2	KDELC2	2.21112	0.673162	No	No
Q7Z4Q2	HEAT repeat-containing protein 3	HEATR3	0.185097	0.124346	No	No
Q7Z5K2;Q8WVX6;F6QZY1	Wings apart-like protein homolog	WAPAL	3.77552	2.73819	No	No
X6R9N0;Q7Z6K3	Protein prenyltransferase alpha subunit repeat-containing protein 1	PTAR1	1.02569	0.372608	No	No
Q7Z6Z7;A0A1B0GXC7;A0A087X1S3;H0Y659	E3 ubiquitin-protein ligase HUWE1	HUWE1	0.0687682	0.0436039	No	Yes
Q7Z7F0	UPF0469 protein KIAA0907	KIAA0907	2.21814	1.18263	No	No
Q86T24	Transcriptional regulator Kaiso	ZBTB33	3.16033	1.66342	No	No
Q86TB9	Protein PAT1 homolog 1	PATL1	1.55116	1.93799	No	Yes
Q86TX2;A0A087X0W7;G3V4F2;A0A087WT95;P49753;A0A2R8Y7H3	Acyl-coenzyme A thioesterase 1;Acyl-coenzyme A thioesterase 2, mitochondrial	ACOT1;ACOT2	9.56716	4.10834	No	Yes
Q86UE4;E5RJU9;H0YBJ8;H0YB56	Protein LYRIC	MTDH	4.87736	4.19278	No	No
Q86UP2;H0YJV5;G3V4Y7	Kinectin	KTN1	3.83099	1.66308	No	Yes
Q86V48;E5RFK8	Leucine zipper protein 1	LUZP1	3.41241	2.26024	No	No
Q86V85	Integral membrane protein GPR180	GPR180	0.613425	0.947377	No	No
Q86VP6;A0A0C4DGH5;H0YH27;F5H6I6;A0A3B3ISC4;F8WBB8;O75155	Cullin-associated NEDD8-dissociated protein 1	CAND1	0.695907	1.20848	No	Yes
Q86W56	Poly(ADP-ribose) glycohydrolase	PARG	2.05059	1.58059	No	No
Q86XI2;H0Y6U5	Condensin-2 complex subunit G2	NCAPG2	-0.115623	0.0432889	No	Yes
Q86XL3	Ankyrin repeat and LEM domain-containing protein 2	ANKLE2	2.82808	2.82276	No	No
Q86XP3;A0A0A0MSJ0;J3QRI2;J3KTK9;J3KRE3	ATP-dependent RNA helicase DDX42	DDX42	7.1862	6.34829	No	No
Q86Y56;H0Y650;E9PGY2;H7C3B1	Dynein assembly factor 5, axonemal	DNAAF5	0.155378	0.107721	No	Yes
Q86YV5	Tyrosine-protein kinase SgK223	SGK223	1.58505	0.275752	No	No
Q8IUX1;H0YEG5;E9PKZ9;E9PJQ6;E9PKZ7;H0YD74	Complex I assembly factor TMEM126B, mitochondrial	TMEM126B	2.66816	0.984463	No	No
Q8IV33	Uncharacterized protein KIAA0825	KIAA0825	4.65901	1.25678	No	No
Q8IVD9	NudC domain-containing protein 3	NUDCD3	2.08118	1.52125	No	No
Q8IWA0	WD repeat-containing protein 75	WDR75	0.865975	1.25863	No	No
Q8IWB7;C9JJ54	WD repeat and FYVE domain-containing protein 1	WDFY1	6.38382	3.24448	No	Yes
Q8IWI9;H3BP52;H3BTF4;H3BU53;H3BTN2	MAX gene-associated protein	MGA	6.01224	3.30232	No	No
Q8IWV7;A0A087WTJ9	E3 ubiquitin-protein ligase UBR1	UBR1	4.26002	2.52834	No	No
Q8IWX8;J3QK89	Calcium homeostasis endoplasmic reticulum protein	CHERP	5.99408	2.20164	No	No
Q8IWZ3;E9PDP5;H7C2F5;H3BLS9;D6RHC4;H0Y785;H0Y472;H0Y4P6;A0A0A0MQZ8;H0Y7Y3	Ankyrin repeat and KH domain-containing protein 1	ANKHD1	6.08922	2.79075	No	No
Q8IX18;J3KTK0;F5H625;J3KSW6	Probable ATP-dependent RNA helicase DHX40	DHX40	0.560741	0.673352	No	No
Q8IXB1;E7EP04;Q71S60;A0A087WXH7	DnaJ homolog subfamily C member 10	DNAJC10	4.87443	3.61522	No	Yes
Q8IY18	Structural maintenance of chromosomes protein 5	SMC5	3.73228	1.31458	No	Yes
Q8IY63	Angiomotin-like protein 1	AMOTL1	4.82054	2.66866	No	No
Q8IY81;J3QSE2;J3KS36	pre-rRNA processing protein FTSJ3	FTSJ3	1.91682	1.4311	No	Yes
Q8IYB1	Protein MB21D2	MB21D2	3.53643	2.14737	No	No
Q8IYB5;A0A087X1X9	Stromal membrane-associated protein 1	SMAP1	7.1689	3.36213	No	No
Q8IYB8	ATP-dependent RNA helicase SUPV3L1, mitochondrial	SUPV3L1	1.96839	2.16526	No	No
Q8IYD1	Eukaryotic peptide chain release factor GTP-binding subunit ERF3B	GSPT2	4.70677	3.07041	No	Yes
Q8IYQ7	Threonine synthase-like 1	THNSL1	2.16201	2.49284	No	Yes
Q8IYS1	Peptidase M20 domain-containing protein 2	PM20D2	1.16728	1.32736	No	Yes
Q8IYU8;A0A0A0MTD5	Calcium uptake protein 2, mitochondrial	MICU2	0.475945	0.281531	No	No
Q8IZ21	Phosphatase and actin regulator 4	PHACTR4	2.50895	1.77419	No	Yes
Q8IZH2;H7C5E4	5-3 exoribonuclease 1	XRN1	6.80528	4.44674	No	No
Q8IZV2	CKLF-like MARVEL transmembrane domain-containing protein 8	CMTM8	0.591931	0.238902	No	No
Q8N0X4;Q5JVC2;Q5JVC1	Citrate lyase subunit beta-like protein, mitochondrial	CLYBL	6.25301	2.44406	No	No
Q8N0X7	Spartin	SPG20	5.54759	2.6293	No	Yes
Q8N122	Regulatory-associated protein of mTOR	RPTOR	1.15637	1.5114	No	Yes
Q8N163;G3V119;H0YB24;H0YC69;E5RFJ3;H0YC58;E5RHJ4	Cell cycle and apoptosis regulator protein 2	CCAR2	1.8736	0.592447	No	Yes
Q8N183;D6RA56	Mimitin, mitochondrial	NDUFAF2	5.59105	2.90867	No	No
Q8N1G2;Q5T7F5;H0YCQ1	Cap-specific mRNA (nucleoside-2-O-)-methyltransferase 1	CMTR1	4.08287	3.27819	No	Yes
Q8N3C0;E5RFZ0	Activating signal cointegrator 1 complex subunit 3	ASCC3	3.36972	3.41619	No	Yes
Q8N3U4;B1AMT4;Q68DW7;Q8WVM7	Cohesin subunit SA-2	STAG2	1.68813	0.984289	No	Yes
Q8N3X1	Formin-binding protein 4	FNBP4	3.41442	3.03725	No	No
Q8N442	Translation factor GUF1, mitochondrial	GUF1	2.50708	1.79621	No	No
Q8N4C8;I3L2I2	Misshapen-like kinase 1	MINK1	6.26581	3.32568	No	Yes
Q8N4Q0;J3QQQ7;J3KTQ8	Zinc-binding alcohol dehydrogenase domain-containing protein 2	ZADH2	1.67061	0.583098	No	No
Q8N5C6	S1 RNA-binding domain-containing protein 1	SRBD1	-0.0603781	0.014689	No	No
Q8N5M1;C9J2Q2	ATP synthase mitochondrial F1 complex assembly factor 2	ATPAF2	0.841935	0.21129	No	No
Q8N5M9	Protein jagunal homolog 1	JAGN1	-0.252954	0.135783	No	No
Q8N5N7	39S ribosomal protein L50, mitochondrial	MRPL50	1.89047	1.06029	No	No
Q8N6N3	UPF0690 protein C1orf52	C1orf52	3.65794	2.43914	No	No
Q8N6R0	Methyltransferase-like protein 13	METTL13	1.71727	0.725314	No	Yes
Q8N6T3;E5RHT6;E5RHC5;F8W1U7;F8VWH9;F8VWB3;E5RGL6;E5RHH7;E5RIU2;H0YIQ0	ADP-ribosylation factor GTPase-activating protein 1	ARFGAP1	7.1635	3.38784	No	No
Q8N766;H7C4E3;A0A286YEW0	ER membrane protein complex subunit 1	EMC1	3.60568	2.02695	No	No
Q8N961	Ankyrin repeat and BTB/POZ domain-containing protein 2	ABTB2	0.980411	0.81303	No	No
Q8NAV1	Pre-mRNA-splicing factor 38A	PRPF38A	1.20843	1.28853	No	No
Q8NBJ5	Procollagen galactosyltransferase 1	COLGALT1	2.51057	2.03476	No	Yes
Q8NBM4;X6R5E5;Q5JUH4	Ubiquitin-associated domain-containing protein 2	UBAC2	2.0627	1.68924	No	Yes
Q8NBP0;H0YB10;E5RHB3;E5RG15	Tetratricopeptide repeat protein 13	TTC13	6.74155	3.67935	No	No
Q8NBS9	Thioredoxin domain-containing protein 5	TXNDC5	7.18732	4.63654	No	Yes
Q8NBU5	ATPase family AAA domain-containing protein 1	ATAD1	3.47368	3.45529	No	No
Q8NC51	Plasminogen activator inhibitor 1 RNA-binding protein	SERBP1	3.78709	4.1409	No	Yes
Q8NC60	Nitric oxide-associated protein 1	NOA1	2.02226	2.98657	No	No
Q8NCM8;H0YEX1	Cytoplasmic dynein 2 heavy chain 1	DYNC2H1	2.16786	0.596869	No	Yes
Q8ND24;E9PN76	RING finger protein 214	RNF214	3.84888	2.12628	No	No
Q8ND98;Q96MX6	WD repeat-containing protein 92	DKFZp434B156;WDR92	2.01592	1.35373	No	No
Q8NDI1;H7BZ98	EH domain-binding protein 1	EHBP1	4.18925	2.78148	No	No
Q8NDT2	Putative RNA-binding protein 15B	RBM15B	1.43962	0.55726	No	No
Q8NDV7;H7C269;H3BRT3	Trinucleotide repeat-containing gene 6A protein	TNRC6A	7.641	4.18204	No	No
Q8NE71;H0YGW7;A0A0G2JIC2;Q5STZ8;F5GYK6	ATP-binding cassette sub-family F member 1	ABCF1	4.05832	3.03634	No	Yes
S4R468;Q8NE86	Calcium uniporter protein, mitochondrial	MCU	2.40936	0.745939	No	No
Q8NEW0;H0Y362	Zinc transporter 7	SLC30A7	1.52358	0.957217	No	No
Q8NEZ2;H0YBN0;E5RG91	Vacuolar protein sorting-associated protein 37A	VPS37A	6.38159	2.77943	No	No
Q8NEZ5;H3BRE0;H3BVA4;H3BUC1;H3BTH6	F-box only protein 22	FBXO22	0.84336	0.649544	No	Yes
Q8NFC6;Q96IK1	Biorientation of chromosomes in cell division protein 1-like 1;Biorientation of chromosomes in cell division protein 1	BOD1L1;BOD1	1.9163	0.638879	No	No
Q96G61;Q8NFP7;F8VRL4;F8VRR0;A0A0C4DGJ4;A0A024RBG1;Q9NZJ9	Diphosphoinositol polyphosphate phosphohydrolase 3-beta;Diphosphoinositol polyphosphate phosphohydrolase 3-alpha;Diphosphoinositol polyphosphate phosphohydrolase 2	NUDT11;NUDT10;NUDT4	3.21596	1.41666	No	No
Q8NFQ8	Torsin-1A-interacting protein 2	TOR1AIP2	2.46543	1.30997	No	No
Q8NFU7	Methylcytosine dioxygenase TET1	TET1	1.30489	1.17915	No	No
Q8NHH9;C9JQQ5;C9JC25;B5MCN0	Atlastin-2	ATL2	0.76289	0.302832	No	Yes
Q8NI22	Multiple coagulation factor deficiency protein 2	MCFD2	6.02293	4.43065	No	No
Q8NI27;A0A0C4DG98;H0Y815;F2Z2V2;H7C477;H0Y7U4	THO complex subunit 2	THOC2	1.4173	1.57211	No	Yes
Q8NI60	Atypical kinase ADCK3, mitochondrial	ADCK3	1.11026	0.596273	No	No
Q8TBA6;H0YK03	Golgin subfamily A member 5	GOLGA5	5.12702	2.68994	No	Yes
Q8TBZ2;K7EKR6;H0Y7R1	MYCBP-associated protein	MYCBPAP	0.104924	0.0161906	No	Yes
Q8TC07;C9JA93;F8VV61;F8WDJ1;F8WF35;F8WCB5	TBC1 domain family member 15	TBC1D15	5.31507	2.08909	No	Yes
Q8TC12;G3V2G6;H0YIZ8;G3V234;H0YJ10;H0YJ46	Retinol dehydrogenase 11	RDH11	1.00108	2.00934	No	Yes
Q8TCC3;B8ZZV5	39S ribosomal protein L30, mitochondrial	MRPL30	4.58477	2.74398	No	No
Q8TCJ2	Dolichyl-diphosphooligosaccharide--protein glycosyltransferase subunit STT3B	STT3B	1.90278	1.71237	No	Yes
Q8TCS8;F8WBI3;H7C3C5;H7BXF6	Polyribonucleotide nucleotidyltransferase 1, mitochondrial	PNPT1	3.63673	1.62119	No	No
Q8TD19;G3V459	Serine/threonine-protein kinase Nek9	NEK9	3.40041	3.5758	No	Yes
Q8TD30	Alanine aminotransferase 2	GPT2	2.40268	2.04459	No	No
Q8TDD1;H0YHH7;F8VRX4	ATP-dependent RNA helicase DDX54	DDX54	2.06162	2.08074	No	No
Q8TDN6	Ribosome biogenesis protein BRX1 homolog	BRIX1	1.96299	1.66876	No	Yes
Q8TEM1	Nuclear pore membrane glycoprotein 210	NUP210	5.94801	4.59325	No	Yes
Q8TEQ6	Gem-associated protein 5	GEMIN5	2.81598	2.46289	No	Yes
Q8TEQ8	GPI ethanolamine phosphate transferase 3	PIGO	7.44824	4.37627	No	No
Q8TEX9;H0YN14;H0YMR4;H0YN07;H0YLV0;H0YL92;H0YKG5	Importin-4	IPO4	-1.04602	0.668477	No	Yes
Q8WTT2	Nucleolar complex protein 3 homolog	NOC3L	1.77113	2.14788	No	No
Q8WU76;A0A087WUD7	Sec1 family domain-containing protein 2	SCFD2	4.0399	2.55198	No	No
Q8WU90;H7C466;F8WB26	Zinc finger CCCH domain-containing protein 15	ZC3H15	6.58759	2.71879	No	No
Q8WUA2	Peptidyl-prolyl cis-trans isomerase-like 4	PPIL4	3.36248	1.85975	No	No
Q8WUD6	Cholinephosphotransferase 1	CHPT1	1.20592	2.0734	No	No
Q8WUH6	Transmembrane protein 263	TMEM263	-0.587026	0.503232	No	No
Q8WUM0	Nuclear pore complex protein Nup133	NUP133	1.35659	0.36469	No	No
Q8WUM4;A0A3B3IT07;C9IZF9;F8WEQ7;F8WBR8;F8WDK9	Programmed cell death 6-interacting protein	PDCD6IP	1.01272	1.98263	Yes	Yes
Q8WVM0	Dimethyladenosine transferase 1, mitochondrial	TFB1M	1.20297	0.858187	No	No
Q8WVM8;J3KNG4;G3V2M8;G3V4I1;G3V363;H0YJS6;G3V5F3	Sec1 family domain-containing protein 1	SCFD1	1.04242	1.04338	No	Yes
Q8WVX9;E9PNW8;E9PPB8	Fatty acyl-CoA reductase 1	FAR1	1.98297	1.73041	No	No
Q8WVY7	Ubiquitin-like domain-containing CTD phosphatase 1	UBLCP1	1.54145	1.23224	No	No
Q8WW12	PEST proteolytic signal-containing nuclear protein	PCNP	5.67377	2.24235	No	No
Q8WW59	SPRY domain-containing protein 4	SPRYD4	2.86146	2.51896	No	No
Q8WWC4;H7C0V0	Uncharacterized protein C2orf47, mitochondrial	C2orf47	1.70362	1.51405	No	No
Q8WWK9	Cytoskeleton-associated protein 2	CKAP2	1.79912	0.610797	No	No
Q8WWM7;H3BUF6;H3BSK9;H3BSQ5;H3BUE3	Ataxin-2-like protein	ATXN2L	7.98236	3.01769	No	Yes
Q8WWY3;E7EVX8;E7EU94;E7ESX0;E7EN72	U4/U6 small nuclear ribonucleoprotein Prp31	PRPF31	0.640603	0.675584	No	Yes
Q8WX92	Negative elongation factor B	NELFB	0.868797	0.193723	No	Yes
Q8WXE0	Caskin-2	CASKIN2	2.55114	1.90066	No	No
Q8WXF1	Paraspeckle component 1	PSPC1	2.21171	0.818339	No	Yes
Q8WY36	HMG box transcription factor BBX	BBX	4.10815	3.50441	No	No
Q8WYP5;H7C4S1	Protein ELYS	AHCTF1	2.92573	2.58332	No	Yes
Q92545;H7BZ05	Transmembrane protein 131	TMEM131	3.82591	1.19629	No	No
Q92551	Inositol hexakisphosphate kinase 1	IP6K1	3.01764	1.80006	No	No
Q92552;G5EA06;D6RH20;D6RJC7;E5RJ73	28S ribosomal protein S27, mitochondrial	MRPS27	0.98098	1.504	No	No
Q92572;F5H459	AP-3 complex subunit sigma-1	AP3S1	2.22453	3.38916	No	No
Q92598;A0A0A0MSM0;R4GN69	Heat shock protein 105 kDa	HSPH1	2.40107	2.34031	No	Yes
Q92600;F8WBZ6	Cell differentiation protein RCD1 homolog	RQCD1	3.67034	3.38596	No	Yes
Q92615;H0Y641;H0Y4V9	La-related protein 4B	LARP4B	2.61695	1.03992	No	No
Q92616	Translational activator GCN1	GCN1L1	0.751664	1.90829	No	Yes
Q92620;H3BQT9;H3BV01;J3KTG2;J3KRT1	Pre-mRNA-splicing factor ATP-dependent RNA helicase PRP16	DHX38	5.84775	2.77231	No	No
Q92621;U3KQ97;U3KPX2;U3KQ47	Nuclear pore complex protein Nup205	NUP205	1.27602	1.45062	No	Yes
Q92626;H7C300;C9J4I9;H7C1W1	Peroxidasin homolog	PXDN	3.60947	0.527609	No	Yes
Q92665	28S ribosomal protein S31, mitochondrial	MRPS31	9.98759	4.45592	No	No
Q92667;I3L0W0;I3L2A2;I3L2N7;I3L0K6;I3NI36;I3L3K1;I3L364;I3L0V5;I3L3V6	A-kinase anchor protein 1, mitochondrial	AKAP1	3.49795	1.76558	No	No
Q92733	Proline-rich protein PRCC	PRCC	2.42419	0.847334	No	No
Q92734;C9JTY3;C9JUE0;C9JJP5	Protein TFG	TFG	4.79021	1.91165	No	Yes
Q92759;A0A0G2JHJ2	General transcription factor IIH subunit 4	GTF2H4	1.30897	0.365482	No	No
Q92791;K7ERA3	Synaptonemal complex protein SC65	LEPREL4;P3H4	1.40503	0.441795	No	No
Q92797;A0A087WUE9;M0R3C7;M0R180;M0QXP5;M0R1C2;M0R039;M0R033	Symplekin	SYMPK	5.60763	4.97991	No	Yes
Q92804;A0A075B7D9;A0A075B7F4;H3BPE7;P35637;A0A075B7C1	TATA-binding protein-associated factor 2N	TAF15	2.5236	1.33376	No	No
Q92878;A0A1W2PQ90;E7EN38;E7ESD9;H7C0V2;C9JNH8;E9PM98;H7C0P8	DNA repair protein RAD50	RAD50	1.4979	1.95065	No	Yes
Q92900	Regulator of nonsense transcripts 1	UPF1	4.77497	4.19272	No	Yes
Q92905;E5RHF2;E5RHH5	COP9 signalosome complex subunit 5	COPS5	2.86061	2.45095	No	Yes
Q92922	SWI/SNF complex subunit SMARCC1	SMARCC1	4.36762	2.32321	No	Yes
Q92973;E7EW37;S4R398	Transportin-1	TNPO1	1.59247	1.58545	No	Yes
V9GYM8;Q92974;V9GYF5;V9GYG5;V9GZ14;V9GYF0;Q5VY93	Rho guanine nucleotide exchange factor 2	ARHGEF2	0.833284	2.54351	No	Yes
Q92990;M0QX84;M0QXG8	Glomulin	GLMN	1.63173	1.71056	No	Yes
Q92997;A0A3B3ITC6;I3L0M7;I3L2W9;I3L2N2;O14641;F8WCF1;A0A3B3ISG4	Segment polarity protein dishevelled homolog DVL-3	DVL3	4.70371	2.66875	No	No
Q93008;O00507	Probable ubiquitin carboxyl-terminal hydrolase FAF-X	USP9X	-1.48391	0.806901	No	Yes
Q93009;H3BND8;F5H2X1;I3L2D8	Ubiquitin carboxyl-terminal hydrolase 7;Ubiquitin carboxyl-terminal hydrolase	USP7	3.44499	3.38491	No	Yes
Q93034	Cullin-5	CUL5	0.834628	0.822013	No	Yes
Q93063	Exostosin-2	EXT2	5.69305	3.38645	No	Yes
Q969H6	Ribonuclease P/MRP protein subunit POP5	POP5	3.19257	0.742951	No	No
Q969R5;H0Y5M2	Lethal(3)malignant brain tumor-like protein 2	L3MBTL2	1.62648	0.811737	No	No
Q969S9	Ribosome-releasing factor 2, mitochondrial	GFM2	0.367019	0.116146	No	Yes
Q969V3;K7EMW4;K7ELZ9;A0A0C4DGP7;K7ENM2;K7EQ66;K7EN96	Nicalin	NCLN	1.64245	0.861572	No	No
Q969Z0;C9J7P5;C9IZN7;C9J5A2;C9J347	Protein TBRG4	TBRG4	2.75	2.21269	No	No
Q96A19	Coiled-coil domain-containing protein 102A	CCDC102A	5.54653	3.03212	No	No
Q96A33;A0A087WYW6	Coiled-coil domain-containing protein 47	CCDC47	4.83842	1.57668	No	Yes
Q96A49	Synapse-associated protein 1	SYAP1	6.74888	2.44698	No	No
Q96A65	Exocyst complex component 4	EXOC4	0.871543	0.848698	No	Yes
Q96AE7;A0A075B7B2	Tetratricopeptide repeat protein 17	TTC17	3.84402	1.73236	No	Yes
Q96AY3;H0Y827;K7ESG6	Peptidyl-prolyl cis-trans isomerase FKBP10	FKBP10	5.93858	3.95157	No	No
Q96BI3;Q5TB21	Gamma-secretase subunit APH-1A	APH1A	1.58361	0.517703	No	Yes
Q96BK5;E5RJG9;E5RGR1;A0A0A6YYK5	PIN2/TERF1-interacting telomerase inhibitor 1	PINX1	5.84417	4.22954	No	No
Q96BN2	Transcriptional adapter 1	TADA1	0.765076	0.485549	No	No
Q96BT7	Alkylated DNA repair protein alkB homolog 8	ALKBH8	0.568657	0.721151	No	No
Q96BW9;A0A0G2JQ92;H7C1A2;B4E101	Phosphatidate cytidylyltransferase, mitochondrial	TAMM41	1.48636	1.38659	No	No
Q96BY7	Autophagy-related protein 2 homolog B	ATG2B	1.7157	0.599731	No	No
Q96C19;H0Y4Y4	EF-hand domain-containing protein D2	EFHD2	4.87703	4.67588	No	Yes
Q96C24	Synaptotagmin-like protein 4	SYTL4	4.50983	2.9735	No	Yes
Q96CB8;E9PGI3;A0A087WXN4	Integrator complex subunit 12	INTS12	1.22948	1.03545	No	No
Q96CB9;M0R1K5	5-methylcytosine rRNA methyltransferase NSUN4	NSUN4	0.227905	0.0894416	No	No
Q96CS3;D6RBG6	FAS-associated factor 2	FAF2	1.3043	1.07133	No	No
Q96CU9	FAD-dependent oxidoreductase domain-containing protein 1	FOXRED1	2.77625	0.748404	No	No
Q96CW5;A0A087WU06;A0A3B3ITE3;A0A0J9YX56;A0A0J9YX63	Gamma-tubulin complex component 3	TUBGCP3	1.49451	0.804079	No	Yes
Q96D09	G-protein coupled receptor-associated sorting protein 2	GPRASP2	4.34654	2.64891	No	No
Q96DT7	Zinc finger and BTB domain-containing protein 10	ZBTB10	5.91627	3.1631	No	Yes
Q96DZ1	Endoplasmic reticulum lectin 1	ERLEC1	6.69805	3.11791	No	No
[truncated: 413 more rows]
