# Supplementary material for: TurboID-EV: Proteomic Mapping of Recipient Cellular Proteins Proximal to Small Extracellular Vesicles
Source: Anal Chem. 2023 Sep 14;95(38):14159–64. doi: 10.1021/acs.analchem.3c01015 (PMC10534987; doi:10.1021/acs.analchem.3c01015)
Supplement: Supplementary file 1 — ac3c01015_si_001.zip [file ac3c01015_si_001.zip › TableS2.xlsx]

## Sheet: density gradient fractionation
Protein IDs	Protein names	Gene names	iBAQ Fr 1	iBAQ Fr 2	iBAQ Fr 3	iBAQ Fr 4	iBAQ Fr 5	iBAQ Fr 6	ExoCarta top100	ExoCarta all
E9PJK1;E9PRJ8;H0YDL9;H0YDJ9;E9PIF1;A6NMH8;P60033;E9PM31;H0YEE2	Tetraspanin;CD81 antigen	CD81	1404600	5075400	56525000	2730400	3536300	4329400	Yes	Yes
M0R2S1		UBA52	17164000	32741000	27501000	13907000	4888100	2225900	No	Yes
O00560;B4DHN5;E9PBU7	Syntenin-1	SDCBP	3320400	13245000	21028000	5925400	2685700	1605900	Yes	Yes
P11142;E9PKE3;E9PNE6;E9PN89;A8K7Q2;E9PLF4;E9PQQ4;E9PQK7;E9PK54;P54652;E9PPY6;E9PN25;E9PI65;E9PS65;E9PM13	Heat shock cognate 71 kDa protein	HSPA8	5642400	21507000	13936000	3613800	709650	710130	Yes	Yes
A6NNI4;A0A2R8Y478;G8JLH6;P21926;A0A087WU13	Tetraspanin;CD9 antigen	CD9	5623600	7089400	13118000	3893200	2006700	747070	Yes	Yes
Q08432TurboID;Q08432APEX2;Q08432HRP;X6R3G6;H0YKS8;A0A087WUV5		TurboID	7382900	10513000	12737000	6900200	3039000	1746100	No	No
Q8WUM4;A0A3B3IT07;C9IZF9;F8WEQ7;F8WBR8;F8WDK9	Programmed cell death 6-interacting protein	PDCD6IP	1441000	7923100	10455000	3739300	977280	252330	Yes	Yes
A0A0G2JIW1;P0DMV9;P0DMV8;V9GZ37	Heat shock 70 kDa protein 1B;Heat shock 70 kDa protein 1A	HSPA1B;HSPA1A	4759800	11005000	7197200	1052100	397690	344730	No	Yes
P53990;H3BMU1;H3BUI0;H3BQF7;J3KR23;F5GXM3;H3BRE2;H3BPP6;H3BQ38;E9PF00	IST1 homolog	IST1	2543600	8373000	6482100	1160600	585010	256400	No	Yes
P0CG48;F5GYU3;Q96C32;Q5PY61;J3QKN0;F5GXK7;F5H747;F5H388;B4DV12;F5H265;F5H2Z3;F5H6Q2;J3QTR3;J3QS39;P62987;P62979;P0CG47;M0R1M6;Q49A90;A0A2R8Y422;M0R1V7;F5GZ39;J3QSA3	Polyubiquitin-C;Ubiquitin;Ubiquitin-60S ribosomal protein L40;Ubiquitin;60S ribosomal protein L40;Ubiquitin-40S ribosomal protein S27a;Ubiquitin;40S ribosomal protein S27a;Polyubiquitin-B;Ubiquitin	UBC;UBB;RPS27A;UBA52	963200	3218500	5939400	2508300	262960	576940	No	Yes
P63261;P60709;A0A2R8Y793;I3L3I0;I3L1U9;A0A2R8YGF8;I3L3R2;K7EM38;J3KT65;E7EVS6;G5E9R0;I3L4N8;A5A3E0;Q6S8J3;C9JTX5;C9JUM1;C9JZR7;P0CG38;A0A2R8YFE2;A0A2R8YEA7;Q9BYX7;Q562R1;P0CG39;F8WCH0	Actin, cytoplasmic 2;Actin, cytoplasmic 2, N-terminally processed;Actin, cytoplasmic 1;Actin, cytoplasmic 1, N-terminally processed	ACTG1;ACTB	6474300	7169500	4175300	1124500	144990	437860	Yes	Yes
P17302	Gap junction alpha-1 protein	GJA1	2704700	7121100	3918900	353860	84197	75478	No	Yes
Q969P0;C9J8Z4	Immunoglobulin superfamily member 8	IGSF8	804570	3015700	3353900	1904600	537800	209910	No	Yes
F8VUY8;Q96QD8	Sodium-coupled neutral amino acid transporter 2	SLC38A2	974340	279620	3134200	1053300	NaN	NaN	No	Yes
F5H442;Q99816	Tumor susceptibility gene 101 protein	TSG101	450320	1806600	3055700	1283400	52245	91802	Yes	Yes
Q9NZZ3	Charged multivesicular body protein 5	CHMP5	762860	3429100	2309900	575360	NaN	NaN	No	Yes
O43657;A0A087WYV6;A0A087WZU5	Tetraspanin-6	TSPAN6	185040	1214000	2093200	210810	75120	NaN	No	Yes
P49006	MARCKS-related protein	MARCKSL1	8877300	4183200	1978400	511660	NaN	NaN	No	Yes
C9K028;F6XY72;E5RHP0;E7ERL0;J3KPD9;Q32Q12;P22392;P15531	Nucleoside diphosphate kinase;Nucleoside diphosphate kinase B;Nucleoside diphosphate kinase A	NME1;NME2;NME1-NME2	5613000	3893100	1951800	NaN	NaN	NaN	No	Yes
P62937;F8WE65;C9J5S7;P0DN26;A0A0H2UH34;A0A0B4J2A2;A0A075B767;A0A075B759;Q9Y536;F5H284;P0DN37	Peptidyl-prolyl cis-trans isomerase A;Peptidyl-prolyl cis-trans isomerase A, N-terminally processed;Peptidyl-prolyl cis-trans isomerase	PPIA	2351500	2294100	1807300	NaN	NaN	104910	Yes	Yes
A0A087WUV8;P35613;A0A087X2B5;R4GMX5;I3L192;R4GN83	Basigin	BSG	2266600	2205100	1786500	465630	NaN	NaN	Yes	Yes
Q9P2B2	Prostaglandin F2 receptor negative regulator	PTGFRN	833030	1330100	1761200	1036900	161490	26960	Yes	Yes
Q86YQ8;E7ENV7;Q9HCH3;A0A0J9YWA1;Q8IYJ1;A0A087WX62;A0A0J9YWU8;Q96A23;O95741;Q9UBL6	Copine-8;Copine-5	CPNE8;CPNE5	122020	529610	1714100	974750	216530	5174.2	No	Yes
Q93077;Q6FI13;A0A0U1RRH7;Q9BTM1;Q16777;Q99878;A0A0U1RR32;Q7L7L0;P20671;P0C0S8;P04908;Q96KK5;H0YFX9;Q96QV6;P16104;A0A3B3IS11;Q71UI9;P0C0S5;C9J0D1;C9J386;Q8IUE6	Histone H2A type 1-C;Histone H2A type 2-A;Histone H2A.J;Histone H2A type 2-C;Histone H2A type 1-J;Histone H2A type 3;Histone H2A type 1-D;Histone H2A type 1;Histone H2A type 1-B/E;Histone H2A type 1-H;Histone H2A;Histone H2A type 1-A;Histone H2AX;Histone H2A.V;Histone H2A.Z	HIST1H2AC;HIST2H2AA3;H2AFJ;HIST2H2AC;HIST1H2AJ;HIST3H2A;HIST1H2AD;HIST1H2AG;HIST1H2AB;HIST1H2AH;HIST1H2AA;H2AFX;H2AFV;H2AFZ	597360	1106600	1650200	1077300	2325900	3970200	No	Yes
Q7LBR1	Charged multivesicular body protein 1b	CHMP1B	281200	1225000	1507000	178030	NaN	NaN	No	Yes
E9PP50;P23528;G3V1A4;E9PK25;E9PLJ3;E9PS23;E9PQB7;Q9Y281	Cofilin-1	CFL1	1710800	3643900	1495000	236100	99218	NaN	Yes	Yes
K7ERH3;Q5H9P2;P36383	Gap junction gamma-1 protein	GJC1;DKFZp686P0738	NaN	4006400	1336100	NaN	NaN	NaN	No	Yes
A0A024QZ42;O75340;H0Y9X3;A0A087WZ38	Programmed cell death protein 6	PDCD6	114670	755020	1319200	726880	NaN	88291	No	Yes
P61224;F5H823;F5H7Y6;E7ESV4;F5GX62;F5GZG1;B7ZB78;A6NIZ1;F5H6R7;F5H004;F5H0B7;F5H500;F5H491;F5H4H0;F5GWU8;F5GYB5;F5H077;F5GYH7;F8WBC0	Ras-related protein Rap-1b;Ras-related protein Rap-1b-like protein	RAP1B	1045800	810720	1314900	215680	NaN	NaN	Yes	Yes
Q9H444;P59074;Q96CF2	Charged multivesicular body protein 4b	CHMP4B	692930	1247400	1296600	250160	NaN	NaN	No	Yes
P53985;Q5T8R3;Q5T8R5	Monocarboxylate transporter 1	SLC16A1	2352500	1585600	1283200	525500	271190	127340	Yes	Yes
P29966	Myristoylated alanine-rich C-kinase substrate	MARCKS	5070100	3155600	1273900	394470	149490	NaN	No	Yes
P81605	Dermcidin;Survival-promoting peptide;DCD-1	DCD	467360	100760	1255300	2526400	612120	280030	No	Yes
Q99961;M0QYE0;M0R0I3;Q99962;M0R2K6	Endophilin-A2	SH3GL1	1006500	1251500	1224300	770450	NaN	NaN	No	Yes
F5GZS6;J3KPF3;P08195;F5H0E2;F5GZI0;H0YFX4;F5H867;H0YFS2	4F2 cell-surface antigen heavy chain	SLC3A2	404940	885760	1140200	377120	125220	103970	Yes	Yes
O43633;M0R1T5;M0R1L7;M0QXX8	Charged multivesicular body protein 2a	CHMP2A	495440	1230200	1130900	227380	94206	43844	No	Yes
P31689	DnaJ homolog subfamily A member 1	DNAJA1	542280	2094000	1080700	60315	NaN	NaN	No	Yes
P62258;B4DJF2;I3L3T1;K7EIT4;K7EM20;I3L0W5	14-3-3 protein epsilon	YWHAE	3208600	1901000	1056600	203970	NaN	NaN	Yes	Yes
C9JB90;C9JU14;J3KR73;Q9NRW1;P20340;Q14964	Ras-related protein Rab-6B;Ras-related protein Rab-6A;Ras-related protein Rab-39A	RAB6B;RAB6A;RAB39A	NaN	1437800	1031200	NaN	NaN	NaN	No	Yes
Q9UN37;I3L4J1	Vacuolar protein sorting-associated protein 4A	VPS4A	365740	1411600	1011800	157480	29887	NaN	No	Yes
Q53EZ4;H0Y432	Centrosomal protein of 55 kDa	CEP55	246020	1381300	996200	77636	NaN	NaN	No	Yes
A8MUD9;P18124;C9JZ88;C9JIJ5	60S ribosomal protein L7	RPL7	280950	717830	971340	947140	1764600	2443000	No	Yes
O43665	Regulator of G-protein signaling 10	RGS10	130120	NaN	927110	1051100	NaN	NaN	No	Yes
P63000;P60763;P15153;B1AH80;B1AH77;B1AH78;J3KSC4;J3QLK0;A0A3B3IRV0;G3V4H1;G3V476;F8WET9;Q5JYX0;B1AH79;P60953;P17081;Q9H4E5	Ras-related C3 botulinum toxin substrate 1;Ras-related C3 botulinum toxin substrate 3;Ras-related C3 botulinum toxin substrate 2	RAC1;RAC3;RAC2	2249100	1625800	901690	NaN	NaN	NaN	Yes	Yes
Q9NP79;A0A087WY55;Q5TGM0	Vacuolar protein sorting-associated protein VTA1 homolog	VTA1	32920	936160	901310	NaN	NaN	NaN	No	Yes
Q15758;M0QXM4;M0QX44	Neutral amino acid transporter B(0);Amino acid transporter	SLC1A5	584070	983570	853530	360510	54110	95570	No	Yes
A0A0A0MSI0;Q06830;A0A0A0MRQ5;H7C3T4;Q13162	Peroxiredoxin-1	PRDX1	2114900	1299800	782230	83401	NaN	NaN	Yes	Yes
P50995;H0Y6E1;E5RIN3;P27216	Annexin A11	ANXA11	223950	494090	773330	389310	409950	37003	Yes	Yes
P63104;E7EX29;B0AZS6;B7Z2E6;H0YB80;E7ESK7;E5RIR4;E9PD24;E7EVZ2;E5RGE1;Q4VY20;Q4VY19;A0A0J9YWE8;A0A0J9YWZ2	14-3-3 protein zeta/delta	YWHAZ	1194800	737290	729620	NaN	NaN	NaN	Yes	Yes
G5EA09		SDCBP	61025	301760	691370	174980	NaN	51070	Yes	Yes
E9PNW4;A0A2U3TZL5;P13987;H0YET2	CD59 glycoprotein	CD59	1313100	1813200	678290	228040	NaN	NaN	No	Yes
P54709;C9JXZ1;C9JA36;H7C547;F8WBY4	Sodium/potassium-transporting ATPase subunit beta-3	ATP1B3	1235400	1041900	661890	115390	NaN	NaN	No	Yes
O43854	EGF-like repeat and discoidin I-like domain-containing protein 3	EDIL3	206980	581800	660030	372370	129330	21146	No	Yes
P04406;E7EUT5	Glyceraldehyde-3-phosphate dehydrogenase	GAPDH	647310	1171300	642980	148600	109500	111570	Yes	Yes
P04899;P63096;A0A3B3ITM0;P09471;P19087;A8MTJ3;P11488;A0A3B3IUA8;A0A3B3ITG4;F8WE78;A0A1W2PP38;H3BTM2;A0A1W2PS82;A0A3B3IRK0;A0A087WZE5;A0A1W2PRJ7;A0A1W2PQK2;Q5JWD1;A0A087WTB6;H0Y7E8;A2A2R6;A0A3B3ITX3;A0A1W2PRE1;A0A3B3IS42;A0A3B3IU77;P38405	Guanine nucleotide-binding protein G(i) subunit alpha-2;Guanine nucleotide-binding protein G(i) subunit alpha-1	GNAI2;GNAI1	1618200	1364500	639340	371960	159520	108400	Yes	Yes
Q5VTE0;P68104;A0A087WV01;A0A087WVQ9;A0A2U3TZH3;Q05639;A0A2R8Y488;A6PW80;Q5JR01;A0A2R8Y660	Putative elongation factor 1-alpha-like 3;Elongation factor 1-alpha 1;Elongation factor 1-alpha;Elongation factor 1-alpha 2	EEF1A1P5;EEF1A1;EEF1A2	2014400	1295400	625800	228660	223830	288320	No	Yes
F5H4Q5;A5D8V6	Vacuolar protein sorting-associated protein 37C	VPS37C	109220	415480	613020	349920	NaN	62152	No	Yes
O95297;Q9UEL6	Myelin protein zero-like protein 1	MPZL1	750570	1043300	607180	180100	97214	NaN	No	Yes
P62805	Histone H4	HIST1H4A	105000	361860	593510	576360	1301600	3461500	Yes	Yes
Q99877;U3KQK0;Q99879;P57053;P58876;P62807;Q5QNW6;Q93079;O60814;Q99880;P06899;P23527;P33778;Q16778;Q8N257;Q96A08;A0A2R8Y619	Histone H2B type 1-N;Histone H2B;Histone H2B type 1-M;Histone H2B type F-S;Histone H2B type 1-D;Histone H2B type 1-C/E/F/G/I;Histone H2B type 2-F;Histone H2B type 1-H;Histone H2B type 1-K;Histone H2B type 1-L;Histone H2B type 1-J;Histone H2B type 1-O;Histone H2B type 1-B;Histone H2B type 2-E;Histone H2B type 3-B;Histone H2B type 1-A	HIST1H2BN;HIST1H2BM;H2BFS;HIST1H2BD;HIST1H2BC;HIST2H2BF;HIST1H2BH;HIST1H2BK;HIST1H2BL;HIST1H2BJ;HIST1H2BO;HIST1H2BB;HIST2H2BE;HIST3H2BB;HIST1H2BA	377430	586980	591820	722610	1546800	2171100	No	Yes
O14828	Secretory carrier-associated membrane protein 3	SCAMP3	43670	554950	588740	622890	272420	348780	No	Yes
P0DP25;P0DP24;P0DP23;H0Y7A7;E7ETZ0;E7EMB3;F8WBR5;M0QZ52;G3V479;G3V361;Q96HY3;G3V226;P27482		CALM2;CALM1;CALM3	2490700	1449000	581640	212520	NaN	NaN	No	Yes
P07900;G3V2J8;Q14568;Q58FG0;Q58FF6	Heat shock protein HSP 90-alpha	HSP90AA1	1148100	818490	555050	191500	9999.7	23453	Yes	Yes
F8VYV2;A0A075B7A0;G3V203;J3QQ67;Q07020;H0YHA7;F8VUA6;F8VXR6	60S ribosomal protein L18	RPL18	NaN	NaN	530920	497270	2806600	4400100	No	Yes
H0YKJ9;O60637	Tetraspanin-3	TSPAN3	NaN	576100	529660	306650	NaN	NaN	No	Yes
P04259	Keratin, type II cytoskeletal 6B	KRT6B	23015	2237000	474400	NaN	NaN	NaN	No	Yes
K7EQ91;Q13433	Zinc transporter ZIP6	SLC39A6	339590	NaN	456560	184590	NaN	NaN	No	Yes
E7EX53;A0A2R8Y738;A0A2R8YEM3;E7EQV9;P61313;E7ENU7	Ribosomal protein L15;60S ribosomal protein L15	RPL15	221970	NaN	455820	439980	1102400	1203400	No	Yes
E9PM90;Q9UK41;E9PR04;E9PQR7;E9PLM9	Vacuolar protein sorting-associated protein 28 homolog	VPS28	34918	265220	447980	133590	NaN	NaN	No	Yes
Q5JR95;P62241	40S ribosomal protein S8	RPS8	31556	84065	441740	819210	1335900	2998100	No	Yes
Q08431	Lactadherin;Lactadherin short form;Medin	MFGE8	235080	309260	406750	103400	NaN	NaN	Yes	Yes
Q9Y5K6	CD2-associated protein	CD2AP	36566	333400	401740	22179	10808	NaN	No	Yes
E9PJD9;E9PLL6;E9PLX7;P46776	60S ribosomal protein L27a	RPL27A	197960	366770	394380	NaN	965610	165120	No	Yes
P62424;Q5T8U3;Q5T8U2	60S ribosomal protein L7a	RPL7A	90231	523240	386100	726830	1716200	3500600	No	Yes
Q9Y3L5;A0A087X2C3	Ras-related protein Rap-2c	RAP2C	307710	446750	380190	105110	NaN	NaN	No	Yes
O75351;Q6PIW4	Vacuolar protein sorting-associated protein 4B	VPS4B	127430	532860	359010	NaN	NaN	NaN	No	Yes
Q5T370;Q8N5I2;F2Z3I4;Q5T371	Arrestin domain-containing protein 1	ARRDC1	NaN	NaN	343460	103060	NaN	11103	No	Yes
H7C3I1;F6VDH7;Q3KNR6;Q8IZP2;P50502;Q8NFI4	Putative protein FAM10A4;Hsc70-interacting protein;Putative protein FAM10A5	ST13;ST13P4;ST13P5	271150	1670200	340480	NaN	NaN	NaN	No	Yes
Q5VW32;F5GXQ0;Q5VW33	BRO1 domain-containing protein BROX	BROX	233920	568820	335590	22795	19825	NaN	No	Yes
P06733;A0A2R8Y6G6;K7EM90;K7ERS8;A0A2R8Y879;A0A2R8YEM5;A0A2R8Y6I8;A0A2R8Y798;A0A2R8YEG5	Alpha-enolase	ENO1	1281000	936270	333040	102470	NaN	11437	Yes	Yes
Q9UBI6	Guanine nucleotide-binding protein G(I)/G(S)/G(O) subunit gamma-12	GNG12	354010	351730	324980	NaN	NaN	NaN	No	Yes
D6RD48;D6RAZ7;D6RIU2;D6RDP6;H0Y8T9;D6RHU6;D6RDY1;D6RA76;D6RC11;D6R9S8;D6RCE6;D6RFX6;D6RDI6;D6RCR8;A0A0R4J2F2;Q9NY35	Claudin domain-containing protein 1	CLDND1	270030	323210	317540	150110	NaN	NaN	No	Yes
Q9P265;Q14689;H0YIU5	Disco-interacting protein 2 homolog B	DIP2B	64312	275990	310180	21658	991.71	NaN	No	Yes
P17066;P48741	Heat shock 70 kDa protein 6	HSPA6	190280	497410	308600	38886	NaN	NaN	No	Yes
Q9BQE3;F5H5D3;P68363;Q71U36;A0A1W2PQM2;P0DPH7;P0DPH8;P68366;F8VVB9;F8VQQ4;F8VWV9;F8VX09;F8VRZ4;F8VS66;Q6PEY2;Q9NY65;C9J2C0;C9JDL2;C9JJQ8;C9JQ00;C9JEV8;C9K0S6;F8VRK0;C9JDS9;F8W0F6;V9GZ17;A6NHL2;F8VXZ7	Tubulin alpha-1C chain;Tubulin alpha-1B chain;Tubulin alpha-1A chain;Tubulin alpha-4A chain;Tubulin alpha-3E chain	TUBA1C;TUBA1B;TUBA1A;TUBA4A;TUBA3E	356940	433430	292670	285680	160840	400770	Yes	Yes
P31947	14-3-3 protein sigma	SFN	708110	528680	288570	102620	NaN	NaN	No	Yes
E9PLL0;E9PQA6;Q96EY5	Multivesicular body subunit 12A	MVB12A	24452	92615	287220	99770	NaN	NaN	No	Yes
P36578;H3BM89;H3BTP7;H3BU31	60S ribosomal protein L4	RPL4	67924	88003	285240	572110	925040	2307900	No	Yes
P10599	Thioredoxin	TXN	829650	794650	282580	46577	NaN	NaN	No	Yes
P26373;J3QSB4;H3BUK8;H3BTH3;J3KS98	60S ribosomal protein L13	RPL13	69155	69011	274650	200780	1008500	1538800	No	Yes
P07737;K7EJ44;CON__P02584;I3L3D5	Profilin-1	PFN1	235430	653130	274470	94221	NaN	NaN	Yes	Yes
E5RFZ8;E5RGA7;E5RJ40;E5RJG5;E5RIP4;Q15043	Zinc transporter ZIP14	SLC39A14	165870	NaN	272350	52646	NaN	NaN	No	Yes
Q2L6G8;G8JLG2;Q15517	Corneodesmosin	CDSN	NaN	NaN	268450	NaN	NaN	NaN	No	Yes
P31944	Caspase-14;Caspase-14 subunit p17, mature form;Caspase-14 subunit p10, mature form;Caspase-14 subunit p20, intermediate form;Caspase-14 subunit p8, intermediate form	CASP14	39314	36628	267070	NaN	NaN	NaN	No	Yes
Q08554	Desmocollin-1	DSC1	NaN	30072	265070	NaN	7312.7	25185	No	Yes
Q9BY43;E9PQI5;E9PQ80;E9PSI1;H0YI89;H0YIN6	Charged multivesicular body protein 4a	CHMP4A	NaN	483710	264800	NaN	NaN	NaN	No	Yes
B5MCT8;C9JM19;A0A024R4M0;P46781;F2Z3C0;A8MXK4	40S ribosomal protein S9	RPS9	NaN	NaN	255220	294070	693690	1108700	No	Yes
P61353;K7ELC7;K7EQQ9;K7ERY7	60S ribosomal protein L27	RPL27	NaN	NaN	249810	217510	504220	1106500	No	Yes
C9J0K6;P30626;B4DHQ6	Sorcin	SRI	40075	417490	235100	34105	NaN	NaN	No	Yes
A0A2R8Y484;Q08722	Leukocyte surface antigen CD47	CD47	740110	764600	231050	83051	48282	24635	No	Yes
P05023;M0R116;B1AKY9;A0A2R8YEY8;A0A0A0MT26;P13637;P50993;H0Y7C1;Q13733;P20648;M0QXF2;P54707;Q5TC01;E9PRA5	Sodium/potassium-transporting ATPase subunit alpha-1	ATP1A1	947940	830050	230630	183780	46292	8349.3	Yes	Yes
H7C3P7;P11233	Ras-related protein Ral-A	RALA	385630	451080	227780	83300	NaN	NaN	No	Yes
O14672;H0YNC5	Disintegrin and metalloproteinase domain-containing protein 10	ADAM10	24403	143810	227690	37590	NaN	NaN	No	Yes
E7EPB3;P50914	60S ribosomal protein L14	RPL14	53757	114830	220160	118720	101980	1340700	No	Yes
P27105;F8VSL7	Erythrocyte band 7 integral membrane protein	STOM	259230	207570	219140	62444	NaN	NaN	Yes	Yes
O75131;A0A087WYQ3;H0YB26;A0A087WXR6;E5RHZ0	Copine-3	CPNE3	143430	307380	218290	240930	NaN	NaN	No	Yes
B4E171;B4DDG0;P41732	Tetraspanin;Tetraspanin-7	TSPAN7	NaN	285270	215150	NaN	NaN	NaN	No	No
P00338;F5GYU2;F5GXY2;F5GXH2;F5GWW2;F5GXU1;F5GZQ4;F5H5J4;F5H6W8;P07864;Q6ZMR3;F5GXC7;F5H5G7;F5H155;A0A087WUM2;G3XAP5;F5H245;F5H8H6	L-lactate dehydrogenase A chain	LDHA	694260	602020	212180	NaN	NaN	NaN	Yes	Yes
P31946	14-3-3 protein beta/alpha;14-3-3 protein beta/alpha, N-terminally processed	YWHAB	92038	338000	204880	NaN	7536.8	NaN	Yes	Yes
P09543;K7ERC4;C9K0L8;K7ERZ0;K7EN66	2,3-cyclic-nucleotide 3-phosphodiesterase	CNP	691840	424980	204250	NaN	8260.5	NaN	No	Yes
P51153;Q92930;P61006;H0YNE9;H0YMN7;P61026;P59190;O95716;P20337;A0A087WWB9;H0YL94;P20336;M0R257;A0A2R8YFB8;Q96E17;H0YLJ8;G3V196;A0A2R8YDI9	Ras-related protein Rab-13;Ras-related protein Rab-8B;Ras-related protein Rab-8A;Ras-related protein Rab-10	RAB13;RAB8B;RAB8A;RAB10	614180	449980	200170	NaN	NaN	NaN	No	Yes
O14964;I3L1P5;I3L1E3	Hepatocyte growth factor-regulated tyrosine kinase substrate	HGS	NaN	238620	198630	NaN	NaN	NaN	No	Yes
Q02413	Desmoglein-1	DSG1	NaN	39418	194760	5980.8	NaN	15408	No	Yes
Q5T750	Skin-specific protein 32	XP32	NaN	NaN	189710	NaN	NaN	NaN	No	No
K7EL49		ZNF529	155770	200560	172850	NaN	NaN	190070	No	No
F5H875;F8VVT7;Q9HD42;F8VUA2	Charged multivesicular body protein 1a	CHMP1A	NaN	NaN	172670	87251	NaN	NaN	No	Yes
Q01650;H0YJ95;A0A0C4DGL4;G3V4Z6;Q9UM01;Q92536	Large neutral amino acids transporter small subunit 1	SLC7A5	301070	262150	172240	47640	9881.5	NaN	No	Yes
E9PLD0;Q9H0U4;E7END7;Q92928;P62820	Ras-related protein Rab-1B;Putative Ras-related protein Rab-1C;Ras-related protein Rab-1A	RAB1B;RAB1A;RAB1C	58565	117180	169500	53662	NaN	NaN	No	Yes
J3KPS3;P04075;H3BQN4;H3BUH7;H3BPS8;H3BR68;H3BMQ8;H3BR04;H3BU78	Fructose-bisphosphate aldolase;Fructose-bisphosphate aldolase A	ALDOA	760420	683400	169490	20479	27292	NaN	Yes	Yes
A0A087WY82;Q9Y624	Junctional adhesion molecule A	F11R	NaN	122090	169130	NaN	NaN	NaN	No	Yes
P08758;E9PHT9;D6RBL5;D6RBE9;D6RCN3	Annexin A5;Annexin	ANXA5	1085300	331230	168970	73727	NaN	12649	Yes	Yes
E9PKZ0;P62917;E9PP36;G3V1A1;E9PKU4	60S ribosomal protein L8	RPL8	60383	81395	167680	141810	731650	834440	No	Yes
P23490	Loricrin	LOR	NaN	NaN	165490	NaN	NaN	78818	No	No
P30086	Phosphatidylethanolamine-binding protein 1;Hippocampal cholinergic neurostimulating peptide	PEBP1	339110	111260	157930	NaN	NaN	NaN	No	Yes
H0YEN5;P15880;E9PQD7;I3L404;E9PPT0;E9PM36;E9PMM9	40S ribosomal protein S2	RPS2	81371	151160	154780	194770	222240	523570	No	Yes
P51148;K7ENY4;K7ERI8;K7ERQ8	Ras-related protein Rab-5C	RAB5C	182230	184670	153250	NaN	NaN	NaN	Yes	Yes
Q92783;A6NMU3;C9J1E5;O75886	Signal transducing adapter molecule 1	STAM	NaN	235370	152980	NaN	NaN	NaN	No	Yes
Q9H9H4;F5H4M0;F5H1F6	Vacuolar protein sorting-associated protein 37B	VPS37B	NaN	NaN	152320	NaN	NaN	NaN	No	Yes
A0A2R8YH07			NaN	NaN	151680	NaN	NaN	NaN	No	No
O60884;A0A087WT48	DnaJ homolog subfamily A member 2	DNAJA2	5354.9	307690	151350	4871	NaN	NaN	No	Yes
P62269;A0A0G2JQH2;Q5GGW2	40S ribosomal protein S18	RPS18	NaN	NaN	137040	117220	192700	152630	No	Yes
Q96P63	Serpin B12	SERPINB12	NaN	7984.5	135530	NaN	NaN	NaN	No	Yes
P14174	Macrophage migration inhibitory factor	MIF	344020	258210	134870	NaN	NaN	NaN	No	Yes
P63267;P68133;P68032;P62736;A6NL76;F8WB63;B8ZZJ2;C9JFL5;F6UVQ4;F6QUT6	Actin, gamma-enteric smooth muscle;Actin, alpha skeletal muscle;Actin, alpha cardiac muscle 1;Actin, aortic smooth muscle	ACTG2;ACTA1;ACTC1;ACTA2	192440	220360	133250	NaN	NaN	NaN	No	Yes
P01111;P01116;G3V4K2;G3V5T7	GTPase NRas;GTPase KRas;GTPase KRas, N-terminally processed	NRAS;KRAS	625660	249490	132990	NaN	NaN	NaN	No	Yes
H7C3Q6;Q8WV92;B8ZZL5;F8WED5;A0A1W2PP14	MIT domain-containing protein 1	MITD1	NaN	127740	131690	16503	NaN	NaN	No	Yes
E7EP32;P62879;C9JIS1;C9JXA5;C9JZN1;F5H8J8;F5H100;F5H0S8;E9PCP0;P16520;C9JD14	Guanine nucleotide-binding protein G(I)/G(S)/G(T) subunit beta-2	GNB2	288070	238930	131560	NaN	NaN	NaN	Yes	Yes
A0A024QZP7;P06493;E5RIU6;A0A087WZZ9;E5RGN0;J3QSD7;A0A2R8Y7W5;A0A2R8YF61;F5H6Z0;A0A2R8YD28;A0A087WZU2;A0A087X209;F8VXD2;G3V5T9;A0A2R8Y4Z0;A0A2R8YEB7;Q9BVE2;F8VZ51;F8VTV8;K7ELV5;F8VYH9;E7EUK8;F8VZZ0;H0YAZ9;A0A2R8Y644;K7EJ83;F8VWX7;Q9NYV4;Q00537;Q00536;Q07002;O94921;Q00535;Q96Q40;P50750;Q00534;Q00526;P11802;P24941;E7ESI2;Q14004	Cyclin-dependent kinase 1	CDC2;CDK1	203030	181040	130480	NaN	NaN	NaN	No	No
P39023;G5E9G0;B5MCW2;H7C422;F8WCR1;H7C3M2;Q92901	60S ribosomal protein L3	RPL3	NaN	84510	129110	239680	563110	703370	No	Yes
A0A087WXM6;J3QQT2;J3KRX5;A0A0A6YYL6;P18621;J3KSJ0;A0A087WY81;J3KRB3;A0A087WWH0;J3QS96;J3QLC8;A0A0A0MRF8	60S ribosomal protein L17	RPL17;RPL17-C18orf32	NaN	NaN	128300	129730	279160	423980	No	Yes
P61586;Q5JR08;P08134;E9PLA2;C9JRM1;Q5JR06;Q5JR07;E9PN11;C9JNR4;E9PQH6;C9JX21;Q5JR05;U3KQA9;U3KQV3	Transforming protein RhoA;Rho-related GTP-binding protein RhoC	RHOA;RHOC	361110	181000	127780	NaN	NaN	NaN	Yes	Yes
P08238;Q58FF7;F8W026;Q96GW1;A0A1W2PRR1	Heat shock protein HSP 90-beta	HSP90AB1	644570	482940	127650	NaN	14918	NaN	Yes	Yes
A2A3R5;P62753	40S ribosomal protein S6	RPS6	51680	NaN	127280	170260	386100	644160	No	Yes
A0A2U3TZL8;H7BYN4;Q02241;A0A2R8Y531;H0YME6	Kinesin-like protein;Kinesin-like protein KIF23	KIF23	6590.2	22409	127110	9014.6	NaN	NaN	No	Yes
P26038	Moesin	MSN	717380	584860	127090	14091	NaN	NaN	Yes	Yes
H3BLV0;B1AP13;H7BY55;P08174;B1AP15;A0A2R8YDY3;A0A2R8YEC5	Complement decay-accelerating factor	CD55	NaN	41091	125630	NaN	NaN	NaN	No	Yes
O95819;A0A0D9SEY1;E7EN19;E7EX83;H7C360;E7ENQ1;G3XAA2;G5E948;A0A0D9SG62;C9J840;H7C0P6;Q8N4C8;C9J338;E7ETN6;I3L2I2;H7C3Z6;I3L203	Mitogen-activated protein kinase kinase kinase kinase 4	MAP4K4	30839	204400	123040	19898	NaN	NaN	No	Yes
A0A087WU14;A0A087WXB0;O15126	Secretory carrier-associated membrane protein 1	SCAMP1	NaN	60500	120080	NaN	NaN	NaN	No	Yes
Q9NRX5	Serine incorporator 1	SERINC1	NaN	46301	119250	97800	19601	11832	No	Yes
O75396;A0A087X1A9	Vesicle-trafficking protein SEC22b	SEC22B	NaN	NaN	117050	17446	46157	NaN	No	Yes
E5RIP1;E5RJX2;P60866	40S ribosomal protein S20	RPS20	NaN	NaN	114990	97940	NaN	NaN	No	Yes
P07195;A8MW50;A0A3B3IS95;C9J7H8;F5H793	L-lactate dehydrogenase B chain;L-lactate dehydrogenase	LDHB	930330	557980	112390	NaN	NaN	NaN	Yes	Yes
O15127	Secretory carrier-associated membrane protein 2	SCAMP2	NaN	NaN	111950	NaN	NaN	NaN	No	Yes
P08754	Guanine nucleotide-binding protein G(k) subunit alpha	GNAI3	113080	NaN	111140	NaN	NaN	NaN	No	Yes
Q9H0E2;F2Z2Y8;E7EN89;E9PNS3	Toll-interacting protein	TOLLIP	NaN	44669	110630	46592	NaN	NaN	No	Yes
P51149;C9J4V0;C9J8S3;C9J4S4;C9IZZ0;C9J592;C9J7D1	Ras-related protein Rab-7a	RAB7A	340420	417520	104720	25153	NaN	11094	Yes	Yes
P15529	Membrane cofactor protein	CD46	78145	103440	101030	45186	NaN	NaN	No	Yes
C9JXB8;C9JNW5;P83731	60S ribosomal protein L24	RPL24	NaN	NaN	98903	106560	287230	265750	No	Yes
P11166	Solute carrier family 2, facilitated glucose transporter member 1	SLC2A1	164530	106510	97718	87362	65671	35320	No	Yes
P07355;H0YN42;H0YM50;H0YMU9;H0YMD0;H0YNP5;H0YN28;H0YKS4;H0YL33;H0YMM1;H0YNA0;H0YKX9;H0YMT9;H0YMW4;H0YLV6;H0YKZ7;A6NMY6;H0YN52;H0YKL9;H0YKV8;H0YLE2	Annexin A2;Annexin	ANXA2	100450	155330	96874	NaN	8307.5	NaN	Yes	Yes
Q9H4G4;Q5VZR0;A0A087WUM5	Golgi-associated plant pathogenesis-related protein 1	GLIPR2	128460	254550	96420	45102	NaN	NaN	No	Yes
P07437;Q5JP53;Q5ST81;Q13885;Q9BVA1;Q13509;A0A0B4J269;Q5SQY0;A6NNZ2;A0A075B736;Q9H4B7;CON__ENSEMBL:ENSBTAP00000025008;M0R2D3;G3V2A3;G3V2N6;M0QYM7;G3V2R8;G3V3R4;M0R042;G3V5W4	Tubulin beta chain;Tubulin beta-2A chain;Tubulin beta-2B chain	TUBB;TUBB2A;TUBB2B	107730	167290	96148	59583	154330	231260	No	Yes
D6RG13;P61247;E9PFI5;H0Y9Y4;D6RAT0;D6R9B6;H0Y8L7;D6RB09;D6RAS7;D6RED7;D6RGE0;D6RI02	40S ribosomal protein S3a	RPS3A	NaN	204030	95050	22552	166690	355290	No	Yes
Q02878;F8VR69;F8VZ45;U3KQR5	60S ribosomal protein L6	RPL6	NaN	96267	94116	109000	190700	425850	No	Yes
M0R1H6;M0QZC5;P62280	40S ribosomal protein S11	RPS11	NaN	NaN	89519	77656	199040	156660	No	Yes
J3QR09;J3KTE4;P84098	Ribosomal protein L19;60S ribosomal protein L19	RPL19	NaN	NaN	89499	67757	174210	NaN	No	Yes
Q9ULF5;E7ENT5;E7EV45	Zinc transporter ZIP10	SLC39A10	89064	177110	89186	30667	NaN	NaN	No	Yes
J3KRE2;J3KTF8;J3QQX2;P52565;J3KS60;J3KRY1	Rho GDP-dissociation inhibitor 1	ARHGDIA	196820	585230	88543	NaN	NaN	NaN	No	Yes
C9JL85;P58546	Myotrophin	MTPN	213410	NaN	87342	NaN	NaN	NaN	No	Yes
A0A024R571;Q9H4M9;C9JC03;C9J2Z4;C9JIJ3;C9IZH1;C9JDQ8;Q9NZN4	EH domain-containing protein 1	EHD1	115280	81684	86326	NaN	NaN	NaN	No	Yes
Q99615;K7EJL5;K7EN19;K7EJV7;K7ER44;K7EPP7;K7EIH8;K7EJE9;K7EK03;K7ELJ8;K7ESP1	DnaJ homolog subfamily C member 7	DNAJC7	21701	52632	85432	6979.8	NaN	NaN	No	Yes
F8W1R7;J3KND3;G8JLA2;G3V1V0;B7Z6Z4;P60660;G3V1Y7;F8VPF3;F8W1I5;P14649	Myosin light polypeptide 6;Myosin light chain 6B	MYL6;MYL6B	74190	68960	84108	NaN	NaN	NaN	No	Yes
P14618;H3BTN5;H3BQ34;B4DNK4;H3BT25;H3BUW1;H3BTJ2;H3BR70;H3BU13;H3BN34;H3BQZ3;P30613	Pyruvate kinase PKM;Pyruvate kinase	PKM	434760	396750	83946	NaN	9289.4	9794.5	Yes	Yes
P84077;P61204;F5H423;F5H0C7;C9J1Z8;P84085;F5H1V1;F5H6T5;F8WDB3;H0YGG7	ADP-ribosylation factor 1;ADP-ribosylation factor 3	ARF1;ARF3	558570	92413	83880	38695	NaN	NaN	Yes	Yes
Q99808	Equilibrative nucleoside transporter 1	SLC29A1	52636	143950	83389	38364	NaN	NaN	No	Yes
P13224	Platelet glycoprotein Ib beta chain	GP1BB	NaN	NaN	80944	NaN	NaN	NaN	No	Yes
P11279	Lysosome-associated membrane glycoprotein 1	LAMP1	54093	55756	80457	44217	NaN	14035	No	Yes
A0A2R8Y5S7;P35241;A0A2R8Y7M3;E9PQ82;E9PNV3;V9GZ54;A0A2R8Y5P0;E9PNP4;A0A2R8Y4H6	Radixin	RDX	92640	86809	78030	3040.5	NaN	NaN	No	Yes
E7EQR4;P15311	Ezrin	EZR	522610	512240	76861	NaN	NaN	NaN	Yes	Yes
Q9NZT1	Calmodulin-like protein 5	CALML5	NaN	302970	76036	NaN	NaN	NaN	No	Yes
Q8TCZ2;A0A0U1RQT8;H0Y4H3	CD99 antigen-like protein 2	CD99L2	NaN	182600	75545	NaN	NaN	NaN	No	Yes
O00161;H3BNE1;H3BR18;H3BM38;H3BPJ0;H3BNG6;H3BU94;H3BR99	Synaptosomal-associated protein 23;Synaptosomal-associated protein	SNAP23	680190	137610	74657	37175	12350	NaN	No	Yes
P62993;J3QLF6;J3KT38;J3QRL5	Growth factor receptor-bound protein 2	GRB2	NaN	121940	71660	35918	NaN	NaN	No	Yes
C9JZR2;O60716;H0YC95;E9PKY0;E9PRE2	Catenin delta-1	CTNND1	49047	63397	69584	NaN	NaN	NaN	No	Yes
P98172	Ephrin-B1	EFNB1	NaN	NaN	67059	NaN	NaN	NaN	No	Yes
Q4VCS5;E7ERM3;A6NP16	Angiomotin	AMOT	28391	170950	64975	NaN	NaN	NaN	No	No
Q9NUP9;O14910;G3V1D4;H0YIA8;H0YI92;J3KN23;Q9HAP6	Protein lin-7 homolog C;Protein lin-7 homolog A	LIN7C;LIN7A	408900	294580	64739	NaN	NaN	NaN	No	Yes
A0A3B3ITT5;P47914	60S ribosomal protein L29	RPL29	35348	NaN	64050	NaN	NaN	NaN	No	Yes
P13473	Lysosome-associated membrane glycoprotein 2	LAMP2	19505	NaN	62957	NaN	NaN	NaN	Yes	Yes
P27348;E9PG15	14-3-3 protein theta	YWHAQ	280760	227010	62722	NaN	NaN	NaN	Yes	Yes
P62263;A0A2R8Y811;E5RH77	40S ribosomal protein S14	RPS14	NaN	50956	58917	66126	178090	133960	No	Yes
Q9H223	EH domain-containing protein 4	EHD4	200600	158510	58650	10713	2103.6	NaN	Yes	Yes
J3QRP6;O14745	Na(+)/H(+) exchange regulatory cofactor NHE-RF1	SLC9A3R1	206270	46049	58590	NaN	NaN	NaN	No	Yes
D6RFL1;H0Y9H1;D6RGY2;P27824;H0Y9Q7	Calnexin	CANX	NaN	NaN	58047	14623	NaN	NaN	No	Yes
P62070;E9PK85;P10301;E9PQK5;E9PQC5;E9PQ87	Ras-related protein R-Ras2	RRAS2	184880	226440	57113	NaN	NaN	NaN	No	Yes
A0A0U1RR22;Q9UNF0	Protein kinase C and casein kinase substrate in neurons protein 2	PACSIN2	158840	100870	55902	15198	NaN	NaN	No	Yes
P51809	Vesicle-associated membrane protein 7	VAMP7	30820	35183	54474	44991	36175	NaN	No	Yes
Q15599;H3BUQ9;H3BN50;H3BQS0	Na(+)/H(+) exchange regulatory cofactor NHE-RF2	SLC9A3R2	7082.3	70802	54427	NaN	NaN	NaN	No	Yes
E9PSF4;E9PPU1;H0YEU2;E9PL09;P23396	40S ribosomal protein S3	RPS3	NaN	NaN	54426	NaN	NaN	NaN	No	Yes
F8WD59;C9J9K3;A0A0C4DG17;P08865	40S ribosomal protein SA	RPSA	63908	50931	53175	NaN	7474.5	NaN	No	Yes
Q14126	Desmoglein-2	DSG2	75630	108280	52533	NaN	NaN	NaN	No	Yes
A0A2R8Y7H3;Q3I5F7	Putative acyl-coenzyme A thioesterase 6	ACOT6	NaN	NaN	51688	NaN	NaN	NaN	No	No
Q15286;F5H157	Ras-related protein Rab-35	RAB35	529520	654280	50838	82881	28670	NaN	No	Yes
Q9UL15;G3V274	BAG family molecular chaperone regulator 5	BAG5	21127	76779	48311	NaN	NaN	NaN	No	Yes
P35221;G3XAM7;E5RIB1;P26232;E5RHV7;E5RG03;E5RGY6;E5RIE0;E5RJL0;H0YBB8;E5RIT8;C9IZ88;E5RJ41;A0A0A0MTJ6;A0A0A0MRI5;E5RFM3;E5RJZ2	Catenin alpha-1	CTNNA1	61797	161290	47497	NaN	NaN	NaN	No	Yes
J3QLD9;E7EMK3;Q14254;K7EKW9	Flotillin-2	FLOT2	NaN	131340	46823	NaN	NaN	NaN	No	Yes
P62834;A0A075B6Q0	Ras-related protein Rap-1A	RAP1A	40939	NaN	44859	NaN	NaN	NaN	No	Yes
P29992;K7EL62;O95837;A0A087WVZ3	Guanine nucleotide-binding protein subunit alpha-11;Guanine nucleotide-binding protein subunit alpha-14	GNA11;GNA14	165600	71013	44504	NaN	NaN	NaN	No	Yes
A0A024R161;P50151	Guanine nucleotide-binding protein subunit gamma;Guanine nucleotide-binding protein G(I)/G(S)/G(O) subunit gamma-10	hCG_1994888;GNG10	102320	91278	43932	NaN	NaN	NaN	No	No
P78310	Coxsackievirus and adenovirus receptor	CXADR	15137	130170	43593	12495	5337.7	NaN	No	Yes
P62873;F6UT28;B1AKQ8;F6X3N5;B3KVK2	Guanine nucleotide-binding protein G(I)/G(S)/G(T) subunit beta-1	GNB1	823080	317100	43016	63031	NaN	NaN	Yes	Yes
P04920	Anion exchange protein 2	SLC4A2	NaN	NaN	42716	NaN	NaN	NaN	No	Yes
Q9UKE5	TRAF2 and NCK-interacting protein kinase	TNIK	NaN	67422	42614	NaN	NaN	NaN	No	Yes
A0A0C4DGG1;Q9UKS6;H0YDM6;E9PIY1	Protein kinase C and casein kinase substrate in neurons protein 3	PACSIN3	10928	21685	41855	NaN	8167.8	NaN	No	Yes
J3QRU1;P06241;P07947	Non-specific protein-tyrosine kinase;Tyrosine-protein kinase Fyn;Tyrosine-protein kinase Yes	YES1;FYN	41846	50940	40551	22440	NaN	NaN	No	Yes
C9J6B1;C9JQB3;P11234;F8WEQ6;C9JPE8;C9JYR1	Ras-related protein Ral-B	RALB	452260	57252	38714	13363	NaN	NaN	No	Yes
Q7Z5G4	Golgin subfamily A member 7	GOLGA7	NaN	NaN	37356	NaN	NaN	NaN	No	Yes
V9GYR2;P05026	Sodium/potassium-transporting ATPase subunit beta-1	ATP1B1	56052	129500	36840	NaN	NaN	NaN	No	Yes
A0A2R8Y8A0;E7ETK0;A0A2R8Y849;A0A087WUS0;A0A2R8YD14;P62847	40S ribosomal protein S24	RPS24	NaN	NaN	34787	NaN	NaN	102240	No	Yes
E9PDU5;A0A087X295;Q9NNW5;E9PBK6;Q6PKC6	WD repeat-containing protein 6	WDR6	12905	NaN	34077	4558.6	NaN	NaN	No	No
Q9H2J7;F8VSG1	Sodium-dependent neutral amino acid transporter B(0)AT2	SLC6A15	19943	28035	33699	24949	NaN	8698.1	No	Yes
Q5W0S5;P54727;Q5W0S4;K7ENJ0;K7ELW1;P54725	UV excision repair protein RAD23 homolog B;UV excision repair protein RAD23 homolog A	RAD23B;RAD23A	207280	NaN	33502	NaN	NaN	NaN	No	Yes
D6RCK3;Q9H8S9;Q7L9L4	MOB kinase activator 1A;MOB kinase activator 1B	MOB1B;MOB1A	NaN	60357	33172	NaN	NaN	NaN	No	Yes
O43491;E9PHY5;E9PK52;A0A2R8Y5B3;E9PII3;H0Y5B0;E9PMV8;Q6R5J7;E9PJP4;E9PQN0;E9PMG5;Q6ZSX4;E9PQD2;J3QS55;E9PIG0;E9PRG1;E9PN54	Band 4.1-like protein 2	EPB41L2	190240	117420	31464	NaN	NaN	NaN	No	Yes
E7EP60;P13612	Integrin alpha-4	ITGA4	28263	57312	31135	NaN	NaN	NaN	No	Yes
B1AJQ6;Q86Y82	Syntaxin-12	STX12	112630	38123	30718	15839	NaN	95207	No	Yes
P46777;A0A2R8Y6J3;Q5T7N0	60S ribosomal protein L5	RPL5	NaN	26167	30717	202680	347530	781310	No	Yes
P60174;U3KQF3;U3KPZ0;U3KPS5	Triosephosphate isomerase	TPI1	58991	254810	30238	NaN	NaN	NaN	Yes	Yes
Q96PU5;A0A1B0GVY1;K7ERN1;K7ENS6	E3 ubiquitin-protein ligase NEDD4-like	NEDD4L	1841	21794	30092	41047	NaN	NaN	No	Yes
Q5T749	Keratinocyte proline-rich protein	KPRP	NaN	NaN	29407	NaN	NaN	9040.8	No	Yes
Q15181	Inorganic pyrophosphatase	PPA1	9095.8	NaN	29394	NaN	NaN	NaN	No	Yes
A0A0C4DGH0;Q5ZPR3;H0YN29;H0YL10	CD276 antigen	CD276	35395	222200	29036	NaN	NaN	NaN	No	Yes
M0QYB0;A0A1B0GV68;C9JME2;Q9Y4F1	FERM, RhoGEF and pleckstrin domain-containing protein 1	FARP1	28402	29756	28997	NaN	NaN	NaN	No	Yes
O95630;C9JK83;F5H5B9	STAM-binding protein	STAMBP	NaN	102160	28929	10487	NaN	NaN	No	Yes
P14923;C9JTX4;C9J826;C9JK18;C9JKY1	Junction plakoglobin	JUP	10928	113810	28813	NaN	NaN	NaN	No	Yes
P00742	Coagulation factor X;Factor X light chain;Factor X heavy chain;Activated factor Xa heavy chain	F10	NaN	26731	27941	18646	2049.9	NaN	No	Yes
Q13835	Plakophilin-1	PKP1	NaN	NaN	26165	NaN	NaN	NaN	No	No
P15924	Desmoplakin	DSP	1754.6	56443	25686	NaN	NaN	NaN	No	Yes
A0A0G2JMZ8;Q16625	Occludin	OCLN	19694	NaN	25481	6011.2	NaN	NaN	No	Yes
Q9H0H5;F8W1T4;F8VV37;F8W1E5;H0YIK5;F8VRD2	Rac GTPase-activating protein 1	RACGAP1	NaN	23753	24500	6935.6	NaN	NaN	No	Yes
Q8NBY1;B4E0Y9;Q9P289;B4DR80;Q9Y6E0;H0Y630;C9JJV0;Q5JV99;C9JDH9;C9J6L2;C9JCC0;C9J232;Q5JV98;H7C279;O00506	Serine/threonine-protein kinase 26;Serine/threonine-protein kinase 24;Serine/threonine-protein kinase 24 36 kDa subunit;Serine/threonine-protein kinase 24 12 kDa subunit	STK26;STK24	115420	93228	23307	3796.8	NaN	NaN	No	Yes
P61020	Ras-related protein Rab-5B	RAB5B	NaN	NaN	22815	NaN	NaN	NaN	Yes	Yes
O14654	Insulin receptor substrate 4	IRS4	63338	44631	22151	NaN	NaN	NaN	No	Yes
Q04917;A2IDB2;F8WEB6;A2IDB1	14-3-3 protein eta	YWHAH	190510	205150	21799	NaN	NaN	NaN	Yes	Yes
Q14344	Guanine nucleotide-binding protein subunit alpha-13	GNA13	43978	NaN	21394	NaN	NaN	NaN	No	Yes
P05556;C9JPK5;Q5T3E6;E9PLR6;E7EUI6;E7EQW5;C9JJP8;Q5T3E5;E9PQJ2;H7C4N8;E7ERX5	Integrin beta-1	ITGB1	30994	81351	21335	NaN	NaN	NaN	Yes	Yes
C9IZY8;Q96PY5;F8W1F5;Q8IVF7	Formin-like protein 2;Formin-like protein 3	FMNL2;FMNL3	NaN	9602.4	21262	NaN	NaN	NaN	No	Yes
P08133;E7EMC6;E5RK69;E5RFF0;H0YC77;E5RIU8;E5RJR0;E5RJF5;E5RI05;E5RK63	Annexin A6;Annexin	ANXA6	157040	190080	21068	5824.8	NaN	NaN	Yes	Yes
P61981	14-3-3 protein gamma;14-3-3 protein gamma, N-terminally processed	YWHAG	390670	451830	20724	23212	NaN	NaN	Yes	Yes
Q99805	Transmembrane 9 superfamily member 2	TM9SF2	NaN	NaN	19973	10763	NaN	NaN	No	Yes
A0A286YF22;A0A2C9F2M7;O43175;A0A286YFM8;A0A286YFL2;A0A286YFA2;A0A286YER3;A0A286YFC8;A0A286YFB2;A0A286YF34;A0A286YFF3;A0A286YFK5;A0A286YF78	D-3-phosphoglycerate dehydrogenase	PHGDH	128130	132890	18507	NaN	NaN	NaN	No	Yes
P20020;E7ERY9;A0A2R8Y4R4;H0Y7S3;Q01814;A0A2U3U055;A0A2U3TZI3;Q16720;F8W1V5;H0YHH6;A0A0U1RQU3	Plasma membrane calcium-transporting ATPase 1;Calcium-transporting ATPase	ATP2B1	89098	67242	18113	NaN	NaN	NaN	No	Yes
Q60FE5;P21333;A0A087WWY3;F8WE98;O75369;Q14315	Filamin-A	FLNA	6416.8	NaN	17871	908.24	NaN	NaN	Yes	Yes
P12277;G3V4N7;G3V461;H0YJG0;P06732	Creatine kinase B-type	CKB	53955	315500	17240	17296	NaN	9783.2	No	Yes
P05106;H3BM21;I3L4X8	Integrin beta-3;Integrin beta	ITGB3	18569	56086	17132	NaN	NaN	NaN	No	Yes
P02786;F8WBE5;G3V0E5	Transferrin receptor protein 1;Transferrin receptor protein 1, serum form	TFRC	NaN	15463	16605	6688.4	NaN	3486.8	Yes	Yes
P10768;H7BZT7;X6RA14	S-formylglutathione hydrolase	ESD	45307	30841	14947	NaN	NaN	NaN	No	Yes
P24534;F8WF65;F2Z2G2;C9JZW3	Elongation factor 1-beta	EEF1B2	13595	NaN	14639	NaN	NaN	NaN	No	Yes
P31948;F5H783	Stress-induced-phosphoprotein 1	STIP1	46084	28286	14431	NaN	2625.4	NaN	No	Yes
B7ZKQ9;F5H4X0;Q8WTV0	Scavenger receptor class B member 1	SCARB1	62040	NaN	14215	NaN	NaN	NaN	No	Yes
P40227;Q92526	T-complex protein 1 subunit zeta	CCT6A	33619	25397	14152	4554.7	NaN	NaN	No	Yes
O94991	SLIT and NTRK-like protein 5	SLITRK5	NaN	10700	13950	NaN	NaN	NaN	No	No
Q9NZW5;B8ZZG1;C9J4Q3	MAGUK p55 subfamily member 6	MPP6	32074	21657	13331	NaN	NaN	NaN	No	Yes
G3XAL9;P55011	Solute carrier family 12 member 2	SLC12A2	52648	26114	13252	NaN	NaN	NaN	No	Yes
Q9Y6W3	Calpain-7	CAPN7	10268	81773	12441	NaN	NaN	NaN	No	Yes
P09874;Q5VX84;Q5VX85	Poly [ADP-ribose] polymerase 1	PARP1	NaN	NaN	11911	19840	132490	284550	No	Yes
K7ESC4;Q6UWP8	Suprabasin	SBSN	NaN	NaN	11665	NaN	NaN	NaN	No	Yes
P30825	High affinity cationic amino acid transporter 1	SLC7A1	90793	NaN	10185	NaN	NaN	NaN	No	Yes
Q9C0H2	Protein tweety homolog 3	TTYH3	NaN	144360	9994.6	NaN	NaN	NaN	No	Yes
A0A2R8Y804;A0A2R8Y543;A0A2R8Y5C3;A0A2R8Y750;A0A2R8Y5Z1;B4DGU4;A0A2R8YCH5;A0A2R8Y7Z0;A0A2R8Y5A3;P35222	Catenin beta-1	CTNNB1	NaN	15197	9696.8	3744	NaN	NaN	No	Yes
P13639	Elongation factor 2	EEF2	135300	101670	9520.6	NaN	NaN	NaN	Yes	Yes
Q5JPT2;Q96B97	SH3 domain-containing kinase-binding protein 1	SH3KBP1	NaN	NaN	9487.3	2334.9	NaN	NaN	No	Yes
P68371;P04350;Q3ZCM7;K7ESM5;Q9BUF5;M0R0X0;M0QY85;M0QY37;M0QX14;A0A075B724;M0QZL7;M0R278	Tubulin beta-4B chain;Tubulin beta-4A chain;Tubulin beta-8 chain	TUBB4B;TUBB4A;TUBB8	NaN	60657	9212.3	NaN	NaN	NaN	No	Yes
P13010	X-ray repair cross-complementing protein 5	XRCC5	2805.5	9174	8305.6	NaN	22094	106500	No	Yes
P14625;Q58FF3	Endoplasmin	HSP90B1	NaN	NaN	8219.2	NaN	NaN	1304.7	No	Yes
P01892;A0A140T913;A0A140T955;A0A1W2PRT9;A0A140T9I0;P10316;A0A140T933;A0A140T9X5;A0A1W2PPQ2;A0A0G2JIF2;A0A140T8Y4;Q5SRN5;A0A1W2PSE7;B0UXQ0;A0A140T912;A0A140TA13;A0A0G2JL56;A0A0G2JPD3;A0A140T9Z6;A0A140T930;A0A1W2PPF8;A0A140T975;A0A1W2PRZ0;A0A1W2PR61;A0A1W2PS24;A0A1W2PS39;A0A140T8W8;A0A140T941;A0A1W2PQS8;A0A1W2PQD0;Q5SRN7;A0A0G2JI36;A0A140T9M5;A0A140T953;Q9GJ45;A0A140T937;P10314;A0A140T9Z4;P16189;P3…	HLA class I histocompatibility antigen, A-2 alpha chain;HLA class I histocompatibility antigen, A-69 alpha chain;HLA class I histocompatibility antigen, A-32 alpha chain;HLA class I histocompatibility antigen, A-31 alpha chain;HLA class I histocompatibility antigen, Cw-12 alpha chain;HLA class I histocompatibility antigen, Cw-14 alpha chain;HLA class I histocompatibility antigen, A-3 alpha chain;…	HLA-A;HLA-C;HLA-B	NaN	20252	7746.5	NaN	NaN	NaN	No	Yes
P11021	78 kDa glucose-regulated protein	HSPA5	NaN	26946	7654	NaN	NaN	NaN	Yes	Yes
Q8IWA5	Choline transporter-like protein 2	SLC44A2	NaN	NaN	7562.5	NaN	NaN	NaN	No	Yes
Q8NB49;A0A067XG54;H7C0E8	Phospholipid-transporting ATPase IG;Phospholipid-transporting ATPase	ATP11C	NaN	9785.6	6879.4	NaN	NaN	NaN	No	Yes
P11171;A0A3B3ITP0;A0A2U3TZH6;A0A2R8YD30;A0A2R8Y7Y3;Q4VB86;A0A2R8Y6D0;A0A2R8Y420;A0A2R8Y7N0;A0A1B0GWG0;A0A3B3IUD6;A0A2R8YFR9;A0A2R8Y6G5;A0A2R8YCW8;A0A2R8Y570;A0A2R8Y5G2;A0A2R8Y5Z6;A0A3B3IU06;A0A2R8Y4N6;A0A2R8Y6T6;A0A3B3ITC5;A0A2R8Y783	Protein 4.1	EPB41	52545	22739	5931.1	NaN	NaN	NaN	No	Yes
P23229	Integrin alpha-6;Integrin alpha-6 heavy chain;Integrin alpha-6 light chain;Processed integrin alpha-6	ITGA6	NaN	NaN	5774.6	893.21	NaN	NaN	Yes	Yes
B4DN67;Q96J84;Q5W0G0;Q5W0F9	Kin of IRRE-like protein 1	KIRREL	3842.3	NaN	4922.4	NaN	NaN	NaN	No	Yes
Q6P1N0	Coiled-coil and C2 domain-containing protein 1A	CC2D1A	3365.1	NaN	4725	NaN	NaN	NaN	No	Yes
Q8NEZ4	Histone-lysine N-methyltransferase 2C	KMT2C	NaN	NaN	4721.1	NaN	NaN	NaN	No	Yes
P11586;F5H2F4;V9GYY3	C-1-tetrahydrofolate synthase, cytoplasmic;Methylenetetrahydrofolate dehydrogenase;Methenyltetrahydrofolate cyclohydrolase;Formyltetrahydrofolate synthetase;C-1-tetrahydrofolate synthase, cytoplasmic, N-terminally processed	MTHFD1	20887	35245	4357.6	NaN	NaN	NaN	No	Yes
Q7L7X3;J3QS76;H0YF68;Q9H2K8	Serine/threonine-protein kinase TAO1	TAOK1	18484	20327	4091.3	NaN	NaN	NaN	No	Yes
P17987;E7EQR6;F5H282;E7ERF2;F5GYL4;F5GZI8;F5GZ03	T-complex protein 1 subunit alpha	TCP1	13802	22813	4057.4	NaN	NaN	NaN	Yes	Yes
Q8WWI5	Choline transporter-like protein 1	SLC44A1	40030	42856	3956.4	NaN	NaN	NaN	No	Yes
P54760;Q96L35;P54753;B1AKC9;A0A3B3IRY8;B7ZKJ3;B7ZKW7;F8VP57;Q5JY90;A0A0B4J1T8;C9JXA2;F8W9W0;J3KR66;P29317;P29320;P54762;Q15375;P29322;Q9UF33;P54756;Q06187;P29323;U3NG26	Ephrin type-B receptor 4;Receptor protein-tyrosine kinase;Ephrin type-B receptor 3	EPHB4;EPHB3	19162	1911.3	3807.7	NaN	NaN	NaN	No	Yes
P51805;Q9UIW2	Plexin-A3;Plexin-A1	PLXNA3;PLXNA1	7098.8	NaN	3593.7	NaN	NaN	NaN	No	Yes
A0A087WTS8;A0A087WYC1;P34932	Heat shock 70 kDa protein 4	HSPA4	9733	NaN	3493.9	NaN	NaN	NaN	No	Yes
Q9Y490	Talin-1	TLN1	725.62	2464.4	1221.8	NaN	NaN	NaN	No	Yes
O75976	Carboxypeptidase D	CPD	NaN	NaN	831.07	NaN	1981	NaN	No	Yes
A0A075B6E5;A0A0U1RQP7;A0A0U1RRM6;Q8N8S7	Protein enabled homolog	ENAH	31069	NaN	NaN	NaN	NaN	NaN	No	Yes
A0A075B7B5;B7ZM87;O75044;A0A075B7E6;Q5VZB4;A0A286YEY3;P0DMP2;P0DJJ0;A0A075B7E9	SLIT-ROBO Rho GTPase-activating protein 2;SLIT-ROBO Rho GTPase-activating protein 2B;SLIT-ROBO Rho GTPase-activating protein 2C	SRGAP2;SRGAP2B;SRGAP2C	26446	32904	NaN	NaN	NaN	NaN	No	Yes
F8W7C6;A0A087WV22;X1WI28;P27635	60S ribosomal protein L10	RPL10	11589	NaN	NaN	NaN	NaN	48032	No	Yes
A0A087WW66;Q99460	26S proteasome non-ATPase regulatory subunit 1	PSMD1	NaN	NaN	NaN	768.1	NaN	NaN	No	Yes
A0A0A0MRJ0;Q5VT25;H0Y6R0;H0Y6V3;H0Y7V8;A0A0A0MRJ1;H0Y5V1	Non-specific serine/threonine protein kinase;Serine/threonine-protein kinase MRCK alpha	CDC42BPA	2936.5	3877.6	NaN	NaN	NaN	NaN	No	Yes
A0A0A0MSQ0;P13797;U3KQI3;Q5TBN3;P13796	Plastin-3	PLS3	19548	26632	NaN	NaN	NaN	NaN	No	Yes
A0A0A0MSX4;Q9Y6N7;A0A087WZ85;A0A087WTM1	Roundabout homolog 1	ROBO1	2300.3	11061	NaN	NaN	NaN	NaN	No	No
A0A0A6YYJ8;Q9Y383	Putative RNA-binding protein Luc7-like 2	LUC7L2	NaN	NaN	NaN	NaN	14962	14111	No	No
A0A0G2JMS7;A0A0G2JNZ2;A0A0G2JPP5;Q14160;H0YCG0	Protein scribble homolog	SCRIB	18874	13550	NaN	NaN	NaN	NaN	No	Yes
A0A0J9YXZ5;P46940;H0YLE8;F2Z2E2;Q86VI3	Ras GTPase-activating-like protein IQGAP1	IQGAP1	14403	4482.6	NaN	NaN	NaN	NaN	No	Yes
A0A0U1RQF0;P49327	Fatty acid synthase;[Acyl-carrier-protein] S-acetyltransferase;[Acyl-carrier-protein] S-malonyltransferase;3-oxoacyl-[acyl-carrier-protein] synthase;3-oxoacyl-[acyl-carrier-protein] reductase;3-hydroxyacyl-[acyl-carrier-protein] dehydratase;Enoyl-[acyl-carrier-protein] reductase;Oleoyl-[acyl-carrier-protein] hydrolase	FASN	6019.6	NaN	NaN	NaN	NaN	NaN	Yes	Yes
Q5QP23;A0A0U1RQH7;H0Y4X3;G3XAC6;Q14498	RNA-binding protein 39	RBM39	NaN	NaN	NaN	NaN	8750	18548	No	Yes
A0A0U1RQT9;C9JYN0;Q16563	Synaptophysin-like protein 1	SYPL1	NaN	NaN	NaN	95025	NaN	NaN	No	Yes
A0A140T9R1;O75955;A0A140T9W4;A0A140T9X0;A2AB09;A0A140T907;A0A140T974;A0A140T959;A2AB10	Flotillin-1	FLOT1	NaN	21423	NaN	5217.8	NaN	NaN	Yes	Yes
A0A1B0GUC2;A0A1W2PP33;C9J7I0	UBAP1-MVB12-associated (UMA)-domain containing protein 1	UMAD1	NaN	NaN	NaN	44528	NaN	NaN	No	No
A0A1W2PP35;A0A1X7SBS1;A0A1W2PPS1;Q00839;A0A1W2PP22;A0A1W2PRZ7;A0A1W2PQD4;A0A1W2PQ74;A0A1W2PQL0;A0A1W2PP34;A0A1W2PPL4;A0A1W2PPH7;Q5RI18	Heterogeneous nuclear ribonucleoprotein U	HNRNPU	NaN	NaN	NaN	4736.6	NaN	17673	No	Yes
A0A1W2PR06;P52569	Cationic amino acid transporter 2	SLC7A2	5187.4	NaN	NaN	NaN	NaN	NaN	No	Yes
A0A2R8Y5P9;Q8TF72	Protein Shroom3	SHROOM3	NaN	NaN	NaN	NaN	129850	NaN	No	Yes
H3BSW0;A0A3B3ISV5;Q8N9N7	Leucine-rich repeat-containing protein 57	LRRC57	NaN	55184	NaN	NaN	NaN	NaN	No	Yes
A2A2D0;P16949	Stathmin	STMN1	85641	60899	NaN	NaN	NaN	NaN	No	Yes
A8K968;A0A0A0MRA8;A0A0A0MSA4;Q9Y2J2;A0A0J9YY18;A0A1B0GTF8;A0A0J9YW26;A0A0J9YWN0;A0A0J9YWE1;A0A0J9YWS4;J3KT37;A0A0J9YW31;J3QS83	Band 4.1-like protein 3;Band 4.1-like protein 3, N-terminally processed	EPB41L3	64135	54835	NaN	NaN	NaN	NaN	No	Yes
A8MQ02;Q5TIG5;J3KN01;P55196;F8W9I4;E9PFY5	Afadin	MLLT4	12912	NaN	NaN	NaN	NaN	NaN	No	Yes
E9PQ63;A8MTM1;P16152;O75828	Carbonyl reductase [NADPH] 1;Carbonyl reductase [NADPH] 3	CBR1;CBR3	34349	NaN	NaN	NaN	NaN	NaN	No	Yes
A8MUA9;A8MU27;Q6EEV6;P61956;P55854	Small ubiquitin-related modifier 4;Small ubiquitin-related modifier 2;Small ubiquitin-related modifier 3	SUMO3;SUMO4;SUMO2	227780	NaN	NaN	NaN	NaN	NaN	No	Yes
K7EKH5;C9J8F3;J3KSV6;J3QKP5;A8MVZ9;P09972	Fructose-bisphosphate aldolase;Fructose-bisphosphate aldolase C	ALDOC	119930	114880	NaN	NaN	NaN	NaN	No	Yes
A8MX94;P09211	Glutathione S-transferase P	GSTP1	26893	NaN	NaN	NaN	NaN	NaN	No	Yes
H0Y524;F2Z2V0;B0QZ18;Q99829;Q5JX45;E7ENH5;A6PVH9	Copine-1	CPNE1	63378	51876	NaN	NaN	NaN	NaN	No	Yes
B1AKD8;Q5TZA2	Rootletin	CROCC	35976	37543	NaN	NaN	NaN	NaN	No	Yes
B4DWA1;I3L4C2;Q9UQB8;I3L0Y9;I3L3C6;I3L2M4	Brain-specific angiogenesis inhibitor 1-associated protein 2	BAIAP2	8357.4	11103	NaN	NaN	NaN	NaN	No	Yes
B5MCP9;P62081	40S ribosomal protein S7	RPS7	NaN	NaN	NaN	NaN	NaN	9630.5	No	Yes
H0YFC6;B5MDF5;J3KQE5;P62826	GTP-binding nuclear protein Ran	RAN	571280	492760	NaN	NaN	NaN	NaN	Yes	Yes
B7Z613;B7Z248;Q13491		GPM6B	6363.5	75966	NaN	NaN	NaN	NaN	No	No
F8VRJ2;H0YHC3;F8W020;F8W118;F8VXI6;F8VUX1;F8VY35;F8VV59;B7Z9C2;F8W0J6;F5H4R6;H0YIV4;P55209	Nucleosome assembly protein 1-like 1	NAP1L1	NaN	22082	NaN	NaN	NaN	NaN	No	Yes
E7ENZ3;B7ZAR1;E9PCA1;P48643	T-complex protein 1 subunit epsilon	CCT5	20646	NaN	NaN	NaN	NaN	NaN	Yes	Yes
B8ZZ51;B9A041;P40925;C9JF79	Malate dehydrogenase, cytoplasmic;Malate dehydrogenase	MDH1	230340	NaN	NaN	NaN	NaN	NaN	No	Yes
C9J0A7;Q9UQN3	Charged multivesicular body protein 2b	CHMP2B	283680	1044300	NaN	127230	NaN	NaN	No	Yes
H7C5I5;C9J0H3;C9J9P4;C9JE06;C9J7K9;O15162	Phospholipid scramblase 1	PLSCR1	NaN	NaN	NaN	49288	NaN	NaN	No	Yes
C9J126;C9J8J8;P19022	Cadherin-2	CDH2	34465	NaN	NaN	NaN	NaN	NaN	No	Yes
C9J5V9;H0Y449;P67809	Nuclease-sensitive element-binding protein 1	YBX1	NaN	NaN	NaN	NaN	NaN	20476	No	Yes
C9J6P4;Q7Z2W4	Zinc finger CCCH-type antiviral protein 1	ZC3HAV1	NaN	NaN	NaN	NaN	NaN	NaN	No	Yes
C9JLS9;P35998	26S protease regulatory subunit 7	PSMC2	12831	NaN	NaN	NaN	NaN	NaN	No	Yes
D6RAB5;P55082;O75121	Microfibril-associated glycoprotein 3;Microfibrillar-associated protein 3-like	MFAP3L;MFAP3	NaN	NaN	NaN	NaN	NaN	NaN	No	No
D6RBV2;Q12907;D6RIU4;D6RBH1	Vesicular integral-membrane protein VIP36	LMAN2	NaN	NaN	NaN	NaN	21388	19765	No	Yes
D6RC06;D6REP8;D6RE99;D6RD60;P49773	Histidine triad nucleotide-binding protein 1	HINT1	NaN	274790	NaN	NaN	NaN	NaN	No	Yes
D6RG15;Q6IBS0	Twinfilin-2	TWF2	36358	NaN	NaN	NaN	NaN	NaN	No	Yes
E2PU09;O15031	Plexin-B2	PLXNB2	NaN	9883.2	NaN	NaN	NaN	NaN	No	Yes
J3QRI7;J3QQQ9;J3QQV1;E5RIT6;J3QRC4;Q9UNX3;P61254;J3KS10	60S ribosomal protein L26-like 1;60S ribosomal protein L26	RPL26;RPL26L1	NaN	NaN	NaN	NaN	NaN	300730	No	Yes
E5RJY1;E7ESM1;Q92597	Protein NDRG1	NDRG1	NaN	NaN	NaN	NaN	NaN	NaN	No	Yes
E7EW33;H7C229;E7EVJ5;Q96F07;H0YL50;Q7L576	Cytoplasmic FMR1-interacting protein 2;Cytoplasmic FMR1-interacting protein 1	CYFIP2;CYFIP1	21377	NaN	NaN	NaN	NaN	NaN	No	Yes
P22234;E9PBS1;D6RF62	Multifunctional protein ADE2;Phosphoribosylaminoimidazole-succinocarboxamide synthase;Phosphoribosylaminoimidazole carboxylase	PAICS	38374	12778	NaN	NaN	NaN	NaN	No	Yes
F2Z388;P42766	60S ribosomal protein L35	RPL35	NaN	NaN	NaN	NaN	246080	NaN	No	Yes
H0YFI1;F5H479;F5GX19;F5H3Y3;Q6IAA8	Ragulator complex protein LAMTOR1	LAMTOR1	NaN	27210	NaN	19947	NaN	NaN	No	Yes
F5GXJ9;Q13740	CD166 antigen	ALCAM	NaN	35332	NaN	NaN	NaN	NaN	No	Yes
F5GYN4;J3KR44;F5GYJ8;Q96FW1	Ubiquitin thioesterase OTUB1	OTUB1	15129	NaN	NaN	NaN	NaN	NaN	No	Yes
I3L352;I3L0H8;F6QDS0;H3BQK0;Q9NUU7;Q9UMR2	ATP-dependent RNA helicase DDX19A;ATP-dependent RNA helicase DDX19B	DDX19A;DDX19B	12748	NaN	NaN	NaN	NaN	NaN	No	Yes
F6RFD5;P60981	Destrin	DSTN	187170	165670	NaN	NaN	NaN	NaN	No	Yes
F8VNT5;F8VU68;Q8TBX8	Phosphatidylinositol 5-phosphate 4-kinase type-2 gamma	PIP4K2C	NaN	NaN	NaN	NaN	NaN	NaN	No	Yes
F8VVL1;O43583	Density-regulated protein	DENR	48456	14073	NaN	NaN	NaN	NaN	No	Yes
F8VX04;Q9H2H9	Sodium-coupled neutral amino acid transporter 1	SLC38A1	NaN	82302	NaN	NaN	NaN	NaN	No	Yes
F8W0G4;F8VXH9;F8W1G6;H3BRU6;F8VZX2;Q15366	Poly(rC)-binding protein 2	PCBP2	NaN	20566	NaN	NaN	NaN	NaN	No	Yes
G3V1B3;M0R181;P46778	60S ribosomal protein L21	RPL21	NaN	NaN	NaN	177960	301460	716000	No	Yes
G3V2K7;P49755	Transmembrane emp24 domain-containing protein 10	TMED10	NaN	NaN	NaN	83760	17206	61394	No	Yes
H0Y380;H0Y4H1;H0Y7Z9;H0Y6Z7;P10586;Q3KPI9;G8JL96;F5GWR7;A0A0A0MR60;P23468;Q13332	Receptor-type tyrosine-protein phosphatase F	PTPRF	76027	NaN	NaN	NaN	NaN	NaN	No	Yes
H0Y3U6;P51654	Glypican-3;Secreted glypican-3	GPC3	NaN	NaN	NaN	NaN	6727	10887	No	Yes
H0YEF4;Q9C0B5	Palmitoyltransferase;Palmitoyltransferase ZDHHC5	ZDHHC5	NaN	30596	NaN	NaN	NaN	NaN	No	Yes
H0YF12;Q06124	Tyrosine-protein phosphatase non-receptor type 11	PTPN11	NaN	NaN	NaN	NaN	NaN	NaN	No	Yes
H0YLP6;H0YMF4;H0YKD8;P46779	60S ribosomal protein L28	RPL28	NaN	NaN	NaN	86975	178870	183350	No	Yes
H3BMH2;H3BSC1;P62491;Q15907;B4DQU5;P57735	Ras-related protein Rab-11A;Ras-related protein Rab-11B	RAB11A;RAB11B	366050	234260	NaN	55455	NaN	NaN	No	Yes
H3BSM5;P60520	Gamma-aminobutyric acid receptor-associated protein-like 2	GABARAPL2	NaN	NaN	NaN	NaN	NaN	NaN	No	Yes
K7ENR4;K7ESA8;H3BTN7;K7ELR4;Q9H305	Cell death-inducing p53-target protein 1	CDIP1	NaN	82945	NaN	NaN	NaN	NaN	No	No
H7BZG1;P06756	Integrin alpha-V;Integrin alpha-V heavy chain;Integrin alpha-V light chain	ITGAV	NaN	NaN	NaN	NaN	NaN	NaN	No	Yes
H7C597;Q7KZF4	Staphylococcal nuclease domain-containing protein 1	SND1	29578	NaN	NaN	NaN	NaN	NaN	No	Yes
I3L0N2;I3L3M3;I3L4G0;I3L1G1;J3KQU4;I3L4I4;O75674	TOM1-like protein 1	TOM1L1	NaN	399170	NaN	NaN	119950	NaN	No	Yes
I3L2Z7;I3L4Y3;P55259	Pancreatic secretory granule membrane major glycoprotein GP2	GP2	NaN	NaN	NaN	NaN	NaN	NaN	No	No
I3L305;Q9UNK0	Syntaxin-8	STX8	NaN	NaN	NaN	NaN	NaN	15900	No	Yes
J3KRL0;K7EIG7;J3QRN6;O94832	Unconventional myosin-Id	MYO1D	8182.1	NaN	NaN	NaN	NaN	NaN	No	Yes
J3KTD3;J3QSB5;Q9Y3U8	60S ribosomal protein L36	RPL36	NaN	NaN	NaN	NaN	300250	409160	No	Yes
K7EM02;K7EIJ8;Q8IYT4	Katanin p60 ATPase-containing subunit A-like 2	KATNAL2	36656	NaN	NaN	NaN	NaN	NaN	No	Yes
K7EJB9;P27797	Calreticulin	CALR	16627	NaN	NaN	NaN	NaN	NaN	No	Yes
K7EM11;O14908	PDZ domain-containing protein GIPC1	GIPC1	52922	55008	NaN	NaN	NaN	NaN	No	Yes
M0QX76;M0R1M5;M0R3H0;M0R210;Q6IPX4;P62249	40S ribosomal protein S16	RPS16	NaN	NaN	NaN	NaN	NaN	295590	No	Yes
Q8J015;M0QYS1;Q6NVV1;P40429	Putative 60S ribosomal protein L13a protein RPL13AP3;60S ribosomal protein L13a	RPL13a;RPL13A;RPL13AP3	NaN	386100	NaN	463950	1527100	1602000	No	Yes
M0R0P7;M0R3D6;M0R1A7;M0R117;Q02543	60S ribosomal protein L18a	RPL18A	NaN	89636	NaN	154630	422350	441680	No	Yes
M0R0Y2;P54920;M0R213;M0R2M1	Alpha-soluble NSF attachment protein	NAPA	31385	NaN	NaN	NaN	NaN	NaN	No	Yes
O00186	Syntaxin-binding protein 3	STXBP3	19011	21852	NaN	NaN	NaN	NaN	No	Yes
O00299	Chloride intracellular channel protein 1	CLIC1	289440	230430	NaN	NaN	NaN	NaN	Yes	Yes
O15431	High affinity copper uptake protein 1	SLC31A1	314990	NaN	NaN	NaN	NaN	NaN	No	No
O15498;H7C3K7	Synaptobrevin homolog YKT6	YKT6	NaN	109570	NaN	NaN	NaN	NaN	No	Yes
O75054	Immunoglobulin superfamily member 3	IGSF3	11471	NaN	NaN	11301	NaN	NaN	No	Yes
O75695	Protein XRP2	RP2	56037	NaN	NaN	NaN	NaN	NaN	No	Yes
O94760;B4DYP1	N(G),N(G)-dimethylarginine dimethylaminohydrolase 1	DDAH1	100150	NaN	NaN	NaN	NaN	NaN	No	Yes
P00441	Superoxide dismutase [Cu-Zn]	SOD1	132100	NaN	NaN	NaN	NaN	NaN	No	Yes
P00492	Hypoxanthine-guanine phosphoribosyltransferase	HPRT1	73997	NaN	NaN	NaN	NaN	NaN	No	Yes
P00558;P07205	Phosphoglycerate kinase 1	PGK1	341480	134610	NaN	NaN	NaN	NaN	Yes	Yes
P00918	Carbonic anhydrase 2	CA2	80473	52688	NaN	NaN	NaN	NaN	No	Yes
P01040	Cystatin-A;Cystatin-A, N-terminally processed	CSTA	25699	NaN	NaN	NaN	NaN	NaN	No	Yes
P01112	GTPase HRas;GTPase HRas, N-terminally processed	HRAS	26787	NaN	NaN	NaN	NaN	NaN	No	Yes
P02751	Fibronectin;Anastellin;Ugl-Y1;Ugl-Y2;Ugl-Y3	FN1	NaN	NaN	NaN	NaN	NaN	1535.4	No	Yes
P05387;H0YDD8	60S acidic ribosomal protein P2	RPLP2	415650	272320	NaN	NaN	NaN	261430	No	Yes
P06748	Nucleophosmin	NPM1	NaN	NaN	NaN	NaN	44275	50389	No	Yes
P11717	Cation-independent mannose-6-phosphate receptor	IGF2R	NaN	NaN	NaN	NaN	1246.6	1461.1	No	Yes
P12931	Proto-oncogene tyrosine-protein kinase Src	SRC	30858	NaN	NaN	NaN	NaN	NaN	No	Yes
P12956;B1AHC9	X-ray repair cross-complementing protein 6	XRCC6	NaN	NaN	NaN	NaN	17289	94864	No	Yes
P13611;D6RGZ6;E9PF17;Q86W61	Versican core protein	VCAN	NaN	NaN	NaN	43682	26740	48261	No	Yes
P14209;A0A096LP69	CD99 antigen	CD99	907830	970410	NaN	NaN	NaN	NaN	No	Yes
P18206	Vinculin	VCL	4635	4400.3	NaN	NaN	NaN	NaN	No	Yes
P19086;E9PC54;Q03113	Guanine nucleotide-binding protein G(z) subunit alpha;Guanine nucleotide-binding protein subunit alpha-12	GNAZ;GNA12	8179.4	NaN	NaN	NaN	NaN	NaN	No	Yes
P20073	Annexin A7	ANXA7	NaN	20185	NaN	17241	14282	NaN	No	Yes
Q5JRR9;Q5JRS0;P22314;Q5JRS1;Q5JRS3;Q5JRS2	Ubiquitin-like modifier-activating enzyme 1	UBA1	34788	13005	NaN	NaN	NaN	NaN	Yes	Yes
P22413	Ectonucleotide pyrophosphatase/phosphodiesterase family member 1;Alkaline phosphodiesterase I;Nucleotide pyrophosphatase	ENPP1	6268.4	12171	NaN	NaN	NaN	NaN	No	Yes
P23470	Receptor-type tyrosine-protein phosphatase gamma	PTPRG	5125.7	NaN	NaN	NaN	NaN	NaN	No	Yes
P23526	Adenosylhomocysteinase	AHCY	10535	9244.3	NaN	NaN	NaN	NaN	Yes	Yes
P23634	Plasma membrane calcium-transporting ATPase 4	ATP2B4	12246	NaN	NaN	NaN	NaN	NaN	No	Yes
P26639	Threonine--tRNA ligase, cytoplasmic	TARS	11685	6414.5	NaN	NaN	NaN	NaN	No	Yes
Q86SG5;P31151	Protein S100-A7A;Protein S100-A7	S100A7A;S100A7	19575	NaN	NaN	NaN	NaN	NaN	No	Yes
P31939	Bifunctional purine biosynthesis protein PURH;Phosphoribosylaminoimidazolecarboxamide formyltransferase;IMP cyclohydrolase	ATIC	5441.1	NaN	NaN	NaN	NaN	NaN	No	Yes
P32119;A6NIW5	Peroxiredoxin-2	PRDX2	137190	187140	NaN	NaN	NaN	NaN	Yes	Yes
P35240	Merlin	NF2	NaN	50032	NaN	NaN	NaN	NaN	No	Yes
P35579	Myosin-9	MYH9	965.66	NaN	NaN	NaN	NaN	15571	Yes	Yes
P43487;C9JJ34;F6WQW2;C9JXG8;C9JDM3;C9JGV6	Ran-specific GTPase-activating protein	RANBP1	179920	575540	NaN	42604	NaN	NaN	No	Yes
P49207	60S ribosomal protein L34	RPL34	NaN	NaN	NaN	NaN	630800	435970	No	Yes
P50148;B1AM21	Guanine nucleotide-binding protein G(q) subunit alpha	GNAQ	23852	NaN	NaN	NaN	NaN	NaN	No	Yes
P50395;Q5SX91;Q5SX87;P31150	Rab GDP dissociation inhibitor beta	GDI2	115330	63104	NaN	NaN	NaN	NaN	Yes	Yes
P50990	T-complex protein 1 subunit theta	CCT8	11411	NaN	NaN	NaN	NaN	NaN	No	Yes
P50991	T-complex protein 1 subunit delta	CCT4	24865	NaN	NaN	NaN	NaN	NaN	No	Yes
P51674	Neuronal membrane glycoprotein M6-a	GPM6A	120020	NaN	NaN	NaN	22478	NaN	No	Yes
P54577;A0A0C4DGZ5	Tyrosine--tRNA ligase, cytoplasmic;Tyrosine--tRNA ligase, cytoplasmic, N-terminally processed	YARS	11371	3550.5	NaN	NaN	NaN	NaN	No	Yes
P55060	Exportin-2	CSE1L	7342.1	NaN	NaN	NaN	NaN	NaN	No	Yes
P55072	Transitional endoplasmic reticulum ATPase	VCP	13796	10993	NaN	NaN	NaN	NaN	Yes	Yes
P56749	Claudin-12	CLDN12	31469	NaN	NaN	NaN	NaN	NaN	No	Yes
P60842;J3QR64;J3KTB5;J3QL43;J3KT12;J3KSN7;J3KTN0;J3QKZ9;J3QLN6;J3KS25;J3KSZ0;J3QS69;E7EQG2;Q14240	Eukaryotic initiation factor 4A-I	EIF4A1	9861.3	34651	NaN	NaN	NaN	NaN	No	Yes
X6RFL8;P61106	Ras-related protein Rab-14	RAB14	66225	34595	NaN	11429	NaN	NaN	Yes	Yes
P62277	40S ribosomal protein S13	RPS13	NaN	NaN	NaN	NaN	NaN	157770	No	Yes
P62701;Q8TD47	40S ribosomal protein S4, X isoform;40S ribosomal protein S4, Y isoform 2	RPS4X;RPS4Y2	29606	46625	NaN	49209	111020	102520	No	Yes
P62851	40S ribosomal protein S25	RPS25	NaN	NaN	NaN	NaN	66595	74859	No	Yes
Q5VVC8;P62913	60S ribosomal protein L11	RPL11	NaN	NaN	NaN	NaN	NaN	127210	No	Yes
P63092;Q5JWF2;A0A0A0MR13;S4R3E3;Q5JWE9;H0Y7F4;S4R3V9	Guanine nucleotide-binding protein G(s) subunit alpha isoforms short;Guanine nucleotide-binding protein G(s) subunit alpha isoforms XLas	GNAS	204020	254890	NaN	NaN	NaN	NaN	Yes	Yes
P63151	Serine/threonine-protein phosphatase 2A 55 kDa regulatory subunit B alpha isoform	PPP2R2A	5271.6	NaN	NaN	NaN	NaN	NaN	No	Yes
P63218	Guanine nucleotide-binding protein G(I)/G(S)/G(O) subunit gamma-5	GNG5	2935000	1888600	NaN	NaN	NaN	NaN	No	Yes
P78527	DNA-dependent protein kinase catalytic subunit	PRKDC	NaN	1095.6	NaN	NaN	2354.5	3113.3	No	Yes
P80723	Brain acid soluble protein 1	BASP1	210440	NaN	NaN	NaN	NaN	NaN	No	Yes
Q04721	Neurogenic locus notch homolog protein 2;Notch 2 extracellular truncation;Notch 2 intracellular domain	NOTCH2	5685.3	NaN	NaN	NaN	NaN	NaN	No	Yes
Q04760	Lactoylglutathione lyase	GLO1	81423	NaN	NaN	NaN	NaN	NaN	No	Yes
Q12846;C9JFM5;H3BMK2;A0A087WWW0	Syntaxin-4	STX4	285950	249550	NaN	NaN	NaN	NaN	No	Yes
Q13200	26S proteasome non-ATPase regulatory subunit 2	PSMD2	NaN	2701.5	NaN	NaN	NaN	NaN	No	Yes
Q13308;C9JQR6;H0Y8F1	Inactive tyrosine-protein kinase 7	PTK7	32407	34065	NaN	NaN	NaN	NaN	No	Yes
Q14974;J3QR48;J3KTM9	Importin subunit beta-1	KPNB1	33759	20415	NaN	NaN	NaN	NaN	Yes	Yes
Q15056	Eukaryotic translation initiation factor 4H	EIF4H	41895	28790	NaN	NaN	NaN	NaN	No	Yes
Q16513	Serine/threonine-protein kinase N2	PKN2	NaN	5107.8	NaN	NaN	NaN	NaN	No	Yes
Q58FF8	Putative heat shock protein HSP 90-beta 2	HSP90AB2P	NaN	11970	NaN	NaN	NaN	NaN	No	Yes
Q5SZK8	FRAS1-related extracellular matrix protein 2	FREM2	NaN	NaN	NaN	NaN	NaN	4808.8	No	Yes
Q5T2N8;Q5T9A4	ATPase family AAA domain-containing protein 3C;ATPase family AAA domain-containing protein 3B	ATAD3C;ATAD3B	NaN	668450	NaN	42079	120950	80657	No	Yes
Q5T2T1;U5GXS2;S4R337	MAGUK p55 subfamily member 7	MPP7	25709	NaN	NaN	NaN	NaN	NaN	No	Yes
Q9H4Y4;Q5T655	Cilia- and flagella-associated protein 58	CFAP58	NaN	NaN	NaN	NaN	NaN	4575.3	No	Yes
Q5TBR0;Q5TBR1;Q9NR45	Sialic acid synthase	NANS	NaN	NaN	NaN	8489.3	NaN	NaN	No	Yes
S4R3V8;Q86X29;M0QZL9;M0R1W9	Lipolysis-stimulated lipoprotein receptor	LSR	260390	177840	NaN	NaN	NaN	NaN	No	Yes
Q8IUD6	E3 ubiquitin-protein ligase RNF135	RNF135	NaN	NaN	NaN	NaN	NaN	NaN	No	No
Q8IWJ2;H7BYJ9;B8ZZW2	GRIP and coiled-coil domain-containing protein 2	GCC2	NaN	1890.4	NaN	NaN	NaN	NaN	No	No
Q8N7S6	Uncharacterized protein ARIH2OS	ARIH2OS	NaN	16758	NaN	NaN	NaN	NaN	No	No
Q8ND76	Cyclin-Y	CCNY	NaN	3579.5	NaN	NaN	NaN	NaN	No	Yes
Q8NHG7	Small VCP/p97-interacting protein	SVIP	NaN	261600	NaN	NaN	NaN	NaN	No	Yes
Q92558;Q5SZK4;Q5SZK5	Wiskott-Aldrich syndrome protein family member 1	WASF1	NaN	19072	NaN	4040.4	NaN	NaN	No	Yes
Q96BJ3	Axin interactor, dorsalization-associated protein	AIDA	7110.8	12032	NaN	NaN	NaN	NaN	No	Yes
Q9BX67	Junctional adhesion molecule C	JAM3	58227	32718	NaN	NaN	NaN	NaN	No	Yes
Q9C0D4	Zinc finger protein 518B	ZNF518B	NaN	NaN	NaN	NaN	7870	NaN	No	No
Q9H7P6	Multivesicular body subunit 12B	MVB12B	16028	NaN	NaN	NaN	NaN	NaN	No	Yes
Q9HCM4	Band 4.1-like protein 5	EPB41L5	NaN	7058.5	NaN	NaN	NaN	NaN	No	Yes
Q9NQS3	Nectin-3	PVRL3	21998	NaN	NaN	NaN	NaN	NaN	No	No
Q9NUQ9;E5RK61;E5RFS4;E5RHU5;E5RGI7;E5RJE1;E5RIR8;E5RJL8;E5RI16;A0A1W2PRQ0	Protein FAM49B	FAM49B	NaN	39197	NaN	NaN	NaN	NaN	No	Yes
Q9NVM1	Protein eva-1 homolog B	EVA1B	NaN	224950	NaN	NaN	NaN	NaN	No	Yes
Q9UET6	Putative tRNA (cytidine(32)/guanosine(34)-2-O)-methyltransferase	FTSJ1	15016	NaN	NaN	NaN	NaN	NaN	No	No
Q9UPY5	Cystine/glutamate transporter	SLC7A11	7614.1	NaN	NaN	NaN	NaN	NaN	No	Yes
Q9UQ49	Sialidase-3	NEU3	3431.7	NaN	NaN	NaN	NaN	NaN	No	No
Q9Y2A7	Nck-associated protein 1	NCKAP1	2107.2	2690.2	NaN	NaN	NaN	NaN	No	Yes
Q9Y3F4	Serine-threonine kinase receptor-associated protein	STRAP	42298	NaN	NaN	NaN	8768.2	NaN	No	Yes
Q9Y5B9	FACT complex subunit SPT16	SUPT16H	NaN	NaN	NaN	NaN	NaN	3723.3	No	Yes
Q9Y5Y0	Feline leukemia virus subgroup C receptor-related protein 1	FLVCR1	17624	14350	NaN	NaN	NaN	NaN	No	Yes
Q9Y696	Chloride intracellular channel protein 4	CLIC4	103410	NaN	NaN	NaN	NaN	NaN	No	Yes
