# Supplementary material for: TurboID-EV: Proteomic Mapping of Recipient Cellular Proteins Proximal to Small Extracellular Vesicles
Source: Anal Chem. 2023 Sep 14;95(38):14159–64. doi: 10.1021/acs.analchem.3c01015 (PMC10534987; doi:10.1021/acs.analchem.3c01015)
Supplement: Supplementary file 1 — ac3c01015_si_001.zip [file ac3c01015_si_001.zip › TableS3.xlsx]

## Sheet: Volcano plot
Protein names	Gene names	log2 biotin+/-	-log10 P-value	ExoCarta top 100 proteins	Exocarta all
Fanconi anemia group E protein	FANCE	-4.24002	0.900104	no	no
Histone H2B type 1-K;Histone H2B type F-S	HIST1H2BK;H2BFS	-4.14516	0.908412	no	yes
Titin	TTN	-3.76498	0.502081	no	yes
Cadherin-23	CDH23	-3.74346	2.56515	no	yes
Solute carrier family 52, riboflavin transporter, member 2	SLC52A2	-3.44307	3.64815	no	no
Neuralized-like protein 4	NEURL4	-3.12477	1.07717	no	no
Laminin subunit beta-4	LAMB4	-2.51615	0.613296	no	no
Protein YIPF2;Protein YIPF	YIPF2	-2.26209	0.708671	no	yes
Histone H2B type 3-B	HIST3H2BB	-1.95975	0.482636	no	yes
Tyrosine-protein kinase BAZ1B	BAZ1B	-1.77459	0.924874	no	yes
Charged multivesicular body protein 4b	CHMP4B	-1.73836	1.40202	no	yes
Ras-related protein Rab-39A	RAB39A	-1.50542	0.430974	no	yes
	VPS51	-1.24412	0.201305	no	yes
Ras-related protein Rab-22A;Ras-related protein Rab-31	RAB22A;RAB31	-1.16092	0.535089	no	yes
Protein YIPF5;Protein YIPF	YIPF5	-1.06663	0.320903	no	no
Porimin	TMEM123	-0.980205	0.217432	no	no
Tubulin gamma-1 chain;Tubulin gamma-2 chain;Tubulin gamma chain	TUBG1;TUBG2	-0.880219	0.368913	no	yes
Desert hedgehog protein;Desert hedgehog protein N-product;Desert hedgehog protein C-product	DHH	-0.848813	0.135084	no	no
Platelet glycoprotein Ib beta chain	GP1BB	-0.641104	0.205961	no	yes
Microfibrillar-associated protein 2	MFAP2	-0.632764	0.196225	no	no
2,4-dienoyl-CoA reductase, mitochondrial	DECR1	-0.544693	0.206999	no	yes
Lysosome-associated membrane glycoprotein 1	LAMP1	-0.416965	0.433113	no	yes
40S ribosomal protein S26	RPS26	-0.410703	0.71076	no	yes
Aggrecan core protein;Aggrecan core protein 2	ACAN	-0.400739	0.141137	no	no
	GNAS	-0.371712	0.0926312	yes	yes
Coiled-coil domain-containing protein 39	CCDC39	-0.353622	0.0691299	no	no
Profilin;Profilin-2	PFN2	-0.285952	0.0570984	no	yes
Nuclear transport factor 2	NUTF2	-0.273918	0.0722507	no	yes
Transmembrane protein 165	TMEM165	-0.267831	0.0849802	no	yes
Torsin-1A	TOR1A	-0.267731	0.113223	no	yes
SWI/SNF complex subunit SMARCC1	SMARCC1	-0.198036	0.0896514	no	yes
Pyrroline-5-carboxylate reductase 3;Pyrroline-5-carboxylate reductase	PYCRL	-0.197201	0.0560716	no	yes
Uridine-cytidine kinase 2	UCK2	-0.196526	0.0911539	no	yes
Histone H3.1;Histone H3.3;Histone H3.2;Histone H3;Histone H3.1t;Histone H3.3C	HIST1H3A;H3F3A;HIST2H3A;H3F3B;HIST3H3;H3F3C	-0.189878	0.132823	no	yes
Ubiquitin carboxyl-terminal hydrolase isozyme L3;Ubiquitin carboxyl-terminal hydrolase	UCHL3	-0.133579	0.0384079	no	yes
Fanconi anemia group D2 protein	FANCD2	-0.128223	0.0403542	no	no
	ITGA2	-0.122804	0.033634	no	yes
		-0.120668	0.0652453	no	no
Collectin-10	COLEC10	-0.116735	0.0321105	no	yes
CTD small phosphatase-like protein	CTDSPL	-0.0700677	0.0358237	no	yes
Claudin domain-containing protein 1	CLDND1	-0.0379289	0.0106823	no	yes
WW domain-binding protein 2	WBP2	-0.0240765	0.0126961	no	yes
MOB kinase activator 1A;MOB kinase activator 1B	MOB1A;MOB1B	0.00582949	0.00143665	no	yes
Transmembrane protein 59	TMEM59	0.054753	0.0545946	no	yes
Splicing factor, proline- and glutamine-rich	SFPQ	0.0699075	0.030735	no	yes
Calcium release-activated calcium channel protein 1	ORAI1	0.0704714	0.0303686	no	yes
Charged multivesicular body protein 5	CHMP5	0.0768509	0.125125	no	yes
Transmembrane protein 33	TMEM33	0.0933425	0.102543	no	yes
Phosphoribosyl pyrophosphate synthase-associated protein 1	PRPSAP1	0.109801	0.0421766	no	yes
Sodium-independent sulfate anion transporter	SLC26A11	0.162213	0.128856	no	yes
N-alpha-acetyltransferase 50	NAA50	0.166709	0.0706083	no	yes
NEDD4 family-interacting protein 2	NDFIP2	0.173841	0.252149	no	no
BRO1 domain-containing protein BROX	BROX	0.216869	0.335912	no	yes
AP-1 complex subunit mu-1	AP1M1	0.234544	0.100006	no	yes
tRNA (guanine(37)-N1)-methyltransferase	TRMT5	0.245855	0.0722687	no	no
Serine hydroxymethyltransferase, cytosolic	SHMT1	0.256739	0.138022	no	yes
Serine/threonine-protein kinase D2	PRKD2	0.260107	0.131694	no	yes
Serine incorporator 1	SERINC1	0.26094	0.70697	no	yes
Guanine nucleotide-binding protein subunit beta-4	GNB4	0.290625	0.463591	no	yes
Vesicle transport protein SFT2B	SFT2D2	0.306782	0.601264	no	yes
60S ribosomal protein L23	RPL23	0.307578	0.609949	no	yes
Solute carrier family 2, facilitated glucose transporter member 1	SLC2A1	0.352734	0.938436	no	yes
60S ribosomal protein L19;Ribosomal protein L19	RPL19	0.360249	0.436371	no	yes
Major facilitator superfamily domain-containing protein 1	MFSD1	0.3609	1.11057	no	yes
Secretory carrier-associated membrane protein 2	SCAMP2	0.390703	1.61838	no	yes
Cadherin-15	CDH15	0.391413	0.0261241	no	no
Sulfhydryl oxidase 1	QSOX1	0.394112	0.160183	no	yes
Spectrin beta chain, non-erythrocytic 1	SPTBN1	0.405183	0.388307	no	yes
60S ribosomal protein L10	RPL10	0.431412	0.60796	no	yes
Histone H1x	H1FX	0.43184	0.141218	no	yes
Lysosomal-associated transmembrane protein 4A	LAPTM4A	0.448077	0.0682241	no	no
Zinc transporter ZIP8	SLC39A8	0.455268	0.0939953	no	no
CKLF-like MARVEL transmembrane domain-containing protein 7	CMTM7	0.463149	0.858457	no	no
Plastin-2	LCP1	0.463364	0.241489	no	yes
Solute carrier family 35 member F6	SLC35F6	0.465074	0.387956	no	yes
60S ribosomal protein L18	RPL18	0.477396	1.28628	no	yes
AP-1 complex subunit gamma-1	AP1G1	0.478395	0.249665	no	yes
Bromodomain-containing protein 1	BRD1	0.478685	0.0794789	no	no
Transmembrane 9 superfamily member 1	TM9SF1	0.5024	0.29204	no	no
Ran-specific GTPase-activating protein	RANBP1	0.52651	0.852059	no	yes
Protein FAM153B;Protein FAM153A	FAM153B;FAM153A;FAM153C	0.527329	0.0574237	no	no
Ras-related protein Rab-1B;Putative Ras-related protein Rab-1C	RAB1B;RAB1C	0.528492	0.447771	no	yes
	PDIA3	0.534555	0.534228	no	yes
Protein tweety homolog 2;Protein tweety homolog	TTYH2	0.534687	0.14493	no	yes
Dual specificity mitogen-activated protein kinase kinase 7	MAP2K7	0.541211	0.115283	no	yes
14-3-3 protein gamma;14-3-3 protein gamma, N-terminally processed	YWHAG	0.545989	1.03928	yes	yes
Denticleless protein homolog	DTL	0.551716	0.229466	no	no
Cell surface glycoprotein MUC18	MCAM	0.555767	0.14688	no	yes
Galactokinase	GALK1	0.559846	2.21376	no	yes
Cyclin-Y-like protein 1	CCNYL1	0.570227	0.121071	no	yes
Cysteine and glycine-rich protein 2	CSRP2	0.580131	0.509967	no	yes
Ubiquitin carboxyl-terminal hydrolase 8	USP8	0.584134	0.634531	no	no
Replication factor C subunit 3	RFC3	0.584189	0.360073	no	yes
Insulin-degrading enzyme	IDE	0.587591	0.173373	no	yes
Heat shock-related 70 kDa protein 2	HSPA2	0.590401	0.164514	no	yes
UPF0505 protein C16orf62	C16orf62	0.59852	0.214598	no	yes
Polypyrimidine tract-binding protein 1	PTBP1	0.604141	0.601864	no	yes
Histone-lysine N-methyltransferase SETDB1	SETDB1	0.604362	0.107709	no	no
Synaptophysin	SYP	0.613614	1.15281	no	no
Sorting nexin-18	SNX18	0.614862	0.49006	no	yes
60S ribosomal protein L27a	RPL27A	0.621014	1.75841	no	yes
Galectin-3-binding protein	LGALS3BP	0.622962	2.31752	yes	yes
Glutathione S-transferase C-terminal domain-containing protein	GSTCD	0.624302	0.41621	no	yes
Pleckstrin	PLEK	0.626324	0.162443	no	yes
Ras-related GTP-binding protein A	RRAGA	0.628664	0.146511	no	yes
60S ribosomal protein L13a	RPL13A;RPL13a	0.63441	2.33654	no	yes
Phosphatidylinositol 3-kinase regulatory subunit alpha	PIK3R1	0.63597	0.163108	no	yes
Fibromodulin	FMOD	0.636656	0.748109	no	yes
Guanine nucleotide-binding protein G(z) subunit alpha	GNAZ	0.639221	0.58208	no	yes
Coagulation factor X;Factor X light chain;Factor X heavy chain;Activated factor Xa heavy chain	F10	0.64585	0.372282	no	yes
60S ribosomal protein L32	RPL32	0.647157	1.54076	no	yes
Charged multivesicular body protein 2a	CHMP2A	0.670672	0.703023	no	yes
Ras-related GTP-binding protein C;Ras-related GTP-binding protein D	RRAGC;RRAGD	0.673069	0.280715	no	yes
NEDD8-activating enzyme E1 catalytic subunit	UBA3	0.673923	0.235678	no	no
Methylosome subunit pICln	CLNS1A	0.676092	0.55236	no	yes
Tetratricopeptide repeat protein 13	TTC13	0.67815	0.276284	no	no
Glypican-3;Secreted glypican-3	GPC3	0.68446	1.34109	no	yes
60S ribosomal protein L22	RPL22	0.686157	1.11061	no	yes
High affinity copper uptake protein 1	SLC31A1	0.69114	2.5609	no	no
Aldehyde dehydrogenase family 16 member A1	ALDH16A1	0.693307	1.15871	no	yes
Serine/threonine-protein kinase ATR	ATR	0.693457	1.91925	no	no
	TurboID	0.695075	3.34844	no	no
Rap1 GTPase-GDP dissociation stimulator 1	RAP1GDS1	0.708748	0.817398	no	yes
Exocyst complex component 8	EXOC8	0.71513	0.322313	no	yes
40S ribosomal protein S24	RPS24	0.716338	1.06789	no	yes
KRR1 small subunit processome component homolog	KRR1	0.716946	0.530828	no	yes
Calsyntenin-1;Soluble Alc-alpha;CTF1-alpha	CLSTN1	0.718505	0.570774	no	yes
Anaphase-promoting complex subunit 7	ANAPC7	0.720568	0.288122	no	yes
Neutral amino acid transporter B(0);Amino acid transporter	SLC1A5	0.73853	2.18097	no	yes
Pre-mRNA-splicing factor 38A	PRPF38A	0.738951	0.404314	no	no
4F2 cell-surface antigen heavy chain	SLC3A2	0.752024	2.12614	yes	yes
U3 small nucleolar ribonucleoprotein protein IMP3	IMP3	0.754893	0.337569	no	yes
Sulfate transporter	SLC26A2	0.756897	0.461131	no	yes
Glutamine--tRNA ligase	QARS	0.762344	0.166696	no	yes
Vesicle-associated membrane protein 7	VAMP7	0.763873	2.06223	no	yes
60S ribosomal protein L35a	RPL35A	0.767616	1.05413	no	yes
Conserved oligomeric Golgi complex subunit 3	COG3	0.771252	0.367518	no	yes
HEAT repeat-containing protein 3	HEATR3	0.772511	0.850175	no	no
Ras GTPase-activating protein 2	RASA2	0.775817	0.35223	no	yes
Histone H2B type 1-H;Histone H2B type 1-N;Histone H2B type 1-C/E/F/G/I;Histone H2B type 1-D;Histone H2B type 2-F;Histone H2B type 1-M;Histone H2B;Histone H2B type 1-L	HIST1H2BH;HIST1H2BN;HIST1H2BC;HIST1H2BD;HIST2H2BF;HIST1H2BM;HIST1H2BL	0.776987	2.9779	no	yes
60S ribosomal protein L6	RPL6	0.778373	1.69447	no	yes
40S ribosomal protein S8	RPS8	0.778688	2.92278	no	yes
E3 ubiquitin-protein ligase RNF149	RNF149	0.780998	0.645588	no	yes
Claudin-12	CLDN12	0.786786	1.30178	no	yes
Cell division control protein 42 homolog	CDC42	0.789658	2.27642	yes	yes
Ephrin type-B receptor 4;Receptor protein-tyrosine kinase	EPHB4	0.790389	1.43087	no	yes
Geranylgeranyl transferase type-2 subunit beta	RABGGTB	0.791106	0.427233	no	no
RAC-alpha serine/threonine-protein kinase;RAC-beta serine/threonine-protein kinase	AKT1;AKT2	0.795472	0.936468	no	yes
COP9 signalosome complex subunit 3	COPS3	0.798844	0.673843	no	yes
60S ribosomal protein L35	RPL35	0.799731	1.81737	no	yes
Equilibrative nucleoside transporter 2	SLC29A2	0.800347	0.375883	no	yes
Calpain-5	CAPN5	0.800376	0.208492	no	yes
Ubiquitin-conjugating enzyme E2 variant 1	UBE2V1;TMEM189-UBE2V1	0.803601	0.928998	no	yes
Hyccin	FAM126A	0.804763	0.8682	no	no
60S ribosomal protein L7	RPL7	0.806527	3.1239	no	yes
60S acidic ribosomal protein P1	RPLP1	0.807214	3.12146	no	yes
40S ribosomal protein S18	RPS18	0.811735	1.86631	no	yes
Folate transporter 1	SLC19A1	0.813	1.40164	no	yes
Synaptophysin-like protein 1	SYPL1	0.814056	2.38402	no	yes
Ubiquitin-40S ribosomal protein S27a;Ubiquitin;40S ribosomal protein S27a;Polyubiquitin-C;Ubiquitin;Polyubiquitin-B;Ubiquitin;Ubiquitin-60S ribosomal protein L40;Ubiquitin;60S ribosomal protein L40	RPS27A;UBC;UBB;UBA52	0.814512	3.32422	no	yes
60S ribosomal protein L28	RPL28	0.820766	1.64503	no	yes
Large neutral amino acids transporter small subunit 1	SLC7A5	0.822579	1.52383	no	yes
40S ribosomal protein S16	RPS16	0.824312	2.28371	no	yes
Myosin light polypeptide 6	MYL6	0.825153	1.79343	no	yes
Cyclin-Y;Cyclin-Y-like protein 2	CCNY;CCNYL2;CCNYL1	0.825667	2.46137	no	yes
40S ribosomal protein S3a	RPS3A	0.829121	1.72107	no	yes
Glypican-6;Secreted glypican-6	GPC6	0.830896	2.09162	no	yes
Kinesin-like protein KIF3A;Kinesin-like protein	KIF3A	0.833514	0.239928	no	yes
AP-3 complex subunit sigma-1	AP3S1	0.836683	1.13582	no	no
Pericentriolar material 1 protein	PCM1	0.83696	0.695167	no	no
Alpha-galactosidase A	GLA	0.836969	1.56739	no	yes
Nucleolar protein 9	NOP9	0.840284	0.7864	no	yes
Cyclin-dependent kinase 16	CDK16	0.847455	0.211453	no	yes
L-lactate dehydrogenase A chain	LDHA	0.847708	2.26755	yes	yes
Probable lysosomal cobalamin transporter	LMBRD1	0.849381	0.220466	no	yes
Torsin-1B	TOR1B	0.853075	1.53916	no	yes
Solute carrier family 22 member 5	SLC22A5	0.855438	1.72388	no	yes
Collagen alpha-1(XVIII) chain;Endostatin	COL18A1	0.857945	1.34773	no	yes
Prenylated Rab acceptor protein 1	RABAC1	0.858679	0.633694	no	no
60S ribosomal protein L34	RPL34	0.859606	1.4009	no	yes
Angiopoietin-related protein 6	ANGPTL6	0.859919	0.88486	no	no
Gamma-aminobutyric acid receptor-associated protein-like 2	GABARAPL2	0.862429	0.206958	no	yes
Ribose-phosphate pyrophosphokinase 2;Ribose-phosphate pyrophosphokinase 3	PRPS2;PRPS1L1	0.863148	0.730007	no	yes
Vascular endothelial growth factor receptor 1	FLT1	0.867545	1.05678	no	yes
Zinc transporter ZIP14	SLC39A14	0.876122	1.08827	no	yes
Phosphatidylinositol 4-kinase type 2-beta	PI4K2B	0.876631	0.380795	no	no
Myotrophin	MTPN	0.877813	0.340057	no	yes
Elongation factor 1-delta	EEF1D	0.881204	0.736373	no	yes
Ribosomal RNA small subunit methyltransferase NEP1	EMG1	0.882999	0.749858	no	yes
tRNA (adenine(58)-N(1))-methyltransferase catalytic subunit TRMT61A	TRMT61A	0.883691	0.624501	no	yes
Eukaryotic translation initiation factor 5A-1;Eukaryotic translation initiation factor 5A	EIF5A	0.885609	2.20185	no	yes
Tetratricopeptide repeat protein 7A	TTC7A	0.891546	1.14045	no	yes
Choline transporter-like protein 5	SLC44A5	0.892101	0.720013	no	no
Ras-related protein Rab-10	RAB10	0.894826	1.86462	no	yes
60S ribosomal protein L21	RPL21	0.894934	1.18911	no	yes
Interferon gamma receptor 1	IFNGR1	0.897546	0.65878	no	yes
Sterile alpha and TIR motif-containing protein 1	SARM1	0.899238	0.665797	no	no
Cilia- and flagella-associated protein 20	CFAP20	0.907436	0.333508	no	yes
Tetraspanin-13	TSPAN13	0.907611	0.356099	no	no
Actin-related protein 2/3 complex subunit 5	ARPC5	0.908009	1.93775	no	yes
RNA-binding protein 34	RBM34	0.912207	0.248193	no	no
Nuclear pore complex protein Nup160	NUP160	0.912973	0.7225	no	yes
Renin receptor	ATP6AP2	0.913836	2.30755	no	yes
Desmocollin-3	DSC3	0.918828	1.03631	no	yes
Type-1 angiotensin II receptor-associated protein	AGTRAP	0.920195	1.9129	no	yes
Heterochromatin protein 1-binding protein 3	HP1BP3	0.923251	1.11222	no	yes
Transgelin-2	TAGLN2	0.927419	1.69297	no	yes
60S ribosomal protein L5	RPL5	0.927522	2.88088	no	yes
Queuine tRNA-ribosyltransferase	QTRT1	0.929099	0.496859	no	yes
Clathrin heavy chain 1;Clathrin heavy chain	CLTC	0.930794	2.01064	yes	yes
Poly [ADP-ribose] polymerase 1	PARP1	0.931648	1.71592	no	yes
Protein FAM84B	FAM84B	0.932463	0.239831	no	yes
Coiled-coil domain-containing protein 22	CCDC22	0.933078	0.882729	no	yes
60S ribosomal protein L29	RPL29	0.93498	1.21176	no	yes
E3 ubiquitin-protein ligase SMURF1	SMURF1	0.935085	0.226537	no	yes
Heterogeneous nuclear ribonucleoprotein H3	HNRNPH3	0.936454	0.322878	no	yes
Tumor necrosis factor receptor superfamily member 10B	TNFRSF10B	0.93742	0.690214	no	yes
Sodium-coupled neutral amino acid transporter 2	SLC38A2	0.938192	1.62711	no	yes
Hepatocyte growth factor receptor	MET	0.94112	0.26064	no	yes
Structural maintenance of chromosomes protein 1A;Structural maintenance of chromosomes protein	SMC1A	0.944441	0.202886	no	yes
HLA class I histocompatibility antigen, A-24 alpha chain;HLA class I histocompatibility antigen, A-23 alpha chain;HLA class I histocompatibility antigen, A-36 alpha chain;HLA class I histocompatibility antigen, A-1 alpha chain	HLA-A	0.948104	1.2424	no	yes
Monocarboxylate transporter 1	SLC16A1	0.951859	1.61334	yes	yes
Tubulin alpha-4A chain	TUBA4A	0.952572	2.12782	no	yes
Transferrin receptor protein 1;Transferrin receptor protein 1, serum form	TFRC	0.954823	2.64179	yes	yes
Sodium/potassium-transporting ATPase subunit beta-3	ATP1B3	0.955687	2.26859	no	yes
60S ribosomal protein L12	RPL12	0.956536	2.47143	no	yes
Tumor susceptibility gene 101 protein	TSG101	0.957345	2.31721	yes	yes
Nischarin	NISCH	0.959583	1.08546	no	yes
60S ribosomal protein L36a	RPL36A;RPL36A-HNRNPH2	0.96025	1.70082	no	no
Multivesicular body subunit 12B	MVB12B	0.961325	2.45683	no	yes
DNA dC->dU-editing enzyme APOBEC-3F;DNA dC->dU-editing enzyme APOBEC-3C;DNA dC->dU-editing enzyme APOBEC-3D	APOBEC3F;APOBEC3C;APOBEC3D;bK150C2.9	0.962184	0.99277	no	no
Histone H3	HIST2H3PS2	0.964152	1.52829	no	no
Heat shock protein HSP 90-beta	HSP90AB1	0.966317	2.88147	yes	yes
Charged multivesicular body protein 1a	CHMP1A	0.968075	0.317429	no	yes
Pleiotropic regulator 1	PLRG1	0.968796	0.485855	no	yes
Collagen alpha-1(IV) chain;Arresten;Collagen alpha-5(IV) chain	COL4A1;COL4A5	0.96919	0.275373	no	yes
Insulin-like growth factor-binding protein complex acid labile subunit	IGFALS	0.969275	1.78347	no	yes
Probable 18S rRNA (guanine-N(7))-methyltransferase	WBSCR22	0.970316	1.33894	no	no
Trafficking protein particle complex subunit 12	TRAPPC12;CGI-87	0.97366	0.747053	no	yes
Proto-oncogene tyrosine-protein kinase Src	SRC	0.974261	1.01268	no	yes
Ubiquitin-conjugating enzyme E2 D3	UBE2D3	0.975765	2.62297	no	yes
WD repeat-containing protein 6	WDR6	0.986397	2.41558	no	no
Nucleolar protein 56	NOP56	0.987712	2.29025	no	yes
Secretory carrier-associated membrane protein 3	SCAMP3	0.988757	1.84762	no	yes
Heterogeneous nuclear ribonucleoproteins C1/C2	HNRNPC	0.989088	2.0522	no	yes
40S ribosomal protein S6	RPS6	0.991088	1.85097	no	yes
S-adenosylmethionine synthase isoform type-1	MAT1A	0.999795	0.472926	no	yes
Histone H4	HIST1H4A	1.00091	2.39738	yes	yes
GTPase HRas;GTPase HRas, N-terminally processed	HRAS	1.00203	1.42056	no	yes
Beta-2-microglobulin;Beta-2-microglobulin form pI 5.3	B2M	1.00214	0.248423	no	yes
Lysosomal Pro-X carboxypeptidase	PRCP	1.00304	1.24331	no	yes
Striatin-4	STRN4	1.00506	1.14328	no	no
Ras-related protein Rab-35	RAB35	1.00542	1.37156	no	yes
S-formylglutathione hydrolase	ESD	1.00684	2.17261	no	yes
DnaJ homolog subfamily B member 4	DNAJB4	1.00753	0.782419	no	no
40S ribosomal protein S25	RPS25	1.00826	1.23918	no	yes
60S ribosomal protein L8	RPL8	1.00939	1.87987	no	yes
Programmed cell death protein 6	PDCD6	1.01007	3.29629	no	yes
Proline-, glutamic acid- and leucine-rich protein 1	PELP1	1.0152	1.5318	no	yes
Neuronal membrane glycoprotein M6-b	GPM6B	1.01779	0.527946	no	no
Collagen alpha-1(VI) chain	COL6A1	1.01931	2.54262	no	yes
Calpain-2 catalytic subunit	CAPN2	1.01963	0.39666	no	yes
THUMP domain-containing protein 3	THUMPD3	1.01995	0.275051	no	no
Secretory carrier-associated membrane protein 4	SCAMP4	1.02088	2.25199	no	yes
Dystrophin	DMD	1.02186	2.43833	no	yes
Toll-interacting protein	TOLLIP	1.02273	2.50966	no	yes
Presenilin-2;Presenilin-2 NTF subunit;Presenilin-2 CTF subunit;Presenilin	PSEN2	1.02371	0.368517	no	no
Syntaxin-binding protein 1	STXBP1	1.02377	1.26531	no	yes
60S ribosomal protein L3	RPL3	1.02604	2.44941	no	yes
Tubulin beta-2B chain	TUBB2B	1.02999	0.229996	no	yes
Ras-related protein Rab-1A	RAB1A	1.03041	2.19337	yes	yes
60S ribosomal protein L15;Ribosomal protein L15	RPL15	1.03316	2.03411	no	yes
Uncharacterized protein CXorf57	CXorf57	1.03387	0.697926	no	no
Golgi SNAP receptor complex member 1	GOSR1	1.03861	0.324721	no	yes
Coagulation factor XIII A chain	F13A1	1.04056	2.37531	no	yes
Cystine/glutamate transporter	SLC7A11	1.04129	0.872115	no	yes
Guanine nucleotide-binding protein G(s) subunit alpha isoforms short;Guanine nucleotide-binding protein G(s) subunit alpha isoforms XLas	GNAS	1.04136	2.03163	yes	yes
Serine/threonine-protein kinase PAK 4	PAK4	1.04307	0.739038	no	yes
Tyrosine-protein kinase Yes;Non-specific protein-tyrosine kinase	YES1	1.04458	1.89423	no	yes
Palmitoyltransferase ZDHHC17	ZDHHC17	1.04521	0.383147	no	no
Histone deacetylase 1	HDAC1	1.04889	1.66939	no	yes
Neurochondrin	NCDN	1.04974	0.775716	no	no
Growth hormone-regulated TBC protein 1	GRTP1	1.04993	0.595755	no	yes
Equilibrative nucleoside transporter 1	SLC29A1	1.05045	1.58268	no	yes
55 kDa erythrocyte membrane protein	MPP1	1.05263	2.51635	no	yes
Non-POU domain-containing octamer-binding protein	NONO	1.05454	2.61721	no	yes
60S ribosomal protein L22-like 1	RPL22L1	1.05853	2.04289	no	yes
X-ray repair cross-complementing protein 6	XRCC6	1.05889	2.39646	no	yes
ATPase family AAA domain-containing protein 2B	ATAD2B	1.05889	1.00151	no	yes
Plakophilin-2	PKP2	1.0599	1.52054	no	yes
CD151 antigen;Tetraspanin	CD151	1.0599	1.28753	no	yes
RAC-gamma serine/threonine-protein kinase	AKT3	1.06177	0.43726	no	no
Lactadherin;Lactadherin short form;Medin	MFGE8	1.06295	2.23027	yes	yes
ATP-dependent RNA helicase DDX24	DDX24	1.06324	0.273163	no	no
Cysteine and glycine-rich protein 1	CSRP1	1.06329	0.564697	no	yes
40S ribosomal protein S2	RPS2	1.06592	3.76134	no	yes
Uncharacterized protein C7orf50	C7orf50	1.07012	0.646575	no	yes
Neutral alpha-glucosidase AB	GANAB	1.07506	1.35774	no	yes
Core-binding factor subunit beta	CBFB	1.07535	0.622131	no	no
40S ribosomal protein S11	RPS11	1.07634	2.77789	no	yes
60S ribosomal protein L30	RPL30	1.07691	2.76956	no	yes
Natural cytotoxicity triggering receptor 3 ligand 1	NCR3LG1	1.0789	2.27518	no	no
	MAP4K4	1.08043	2.47264	no	yes
Ras-related protein Rab-34	RAB34	1.08148	1.31539	no	yes
Glutathione S-transferase P	GSTP1	1.08194	2.66156	no	yes
60S ribosomal protein L37a	RPL37A	1.08205	1.39328	no	yes
Bifunctional polynucleotide phosphatase/kinase;Polynucleotide 3-phosphatase;Polynucleotide 5-hydroxyl-kinase	PNKP	1.08209	0.965266	no	yes
Sodium-coupled neutral amino acid transporter 1	SLC38A1	1.08258	1.41181	no	yes
Protein-glutamine gamma-glutamyltransferase E;Protein-glutamine gamma-glutamyltransferase E 50 kDa catalytic chain;Protein-glutamine gamma-glutamyltransferase E 27 kDa non-catalytic chain	TGM3	1.08815	0.325373	no	yes
Spermatogenesis-associated protein 5-like protein 1	SPATA5L1	1.08854	1.68225	no	yes
40S ribosomal protein S7	RPS7	1.08865	3.96107	no	yes
Basigin	BSG	1.08993	2.80196	yes	yes
DNA primase small subunit;DNA primase	PRIM1	1.09052	0.72558	no	no
Ras-related protein Rab-8A	RAB8A	1.09253	2.01858	yes	yes
Endothelin-converting enzyme 1	ECE1	1.09254	0.248646	no	yes
Guanine nucleotide-binding protein-like 3	GNL3	1.09398	1.36167	no	yes
Transcription activator BRG1	SMARCA4	1.09785	1.13402	no	yes
Endothelial protein C receptor	PROCR	1.09939	2.81906	no	yes
Retinol-binding protein 1	RBP1	1.10145	0.483758	no	yes
Kinesin-like protein KIF20A	KIF20A	1.10148	0.566608	no	no
Insulin receptor substrate 4	IRS4	1.10517	1.71982	no	yes
Mothers against decapentaplegic homolog 5;Mothers against decapentaplegic homolog 1	SMAD5;SMAD1	1.10623	1.9171	no	yes
Disco-interacting protein 2 homolog B	DIP2B	1.10623	2.17986	no	yes
Torsin-2A	TOR2A	1.10686	0.411496	no	no
Tetraspanin-3	TSPAN3	1.10709	0.700431	no	yes
Cyclin-dependent kinase 4	CDK4	1.10897	2.50126	no	yes
Alanyl-tRNA editing protein Aarsd1	AARSD1;PTGES3L-AARSD1	1.11037	0.839324	no	yes
Guanine nucleotide-binding protein G(I)/G(S)/G(T) subunit beta-2	GNB2	1.11391	2.20837	yes	yes
D-3-phosphoglycerate dehydrogenase	PHGDH	1.11392	2.35402	no	yes
cAMP-dependent protein kinase type I-alpha regulatory subunit;cAMP-dependent protein kinase type I-alpha regulatory subunit, N-terminally processed	PRKAR1A	1.11436	2.51651	no	yes
Regulator of chromosome condensation	RCC1	1.11679	0.573557	no	yes
Centrosomal protein of 55 kDa	CEP55	1.11763	2.23115	no	yes
Actin, cytoplasmic 2;Actin, cytoplasmic 2, N-terminally processed	ACTG1	1.11936	0.21607	yes	yes
L-xylulose reductase	DCXR	1.11962	2.10521	no	yes
60S ribosomal protein L18a	RPL18A	1.12022	1.84002	no	yes
Vacuolar protein sorting-associated protein VTA1 homolog	VTA1	1.12445	2.20858	no	yes
60S ribosomal protein L17	RPL17;RPL17-C18orf32	1.12532	2.1573	no	yes
Programmed cell death 6-interacting protein	PDCD6IP	1.12616	2.10521	yes	yes
Stanniocalcin-2	STC2	1.1276	0.926539	no	yes
60S ribosomal protein L14	RPL14	1.12848	2.5858	no	yes
G protein-coupled receptor kinase 6	GRK6	1.13043	2.04764	no	yes
60S ribosomal protein L10a	RPL10A	1.13226	1.79534	no	yes
Actin, cytoplasmic 1;Actin, cytoplasmic 1, N-terminally processed	ACTB	1.13318	3.93755	yes	yes
Ras-related protein Rab-8B	RAB8B	1.13638	0.792555	no	yes
Cofilin-1	CFL1	1.13714	2.56674	yes	yes
Proprotein convertase subtilisin/kexin type 6	PCSK6	1.14153	1.48048	no	yes
U6 snRNA-associated Sm-like protein LSm2	LSM2	1.14194	1.86734	no	yes
Phosphoglycerate mutase 1	PGAM1	1.14206	1.8718	no	yes
60S ribosomal protein L7a	RPL7A	1.14296	3.07067	no	yes
Large neutral amino acids transporter small subunit 3	SLC43A1	1.1439	2.47941	no	no
tRNA (guanine-N(7)-)-methyltransferase	METTL1	1.14575	1.39747	no	no
Ankyrin repeat and LEM domain-containing protein 2	ANKLE2	1.14744	0.271212	no	no
Small nuclear ribonucleoprotein Sm D1	SNRPD1	1.15254	2.00043	no	yes
Desmoglein-2	DSG2	1.15256	1.72804	no	yes
Prostaglandin F2 receptor negative regulator	PTGFRN	1.15562	3.47555	yes	yes
Phospholipid transfer protein	PLTP	1.1574	1.94564	no	yes
Transcriptional repressor CTCF;Transcriptional repressor CTCFL	CTCF;CTCFL	1.15788	0.491195	no	no
Alpha-2-macroglobulin	A2M	1.15807	0.50649	yes	yes
Transcription factor p65	RELA	1.16176	0.44074	no	no
X-ray repair cross-complementing protein 5	XRCC5	1.16192	3.64338	no	yes
Actin-related protein 10	ACTR10	1.16287	0.8872	no	yes
Rho-related GTP-binding protein RhoF	RHOF	1.16571	2.34496	no	yes
40S ribosomal protein S14	RPS14	1.16579	2.22363	no	yes
Putative tRNA (cytidine(32)/guanosine(34)-2-O)-methyltransferase	FTSJ1	1.16894	0.82576	no	no
WD40 repeat-containing protein SMU1;WD40 repeat-containing protein SMU1, N-terminally processed	SMU1	1.16926	0.776164	no	yes
T-complex protein 1 subunit alpha	TCP1	1.17234	2.03383	yes	yes
EH domain-containing protein 4	EHD4	1.17275	1.90998	yes	yes
14-3-3 protein zeta/delta	YWHAZ	1.17387	2.72979	yes	yes
Tryptophan--tRNA ligase, cytoplasmic;T1-TrpRS;T2-TrpRS	WARS	1.17444	0.308459	no	yes
Kinesin-like protein KIF21B	KIF21B	1.17472	0.351171	no	no
BolA-like protein 2	BOLA2	1.17553	2.66595	no	yes
Microtubule-associated proteins 1A/1B light chain 3B;Microtubule-associated proteins 1A/1B light chain 3 beta 2	MAP1LC3B;MAP1LC3B2	1.17553	2.0225	no	no
Sodium/potassium-transporting ATPase subunit alpha-1	ATP1A1	1.17711	2.22956	yes	yes
Peroxiredoxin-2	PRDX2	1.18032	1.65885	yes	yes
Proteolipid protein 2	PLP2	1.18138	0.714581	no	yes
Serine/threonine-protein phosphatase PP1-beta catalytic subunit;Serine/threonine-protein phosphatase	PPP1CB	1.18151	2.09675	no	yes
MAP7 domain-containing protein 1	MAP7D1	1.1873	0.680024	no	no
Tubulin alpha-1B chain	TUBA1B	1.18823	2.96166	yes	yes
Exocyst complex component 4	EXOC4	1.19081	0.787235	no	yes
Protein DEK	DEK	1.19491	0.726402	no	yes
Versican core protein	VCAN	1.19524	2.89191	no	yes
40S ribosomal protein S4, X isoform	RPS4X	1.19551	2.16426	no	yes
Serine incorporator 3	SERINC3	1.19629	1.79558	no	yes
60S ribosomal protein L4	RPL4	1.19901	2.45223	no	yes
Importin subunit alpha-1	KPNA2	1.20101	3.07203	no	yes
Vesicle-trafficking protein SEC22b	SEC22B	1.20379	1.30786	no	yes
Heat shock protein HSP 90-alpha	HSP90AA1	1.20465	2.57371	yes	yes
MHC class I polypeptide-related sequence A	MICA	1.2055	0.65778	no	yes
Melanoma-associated antigen D2	MAGED2	1.20888	1.99228	no	yes
Glyceraldehyde-3-phosphate dehydrogenase	GAPDH	1.20987	1.92303	yes	yes
Histone deacetylase 6	HDAC6	1.21204	0.296471	no	yes
Ras-related C3 botulinum toxin substrate 1	RAC1	1.21358	1.68491	yes	yes
Sortilin	SORT1	1.21368	0.35412	no	yes
T-complex protein 1 subunit delta	CCT4	1.21398	1.80934	no	yes
Dolichyl-diphosphooligosaccharide--protein glycosyltransferase subunit 1	RPN1	1.21613	1.13823	no	yes
Cytochrome b561 domain-containing protein 2	CYB561D2	1.21671	0.837345	no	no
Tubulin beta chain	TUBB	1.21781	2.69615	no	yes
Syntaxin-binding protein 2	STXBP2	1.22013	1.72332	no	yes
WD repeat-containing protein 1	WDR1	1.22033	1.96144	no	yes
Ribosomal L1 domain-containing protein 1	RSL1D1	1.22227	2.94744	no	yes
Diphthamide biosynthesis protein 2	DPH2	1.22396	0.280096	no	no
High affinity cationic amino acid transporter 1	SLC7A1	1.22477	0.977828	no	yes
Ankyrin repeat domain-containing protein 13A;Ankyrin repeat domain-containing protein 13D	ANKRD13A;ANKRD13D	1.23011	0.568597	no	yes
Lethal(2) giant larvae protein homolog 1	LLGL1	1.23363	2.53306	no	yes
Integral membrane protein 2C;CT-BRI3	ITM2C	1.23372	1.198	no	yes
E3 ubiquitin-protein ligase TRIM33	TRIM33	1.23445	0.422178	no	no
Importin subunit beta-1	KPNB1	1.23796	2.28764	yes	yes
Merlin	NF2	1.24245	1.66437	no	yes
Cation-dependent mannose-6-phosphate receptor	M6PR	1.24267	1.22236	no	yes
Reticulon-4;Reticulon	RTN4	1.24402	0.328615	no	yes
Charged multivesicular body protein 1b	CHMP1B	1.24433	2.04865	no	yes
Protein tweety homolog 3	TTYH3	1.24488	2.70546	no	yes
Ras-related protein Rab-5C	RAB5C	1.24674	2.42207	yes	yes
Mitogen-activated protein kinase 1	MAPK1	1.24811	2.62945	no	yes
Elongation factor 1-alpha 1;Putative elongation factor 1-alpha-like 3;Elongation factor 1-alpha	EEF1A1;EEF1A1P5	1.24817	3.32681	yes	yes
Sodium-coupled neutral amino acid transporter 9	SLC38A9	1.2483	0.653747	no	no
Exosome complex component RRP41	EXOSC4	1.24843	0.704366	no	yes
60S acidic ribosomal protein P0;60S acidic ribosomal protein P0-like	RPLP0;RPLP0P6	1.2507	2.66684	no	yes
Histone H2B type 1-B;Histone H2B type 2-E;Histone H2B type 1-O;Histone H2B type 1-A	HIST1H2BB;HIST2H2BE;HIST1H2BO;HIST1H2BA	1.25087	0.632579	no	yes
Guanine nucleotide-binding protein G(q) subunit alpha	GNAQ	1.25133	1.7922	no	yes
Probable ATP-dependent RNA helicase DDX47	DDX47	1.2522	1.49607	no	yes
Ribosome biogenesis protein BRX1 homolog	BRIX1	1.25256	2.46136	no	yes
Extracellular matrix protein FRAS1	FRAS1	1.25318	1.96176	no	no
Complement C3;Complement C3 beta chain;C3-beta-c;Complement C3 alpha chain;C3a anaphylatoxin;Acylation stimulating protein;Complement C3b alpha chain;Complement C3c alpha chain fragment 1;Complement C3dg fragment;Complement C3g fragment;Complement C3d fragment;Complement C3f fragment;Complement C3c alpha chain fragment 2	C3	1.25385	2.67751	no	yes
Developmentally-regulated GTP-binding protein 2	DRG2	1.25481	2.12794	no	yes
Transmembrane 9 superfamily member 2	TM9SF2	1.25535	2.11111	no	yes
Cationic amino acid transporter 3	SLC7A3	1.2561	0.272541	no	no
40S ribosomal protein S13	RPS13	1.2569	2.43647	no	yes
Elongation factor 2	EEF2	1.25776	2.53853	yes	yes
Nuclear cap-binding protein subunit 1	NCBP1	1.25913	0.428921	no	yes
Disco-interacting protein 2 homolog C	DIP2C	1.25929	2.2485	no	yes
Syntaxin-4	STX4	1.25995	1.31149	no	yes
Tubulin beta-8 chain	TUBB8	1.26191	2.62522	no	yes
60S ribosomal protein L26;60S ribosomal protein L26-like 1	RPL26;RPL26L1	1.26244	1.90614	no	yes
Syntaxin-binding protein 3	STXBP3	1.26244	1.99088	no	yes
Cell cycle and apoptosis regulator protein 2	CCAR2	1.26275	1.02949	no	yes
Tetraspanin-7;Tetraspanin	TSPAN7	1.26506	2.05231	no	no
Synaptogyrin-1	SYNGR1	1.26539	3.46065	no	yes
Solute carrier family 12 member 2	SLC12A2	1.26803	1.81019	no	yes
EH domain-containing protein 1	EHD1	1.26934	2.91888	no	yes
Guanine nucleotide-binding protein G(k) subunit alpha	GNAI3	1.27221	2.00762	no	yes
UPF0488 protein C8orf33	C8orf33	1.2748	0.901525	no	yes
Splicing factor U2AF 35 kDa subunit;Splicing factor U2AF 26 kDa subunit	U2AF1;U2AF1L4	1.27557	1.10423	no	yes
Rab GDP dissociation inhibitor beta	GDI2	1.2766	3.22105	yes	yes
26S proteasome non-ATPase regulatory subunit 8	PSMD8	1.27668	2.38728	no	yes
Arginase-1	ARG1	1.27762	0.175378	no	yes
Peptidyl-prolyl cis-trans isomerase FKBP1A;Peptidyl-prolyl cis-trans isomerase	FKBP1A;FKBP12-Exin;FKBP12-Exip2	1.27851	2.48126	no	yes
Myosin-9	MYH9	1.27851	2.06853	yes	yes
TATA box-binding protein-like protein 1	TBPL1	1.28156	0.667533	no	no
Elongation factor 1-gamma	EEF1G	1.28161	2.90841	no	yes
T-complex protein 1 subunit beta	CCT2	1.28206	2.01121	yes	yes
GTP-binding nuclear protein Ran	RAN	1.28491	2.33271	yes	yes
Tetratricopeptide repeat protein 4	TTC4	1.28657	0.814031	no	no
Peroxiredoxin-1	PRDX1	1.28722	2.84951	yes	yes
Secretory carrier-associated membrane protein 1	SCAMP1	1.28761	2.71018	no	yes
Copine-3	CPNE3	1.29016	2.09135	no	yes
Muskelin	MKLN1	1.29147	1.39327	no	no
Ras-related protein Rap-2b	RAP2B	1.29181	2.8847	no	yes
Adenosylhomocysteinase	AHCY	1.29449	2.21073	yes	yes
Putative RNA-binding protein Luc7-like 2	LUC7L2	1.29553	2.33293	no	no
IST1 homolog	IST1	1.29756	2.37591	no	yes
Ras-related protein Rab-6A	RAB6A	1.29943	3.09758	no	yes
Transmembrane 9 superfamily member 3	TM9SF3	1.29966	1.85874	no	yes
DNA-dependent protein kinase catalytic subunit	PRKDC	1.30116	3.15138	no	yes
WD repeat-containing protein 37	WDR37	1.30466	0.653208	no	yes
Lipolysis-stimulated lipoprotein receptor	LSR	1.30523	2.29164	no	yes
Mimecan	OGN	1.30548	2.49089	no	yes
Dual specificity mitogen-activated protein kinase kinase 2	MAP2K2	1.30633	1.69634	no	yes
40S ribosomal protein S15a	RPS15A	1.30725	2.18496	no	yes
Annexin A5;Annexin	ANXA5	1.30836	2.36186	yes	yes
Ubiquitin-like modifier-activating enzyme 1	UBA1	1.30952	2.66563	yes	yes
Annexin A2;Annexin;Putative annexin A2-like protein	ANXA2;ANXA2P2	1.30996	3.4719	yes	yes
Annexin A6;Annexin	ANXA6	1.31132	2.34124	yes	yes
Thioredoxin domain-containing protein 17	TXNDC17	1.31155	1.43167	no	yes
Double-stranded RNA-binding protein Staufen homolog 2	STAU2	1.31191	1.22544	no	yes
Erythrocyte band 7 integral membrane protein	STOM	1.31378	1.40594	yes	yes
Glypican-2;Secreted glypican-2	GPC2	1.31439	1.6699	no	no
Engulfment and cell motility protein 1	ELMO1	1.31462	0.883402	no	yes
Complement component C8 beta chain	C8B	1.31468	0.601198	no	no
Galactosylgalactosylxylosylprotein 3-beta-glucuronosyltransferase 3	B3GAT3	1.31674	0.364728	no	yes
Plasma membrane calcium-transporting ATPase 1;Calcium-transporting ATPase	ATP2B1	1.31687	1.94514	no	yes
Chromodomain-helicase-DNA-binding protein 1	CHD1	1.317	0.947879	no	no
60S ribosomal protein L13	RPL13	1.31788	2.58548	no	yes
Rho-related GTP-binding protein RhoG	RHOG	1.31881	1.78271	no	yes
Carbonic anhydrase 2	CA2	1.31923	1.98693	no	yes
Guanine nucleotide-binding protein G(i) subunit alpha-2	GNAI2	1.3206	1.99013	yes	yes
14-3-3 protein eta	YWHAH	1.32251	1.45636	yes	yes
Band 4.1-like protein 2	EPB41L2	1.32332	2.38949	no	yes
Peflin	PEF1	1.32414	2.31344	no	yes
Fatty acid synthase;[Acyl-carrier-protein] S-acetyltransferase;[Acyl-carrier-protein] S-malonyltransferase;3-oxoacyl-[acyl-carrier-protein] synthase;3-oxoacyl-[acyl-carrier-protein] reductase;3-hydroxyacyl-[acyl-carrier-protein] dehydratase;Enoyl-[acyl-carrier-protein] reductase;Oleoyl-[acyl-carrier-protein] hydrolase	FASN	1.32651	2.43752	yes	yes
Exostosin-1	EXT1	1.32706	2.7075	no	no
Receptor-type tyrosine-protein phosphatase F	PTPRF	1.32772	2.15412	no	yes
Calcium and integrin-binding protein 1	CIB1	1.33137	0.582908	no	yes
Peptidyl-prolyl cis-trans isomerase A;Peptidyl-prolyl cis-trans isomerase A, N-terminally processed;Peptidyl-prolyl cis-trans isomerase	PPIA	1.33435	2.67246	yes	yes
V-type proton ATPase subunit d 1	ATP6V0D1	1.33493	2.42653	no	yes
Ubiquitin thioesterase OTUB1	OTUB1	1.33534	2.40175	no	yes
Sialic acid synthase	NANS	1.33539	1.70103	no	yes
Uncharacterized protein C5orf42	C5orf42	1.33547	2.41032	no	no
Pyruvate kinase PKM;Pyruvate kinase	PKM	1.33757	2.42407	yes	yes
40S ribosomal protein S3	RPS3	1.33768	2.11893	no	yes
Dedicator of cytokinesis protein 1	DOCK1	1.3436	0.569725	no	yes
L-lactate dehydrogenase B chain;L-lactate dehydrogenase	LDHB	1.34398	2.74053	yes	yes
Protein ERGIC-53	LMAN1	1.34453	0.621844	no	yes
ATP-dependent RNA helicase DDX3X;ATP-dependent RNA helicase DDX3Y	DDX3X;DDX3Y	1.34552	1.63118	no	yes
40S ribosomal protein S23	RPS23	1.34599	2.35758	no	yes
S-adenosylmethionine synthase isoform type-2	MAT2A	1.34617	2.05056	no	yes
Heterogeneous nuclear ribonucleoprotein H;Heterogeneous nuclear ribonucleoprotein H, N-terminally processed	HNRNPH1	1.35121	3.32414	no	yes
Serine/threonine-protein phosphatase 4 regulatory subunit 3A;Serine/threonine-protein phosphatase 4 regulatory subunit 3B	SMEK1;SMEK2	1.35217	0.525088	no	no
Serine/threonine-protein phosphatase PP1-alpha catalytic subunit;Serine/threonine-protein phosphatase	PPP1CA	1.35496	2.23499	no	yes
Protein-tyrosine-phosphatase	PTPRK	1.35748	1.95655	no	yes
Importin subunit alpha-5;Importin subunit alpha-5, N-terminally processed;Importin subunit alpha-7;Importin subunit alpha-6	KPNA1;KPNA6;KPNA5	1.36028	1.5031	no	yes
Nipped-B-like protein	NIPBL	1.36071	1.12298	no	yes
Vacuolar protein sorting-associated protein 37B	VPS37B	1.36219	1.50307	no	yes
Ras-related protein Rab-7a	RAB7A	1.36245	3.59306	yes	yes
GTPase NRas	NRAS	1.36311	2.12858	no	yes
Guanine nucleotide-binding protein G(I)/G(S)/G(T) subunit beta-1	GNB1	1.36364	2.56894	yes	yes
Serine/threonine-protein kinase PLK1	PLK1	1.36539	1.33666	no	no
Trypsin-3	PRSS3	1.36558	0.705863	no	yes
Inactive tyrosine-protein kinase 7	PTK7	1.36774	2.88413	no	yes
Zinc transporter ZIP10	SLC39A10	1.36806	3.89825	no	yes
Cationic amino acid transporter 2	SLC7A2	1.36821	1.37183	no	yes
Eukaryotic initiation factor 4A-I	EIF4A1	1.36826	2.20383	no	yes
Ras-related protein Rab-11B;Ras-related protein Rab-11A	RAB11B;RAB11A	1.37228	1.69186	no	yes
Platelet-derived growth factor receptor-like protein	PDGFRL	1.3727	1.34542	no	no
Surfeit locus protein 4	SURF4	1.37477	1.27643	no	yes
RNA-binding protein 14	RBM14	1.37502	1.52771	no	yes
40S ribosomal protein S17	RPS17	1.37727	1.59446	no	yes
Chromodomain-helicase-DNA-binding protein 1-like	CHD1L	1.37792	0.665234	no	yes
Neutral amino acid transporter A	SLC1A4	1.37918	2.13767	no	yes
Ras-related protein Rab-9A	RAB9A	1.38258	1.7833	no	yes
ELAV-like protein 1	ELAVL1	1.38306	1.66615	no	yes
Transforming growth factor beta-1-induced transcript 1 protein	TGFB1I1	1.38393	1.20224	no	no
Coatomer subunit gamma-1	COPG1	1.38414	3.49207	no	yes
Nucleolar protein 58	NOP58	1.38415	2.64347	no	yes
RNA-binding protein 39	RBM39	1.38563	1.99855	no	yes
Survival motor neuron protein	SMN1;SMN2	1.38607	0.873318	no	yes
26S proteasome non-ATPase regulatory subunit 2	PSMD2	1.39023	2.89928	no	yes
Glycylpeptide N-tetradecanoyltransferase 1	NMT1	1.39025	1.55299	no	yes
Signal transducing adapter molecule 2	STAM2	1.39178	1.2066	no	yes
Eukaryotic translation initiation factor 2 subunit 1	EIF2S1	1.39297	2.14648	no	yes
Ankyrin repeat domain-containing protein 17;Ankyrin repeat and KH domain-containing protein 1	ANKRD17;ANKHD1	1.39343	0.51784	no	no
Endoplasmin	HSP90B1	1.39512	1.98631	no	yes
E3 ubiquitin-protein ligase ARIH2	ARIH2	1.39541	1.36436	no	no
Alpha-enolase;Enolase	ENO1	1.39571	2.51691	yes	yes
Unconventional myosin-Ie	MYO1E	1.3978	1.5334	no	yes
Multidrug resistance protein 1	ABCB1	1.398	0.54997	no	yes
Core histone macro-H2A.1;Histone H2A	H2AFY	1.40035	3.0398	no	yes
26S protease regulatory subunit 6A	PSMC3	1.40534	1.22202	no	yes
Transforming protein RhoA	RHOA;RHOC	1.4066	2.81228	yes	yes
V-type proton ATPase catalytic subunit A	ATP6V1A	1.40793	2.24326	no	yes
Tubulin beta-4A chain	TUBB4A	1.40818	1.67425	no	yes
Kinetochore protein Spc24	SPC24	1.4084	0.568692	no	no
Serine/threonine-protein phosphatase 2A 65 kDa regulatory subunit A alpha isoform	PPP2R1A	1.40949	2.64548	no	yes
rRNA 2-O-methyltransferase fibrillarin	FBL	1.41065	2.6317	no	yes
Ragulator complex protein LAMTOR1	LAMTOR1	1.41102	2.54097	no	yes
Tetraspanin-2;Tetraspanin	TSPAN2	1.41307	0.481966	no	no
Copine-2	CPNE2	1.41397	1.44113	no	yes
Serine/threonine-protein kinase 26	STK26	1.41463	2.09672	no	yes
Epsilon-sarcoglycan	SGCE	1.41472	1.17729	no	no
Phosphatidylinositol 4-phosphate 5-kinase type-1 alpha	PIP5K1A	1.41514	1.44276	no	yes
	TBC1D15	1.4174	0.420085	no	yes
Rho guanine nucleotide exchange factor 39	ARHGEF39	1.41935	1.2575	no	yes
Histone-arginine methyltransferase CARM1	CARM1	1.41946	1.66301	no	no
Ras-related protein Rap-1b;Ras-related protein Rap-1b-like protein	RAP1B	1.41997	2.27464	yes	yes
60S ribosomal protein L24	RPL24	1.42002	2.47685	no	yes
26S protease regulatory subunit 6B	PSMC4	1.42094	1.81584	no	yes
Angiomotin	AMOT	1.42154	2.25339	no	no
Multivesicular body subunit 12A	MVB12A	1.42158	2.15148	no	yes
Symplekin	SYMPK	1.42172	2.23727	no	yes
Tetraspanin-15	TSPAN15	1.42282	0.910453	no	yes
Methyl-CpG-binding domain protein 3	MBD3	1.42364	0.787668	no	yes
Exocyst complex component 2	EXOC2	1.42435	0.517306	no	yes
	UBA52	1.42482	2.81881	no	yes
Eukaryotic translation initiation factor 3 subunit C;Eukaryotic translation initiation factor 3 subunit C-like protein	EIF3C;EIF3CL	1.42536	2.60306	no	yes
ATP-dependent RNA helicase A	DHX9	1.42637	3.59328	no	yes
T-complex protein 1 subunit epsilon	CCT5	1.42714	2.21118	yes	yes
Obg-like ATPase 1	OLA1	1.42731	1.94976	no	yes
Transmembrane protein 106C	TMEM106C	1.42862	0.692357	no	no
Serine/threonine-protein phosphatase PP1-gamma catalytic subunit;Serine/threonine-protein phosphatase	PPP1CC	1.42919	1.49098	no	yes
Annexin A11	ANXA11	1.42945	2.44148	yes	yes
Serine/threonine-protein phosphatase 2A activator	PPP2R4;DKFZp781M17165	1.43078	2.55611	no	yes
Coatomer subunit gamma-2	COPG2	1.4311	2.61362	no	yes
FACT complex subunit SPT16	SUPT16H	1.43172	2.87959	no	yes
40S ribosomal protein S9	RPS9	1.43283	2.40569	no	yes
Deleted in autism protein 1	C3orf58	1.433	2.50324	no	no
Coronin-1C;Coronin	CORO1C	1.43469	2.70268	no	yes
Junction plakoglobin	JUP	1.43631	4.79256	no	yes
Metalloreductase STEAP3	STEAP3	1.43904	1.24866	no	yes
Catenin beta-1	CTNNB1	1.43917	2.52261	no	yes
HLA class I histocompatibility antigen, A-2 alpha chain;HLA class I histocompatibility antigen, A-69 alpha chain;HLA class I histocompatibility antigen, A-68 alpha chain	HLA-A	1.43929	2.04884	no	yes
Tyrosine-protein kinase CSK	CSK	1.44058	2.1584	no	yes
Chondroitin sulfate proteoglycan 4	CSPG4	1.44156	1.11138	no	yes
Serine/threonine-protein kinase 10	STK10	1.44224	0.561014	no	yes
Putative RNA-binding protein Luc7-like 1	LUC7L	1.44414	1.17308	no	yes
C-1-tetrahydrofolate synthase, cytoplasmic;Methylenetetrahydrofolate dehydrogenase;Methenyltetrahydrofolate cyclohydrolase;Formyltetrahydrofolate synthetase;C-1-tetrahydrofolate synthase, cytoplasmic, N-terminally processed	MTHFD1	1.44429	2.10269	no	yes
Protein unc-13 homolog D	UNC13D	1.44669	0.916762	no	yes
ATP-citrate synthase	ACLY	1.44734	2.24767	yes	yes
ATP-dependent RNA helicase DDX54	DDX54	1.44771	1.23896	no	no
Ras-related protein R-Ras	RRAS	1.44919	0.748371	no	yes
Frizzled-7	FZD7	1.45013	0.546497	no	yes
Vacuolar protein sorting-associated protein 4A	VPS4A	1.45062	2.04141	no	yes
Phenylalanine--tRNA ligase alpha subunit	FARSA	1.45313	1.61994	no	yes
DnaJ homolog subfamily B member 11	DNAJB11	1.45359	1.1414	no	yes
Ephrin-B1	EFNB1	1.45609	2.09264	no	yes
Serine protease 23	PRSS23	1.4566	3.53795	no	yes
Ephrin type-B receptor 2;Receptor protein-tyrosine kinase	EPHB2	1.4568	1.11611	no	yes
Echinoderm microtubule-associated protein-like 4	EML4	1.45828	2.20897	no	yes
Disheveled-associated activator of morphogenesis 1	DAAM1	1.45908	0.593356	no	yes
5-AMP-activated protein kinase catalytic subunit alpha-1	PRKAA1	1.46198	1.03428	no	yes
Dipeptidyl peptidase 3	DPP3	1.46503	0.851494	no	yes
Guanine nucleotide-binding protein subunit alpha-13	GNA13	1.46515	1.96512	no	yes
Zinc transporter 1	SLC30A1	1.47042	1.83142	no	yes
Peroxiredoxin-6	PRDX6	1.47066	1.70274	no	yes
TLD domain-containing protein 1	TLDC1	1.47286	2.41201	no	no
Adenylosuccinate synthetase isozyme 2	ADSS	1.47309	2.01725	no	yes
60S ribosomal protein L31	RPL31	1.47357	1.46829	no	yes
Deubiquitinating protein VCIP135	VCPIP1	1.47379	0.885898	no	yes
Heterogeneous nuclear ribonucleoprotein M	HNRNPM	1.47391	2.54457	no	yes
Striatin-3	STRN3	1.4745	1.94495	no	yes
Phosphoglycerate kinase 1	PGK1	1.47465	2.31267	yes	yes
Tubulin beta-4B chain	TUBB4B	1.47497	2.33785	no	yes
Signal recognition particle subunit SRP68	SRP68	1.47526	2.20774	no	yes
DNA-directed RNA polymerases I and III subunit RPAC1	POLR1C	1.47612	2.14327	no	yes
26S proteasome non-ATPase regulatory subunit 11	PSMD11	1.47625	2.84816	no	yes
Unconventional myosin-Ib	MYO1B	1.47642	3.63485	no	yes
Lysine--tRNA ligase	KARS	1.47659	1.07285	no	yes
Mannosyl-oligosaccharide 1,2-alpha-mannosidase IA	MAN1A1	1.47667	1.68475	no	yes
Pleckstrin homology domain-containing family O member 1	PLEKHO1	1.47887	1.3293	no	no
Adenylyl cyclase-associated protein 1	CAP1	1.4808	1.40274	no	yes
Teneurin-3	TENM3	1.48132	2.40636	no	yes
Angiotensin-converting enzyme;Angiotensin-converting enzyme, soluble form	ACE	1.48176	1.08051	no	yes
Ras-related protein R-Ras2	RRAS2	1.48233	2.90543	no	yes
45 kDa calcium-binding protein	SDF4	1.48242	0.496528	no	yes
Carboxypeptidase D	CPD	1.48273	2.04682	no	yes
Immunoglobulin superfamily member 8	IGSF8	1.48617	2.41917	no	yes
Eukaryotic translation initiation factor 3 subunit D	EIF3D	1.48746	1.33726	no	yes
Fukutin-related protein	FKRP	1.48858	0.903555	no	no
Kinetochore-associated protein 1	KNTC1	1.48991	1.28513	no	no
40S ribosomal protein S27	RPS27	1.49119	2.73457	no	yes
Phospholipase D3	PLD3	1.49167	1.2399	no	yes
Aspartate--tRNA ligase, cytoplasmic	DARS	1.49317	2.1186	no	yes
Kinesin-like protein KIF2A	KIF2A	1.49479	1.95247	no	yes
Lipoprotein lipase	LPL	1.49554	2.17572	no	yes
60S ribosomal protein L9	RPL9	1.49692	2.27704	no	yes
Chloride intracellular channel protein 1	CLIC1	1.49778	3.74261	yes	yes
Zyxin	ZYX	1.49891	0.780049	no	yes
Serine/threonine-protein phosphatase 2A catalytic subunit beta isoform	PPP2CB	1.50014	1.6433	no	yes
Protein-L-isoaspartate(D-aspartate) O-methyltransferase;Protein-L-isoaspartate O-methyltransferase	PCMT1	1.50021	1.75915	no	yes
Ras GTPase-activating protein-binding protein 1	G3BP1	1.50111	0.570084	no	yes
Asparagine synthetase [glutamine-hydrolyzing]	ASNS	1.50121	2.46067	no	yes
40S ribosomal protein SA	RPSA	1.50286	1.76487	no	yes
Corneodesmosin	CDSN	1.50292	0.734015	no	yes
WD repeat-containing protein 44	WDR44	1.50309	0.425752	no	yes
Fibroblast growth factor-binding protein 3	FGFBP3	1.50715	0.383399	no	no
14-3-3 protein epsilon	YWHAE	1.50921	2.80408	yes	yes
Myb-binding protein 1A	MYBBP1A	1.50965	2.78168	no	yes
Very-long-chain 3-oxoacyl-CoA reductase	HSD17B12	1.51043	1.20741	no	yes
CD81 antigen;Tetraspanin	CD81	1.51102	2.05029	yes	yes
Golgin subfamily A member 7	GOLGA7	1.51443	2.93639	no	yes
ADP-ribosylation factor 4	ARF4	1.51519	1.82552	no	yes
KH domain-containing, RNA-binding, signal transduction-associated protein 1	KHDRBS1	1.51591	0.988491	no	yes
Bifunctional UDP-N-acetylglucosamine 2-epimerase/N-acetylmannosamine kinase;UDP-N-acetylglucosamine 2-epimerase (hydrolyzing);N-acetylmannosamine kinase	GNE	1.51672	1.16777	no	yes
Sodium/potassium-transporting ATPase subunit beta-1	ATP1B1	1.5176	1.83746	no	yes
26S protease regulatory subunit 10B	PSMC6	1.5212	1.9928	no	yes
Eukaryotic translation initiation factor 3 subunit I	EIF3I	1.52518	3.44285	no	yes
ADP-ribosylation factor 3;ADP-ribosylation factor 1	ARF3;ARF1	1.52676	2.90643	no	yes
Vacuolar protein sorting-associated protein 4B	VPS4B	1.5269	2.81792	no	yes
SRSF protein kinase 1	SRPK1	1.52782	2.75174	no	yes
GMP synthase [glutamine-hydrolyzing]	GMPS	1.52921	2.35423	no	yes
Protein transport protein Sec16A	SEC16A	1.53168	1.28805	no	yes
TP53-regulating kinase	TP53RK	1.53279	2.41502	no	yes
Putative heat shock protein HSP 90-beta 2	HSP90AB2P	1.5332	2.32084	no	yes
Nucleolar GTP-binding protein 1	GTPBP4	1.53399	1.65649	no	no
Excitatory amino acid transporter 1;Amino acid transporter	SLC1A3	1.53411	1.45617	no	yes
Sn1-specific diacylglycerol lipase beta	DAGLB	1.53524	2.41914	no	no
Dipeptidyl peptidase 1;Dipeptidyl peptidase 1 exclusion domain chain;Dipeptidyl peptidase 1 heavy chain;Dipeptidyl peptidase 1 light chain	CTSC	1.53624	2.23564	no	yes
Complement C1q tumor necrosis factor-related protein 3	C1QTNF3;C1QTNF3-AMACR	1.53784	1.5847	no	yes
Protein Wnt-5a	WNT5A	1.53797	1.83884	no	yes
Cathepsin B;Cathepsin B light chain;Cathepsin B heavy chain	CTSB	1.53876	0.953356	no	yes
Proliferating cell nuclear antigen	PCNA	1.53897	1.99687	no	yes
Afadin	MLLT4	1.54862	1.68975	no	yes
HLA class I histocompatibility antigen, Cw-7 alpha chain	HLA-C	1.55152	0.330263	no	yes
RuvB-like 1	RUVBL1	1.55247	2.67849	no	yes
2,3-cyclic-nucleotide 3-phosphodiesterase	CNP	1.55352	0.74493	no	yes
Integrin-linked protein kinase	ILK	1.5554	1.90103	no	yes
Threonine--tRNA ligase, cytoplasmic	TARS	1.55649	2.32628	no	yes
NF-kappa-B-repressing factor	NKRF	1.55663	2.34973	no	yes
Hypoxia up-regulated protein 1	HYOU1	1.55905	2.21349	no	yes
Striatin	STRN	1.56016	2.0072	no	no
Choline transporter-like protein 2	SLC44A2	1.56104	1.97951	no	yes
14-3-3 protein beta/alpha;14-3-3 protein beta/alpha, N-terminally processed	YWHAB	1.56271	1.52392	yes	yes
DNA-directed RNA polymerase II subunit RPB3	POLR2C	1.56468	0.387801	no	yes
Calcium-transporting ATPase type 2C member 1;Calcium-transporting ATPase	ATP2C1	1.56807	1.12703	no	yes
Extended synaptotagmin-2	ESYT2	1.56847	1.39793	no	yes
Integrin alpha-5;Integrin alpha-5 heavy chain;Integrin alpha-5 light chain	ITGA5	1.56884	2.84175	no	yes
Syntenin-1	SDCBP	1.56884	3.02017	yes	yes
Inositol-tetrakisphosphate 1-kinase	ITPK1	1.56949	1.5211	no	no
Tubulin-specific chaperone E	TBCE	1.56961	0.672728	no	yes
Sodium-dependent phosphate transporter 1	SLC20A1	1.57064	1.58122	no	yes
Pyridoxal kinase	PDXK	1.57191	1.2329	no	yes
Prefoldin subunit 3	VBP1	1.57213	0.862646	no	yes
ATP-binding cassette sub-family F member 2	ABCF2	1.57306	3.16301	no	yes
Regulator of nonsense transcripts 2	UPF2	1.57396	0.405011	no	no
AP-2 complex subunit mu	AP2M1	1.57438	1.50975	no	yes
Protein transport protein Sec24A	SEC24A	1.57568	1.04483	no	yes
Sorcin	SRI	1.57812	1.74239	no	yes
Tetratricopeptide repeat protein 38	TTC38	1.57881	1.1816	no	yes
Barrier-to-autointegration factor;Barrier-to-autointegration factor, N-terminally processed	BANF1	1.58085	1.12889	no	yes
Eukaryotic initiation factor 4A-III;Eukaryotic initiation factor 4A-III, N-terminally processed	EIF4A3	1.58219	2.32366	no	yes
Splicing factor 3B subunit 1	SF3B1	1.58219	2.59987	no	yes
Talin-1	TLN1	1.58241	2.63303	no	yes
Alcohol dehydrogenase [NADP(+)]	AKR1A1	1.5826	2.16115	no	yes
Ubiquitin carboxyl-terminal hydrolase isozyme L5;Ubiquitin carboxyl-terminal hydrolase	UCHL5	1.58613	1.41126	no	yes
WD repeat-containing protein 18	WDR18	1.58626	1.61991	no	yes
Catechol O-methyltransferase	COMT	1.5868	1.65552	no	yes
Immunoglobulin superfamily member 3	IGSF3	1.58748	2.26867	no	yes
Protein phosphatase 1L	PPM1L	1.58753	0.386769	no	yes
N(G),N(G)-dimethylarginine dimethylaminohydrolase 1	DDAH1	1.5885	0.649941	no	yes
Copine-1	CPNE1	1.59117	1.5737	no	yes
Torsin-3A	TOR3A	1.59129	1.45252	no	yes
Splicing factor 3B subunit 3	SF3B3	1.59163	2.93593	no	yes
Ataxin-2-like protein	ATXN2L	1.5933	0.838585	no	yes
Protein OS-9	OS9	1.59408	0.714068	no	yes
RuvB-like 2	RUVBL2	1.59627	2.34288	no	yes
Exportin-T	XPOT	1.59734	0.533325	no	yes
Protein CIP2A	KIAA1524	1.5978	0.356275	no	yes
Probable tRNA N6-adenosine threonylcarbamoyltransferase	OSGEP	1.59788	0.607929	no	yes
Prolyl 3-hydroxylase 1	LEPRE1	1.59818	1.10318	no	no
Guanine nucleotide-binding protein G(i) subunit alpha-1	GNAI1	1.59837	1.55926	no	yes
Ras-related protein Rab-14	RAB14	1.59912	2.08588	yes	yes
CCR4-NOT transcription complex subunit 1	CNOT1	1.60162	2.01336	no	yes
V-type proton ATPase 116 kDa subunit a isoform 2;V-type proton ATPase subunit a	ATP6V0A2	1.60193	1.66325	no	yes
ELMO domain-containing protein 2	ELMOD2	1.60312	1.19781	no	no
Lymphocyte function-associated antigen 3	CD58	1.60319	2.28885	no	yes
Glucose-6-phosphate isomerase	GPI	1.605	2.00789	no	yes
YTH domain-containing family protein 2	YTHDF2	1.60739	1.2601	no	no
Ectonucleotide pyrophosphatase/phosphodiesterase family member 1;Alkaline phosphodiesterase I;Nucleotide pyrophosphatase	ENPP1	1.60853	3.13199	no	yes
Carboxyl-terminal PDZ ligand of neuronal nitric oxide synthase protein	NOS1AP	1.60923	1.11131	no	no
AP-2 complex subunit alpha-1	AP2A1	1.61004	2.59156	no	yes
Glypican-1;Secreted glypican-1	GPC1	1.61011	1.4357	no	yes
26S proteasome non-ATPase regulatory subunit 6	PSMD6	1.61116	2.11916	no	yes
Spartin	SPG20	1.6133	1.02766	no	yes
Sodium-dependent phosphate transporter 2	SLC20A2	1.61708	1.37594	no	yes
Ras-related protein Rap-2c	RAP2C	1.61832	2.12928	no	yes
Glycine--tRNA ligase	GARS	1.61842	2.17247	no	yes
TBC1 domain family member 15	TBC1D15	1.6192	1.43641	no	yes
Nucleoprotein TPR	TPR	1.61951	1.49295	no	no
Eukaryotic translation initiation factor 2 subunit 2	EIF2S2	1.62008	0.688364	no	yes
Catenin delta-1	CTNND1	1.6206	3.04755	no	yes
26S protease regulatory subunit 7	PSMC2	1.6206	2.2412	no	yes
Proteasome activator complex subunit 2	PSME2	1.62094	2.40111	no	yes
Serine--tRNA ligase, cytoplasmic	SARS	1.62095	2.16054	no	yes
Thiamine transporter 1	SLC19A2	1.62103	2.05077	no	yes
Flotillin-1	FLOT1	1.62232	1.84978	yes	yes
YTH domain-containing protein 1	YTHDC1	1.62358	0.772413	no	no
Beta-1,4-glucuronyltransferase 1	B4GAT1	1.62389	1.23173	no	no
Aminoacyl tRNA synthase complex-interacting multifunctional protein 2	AIMP2	1.62475	2.66123	no	yes
Biglycan	BGN	1.62531	2.60278	no	yes
60S ribosomal protein L38	RPL38	1.62577	2.33265	no	yes
Cytoplasmic FMR1-interacting protein 1	CYFIP1	1.62727	2.37342	no	yes
Heterogeneous nuclear ribonucleoprotein U	HNRNPU	1.62768	2.84434	no	yes
Hyaluronan and proteoglycan link protein 3	HAPLN3	1.62786	1.68537	no	yes
Unconventional myosin-Id	MYO1D	1.62874	2.28805	no	yes
Guanine nucleotide-binding protein subunit alpha-11	GNA11	1.62983	2.03594	no	yes
Heterogeneous nuclear ribonucleoprotein A0	HNRNPA0	1.63204	2.46082	no	yes
Testican-3	SPOCK3	1.63326	1.98106	no	no
Glutamate--cysteine ligase regulatory subunit	GCLM	1.63692	0.736067	no	yes
RRP12-like protein	RRP12	1.63758	1.59481	no	yes
Microtubule-associated protein 1S;MAP1S heavy chain;MAP1S light chain	MAP1S	1.63779	1.42268	no	yes
Serine/threonine-protein kinase N2	PKN2	1.63783	2.31322	no	yes
Transmembrane protein 106B	TMEM106B	1.63949	2.50956	no	no
E3 ubiquitin-protein ligase TRIM23	TRIM23	1.6395	2.33973	no	yes
Dystonin	DST	1.63981	1.54062	no	yes
Matrin-3	MATR3	1.64025	2.94886	no	yes
Copper-transporting ATPase 2;WND/140 kDa	ATP7B	1.64192	0.649443	no	yes
Anion exchange protein 2	SLC4A2	1.64259	0.704564	no	yes
Bifunctional glutamate/proline--tRNA ligase;Glutamate--tRNA ligase;Proline--tRNA ligase	EPRS	1.64331	2.45933	no	yes
Histone acetyltransferase type B catalytic subunit	HAT1	1.64401	0.786836	no	yes
14-3-3 protein theta	YWHAQ	1.64765	3.18019	yes	yes
Echinoderm microtubule-associated protein-like 2	EML2	1.64779	1.85895	no	no
Bone morphogenetic protein 1	BMP1	1.64827	2.82263	no	no
Arf-GAP with GTPase, ANK repeat and PH domain-containing protein 3	AGAP3	1.64877	1.08501	no	no
Mitotic checkpoint protein BUB3	BUB3	1.65096	1.95592	no	yes
3-mercaptopyruvate sulfurtransferase;Sulfurtransferase	MPST	1.65368	1.90861	no	yes
Tubulin--tyrosine ligase-like protein 12	TTLL12	1.65445	2.53283	no	yes
V-type proton ATPase subunit H	ATP6V1H	1.65934	1.55324	no	yes
Protein patched homolog 1	PTCH1	1.66091	0.50782	no	no
ATP-dependent 6-phosphofructokinase, liver type	PFKL	1.66134	2.28437	no	yes
SLIT and NTRK-like protein 5	SLITRK5	1.66336	2.72934	no	no
TRAF2 and NCK-interacting protein kinase	TNIK	1.66363	2.24457	no	yes
Polynucleotide 5-hydroxyl-kinase NOL9	NOL9	1.66467	1.41353	no	yes
26S proteasome non-ATPase regulatory subunit 3	PSMD3	1.66489	1.67049	no	yes
Uncharacterized protein C1orf226	C1orf226	1.66581	0.554065	no	no
Dyslexia-associated protein KIAA0319-like protein	KIAA0319L	1.66808	1.86023	no	yes
Ubiquitin carboxyl-terminal hydrolase 11;Ubiquitin carboxyl-terminal hydrolase;Ubiquitin carboxyl-terminal hydrolase 4	USP11;USP4	1.671	1.2598	no	yes
Annexin A7	ANXA7	1.67134	2.47705	no	yes
Cyclin-dependent kinase 1	CDC2;CDK1	1.67298	3.08697	no	no
Protein NDRG1	NDRG1	1.67307	2.08501	no	yes
Tissue factor pathway inhibitor	TFPI	1.67379	0.723633	no	yes
Ras-related protein Rab-2A	RAB2A	1.67612	3.76783	no	yes
Coatomer subunit alpha;Xenin;Proxenin	COPA	1.67855	2.73443	no	yes
Elongator complex protein 1	IKBKAP	1.67873	1.64575	no	yes
AP-1 complex subunit sigma-2	AP1S2	1.68207	1.45319	no	no
Ras suppressor protein 1	RSU1	1.68518	1.20455	no	yes
Profilin-1	PFN1	1.68665	2.73052	yes	yes
Cleavage and polyadenylation specificity factor subunit 7	CPSF7	1.68822	0.777635	no	yes
Pescadillo homolog	PES1	1.69053	2.64662	no	yes
USP6 N-terminal-like protein	USP6NL	1.69091	0.647979	no	yes
Adenylate kinase isoenzyme 1	AK1	1.6916	0.969401	no	yes
26S proteasome non-ATPase regulatory subunit 7	PSMD7	1.6919	1.51262	no	yes
26S protease regulatory subunit 4	PSMC1	1.6926	1.99339	no	yes
Fructose-bisphosphate aldolase A;Fructose-bisphosphate aldolase	ALDOA	1.69281	2.42389	yes	yes
Formin-like protein 2	FMNL2	1.69375	1.86258	no	yes
Suppressor of SWI4 1 homolog	PPAN;PPAN-P2RY11	1.69387	0.669196	no	no
mRNA export factor	RAE1	1.69739	1.40121	no	yes
Testis-expressed sequence 10 protein	TEX10	1.6983	1.84583	no	yes
Casein kinase II subunit alpha;Casein kinase II subunit alpha 3	CSNK2A1;CSNK2A3	1.7006	2.42583	no	yes
Sodium- and chloride-dependent taurine transporter;Transporter	SLC6A6	1.70238	0.841932	no	yes
S-methyl-5-thioadenosine phosphorylase;Purine nucleoside phosphorylase	MTAP	1.70345	0.814721	no	yes
ATPase WRNIP1	WRNIP1	1.70718	0.915037	no	yes
Putative pre-mRNA-splicing factor ATP-dependent RNA helicase DHX16	DHX16	1.7077	1.85922	no	yes
Sodium-dependent neutral amino acid transporter B(0)AT2	SLC6A15	1.70796	1.75507	no	yes
Protein NDNF	NDNF	1.70857	2.80777	no	no
NHL repeat-containing protein 2	NHLRC2	1.71084	0.508458	no	yes
Rac GTPase-activating protein 1	RACGAP1	1.71252	3.13342	no	yes
Rabankyrin-5	ANKFY1	1.71308	1.52333	no	yes
Vacuolar protein sorting-associated protein 28 homolog	VPS28	1.71357	2.0189	no	yes
tRNA-splicing ligase RtcB homolog	RTCB	1.71364	1.93115	no	yes
Sialidase-3	NEU3	1.71367	0.82528	no	no
Multidrug resistance-associated protein 1	ABCC1	1.71548	1.30955	no	yes
Putative adenosylhomocysteinase 2;Putative adenosylhomocysteinase 3;Adenosylhomocysteinase	AHCYL1;AHCYL2	1.71555	2.24253	no	yes
Ras-related protein Rab-23	RAB23	1.71755	2.02244	no	yes
Translin-associated protein X	TSNAX;DISC1	1.72113	1.05226	no	yes
Gamma-secretase subunit APH-1A	APH1A	1.7218	1.75014	no	yes
Golgin subfamily A member 5	GOLGA5	1.72275	1.24674	no	yes
Plexin-A1	PLXNA1	1.72303	2.99134	no	yes
Tubulin alpha-1A chain	TUBA1A	1.72453	2.22462	yes	yes
Syntaxin-6	STX6	1.72576	0.854607	no	yes
DNA mismatch repair protein Msh3	MSH3	1.72627	1.83646	no	yes
Proteasome subunit alpha type-4;Proteasome subunit alpha type;Proteasome subunit beta type	PSMA4	1.72662	1.92733	no	yes
Vesicular integral-membrane protein VIP36	LMAN2	1.72939	1.39954	no	yes
Xylosyltransferase 2	XYLT2	1.73055	2.45212	no	no
Membrane-bound transcription factor site-1 protease	MBTPS1	1.73059	2.0508	no	no
Pre-mRNA-processing-splicing factor 8	PRPF8	1.73234	2.76046	no	yes
Phosphatidylinositol 3-kinase regulatory subunit beta	PIK3R2	1.73313	1.18945	no	no
Destrin	DSTN	1.73363	2.16327	no	yes
Isopentenyl-diphosphate Delta-isomerase 1	IDI1	1.73519	0.865073	no	yes
U1 small nuclear ribonucleoprotein 70 kDa	SNRNP70	1.73526	2.11774	no	yes
STAM-binding protein	STAMBP	1.7359	1.56316	no	yes
EGF-like repeat and discoidin I-like domain-containing protein 3	EDIL3	1.73667	2.74071	no	yes
Ras-related protein Rap-1A	RAP1A	1.73769	1.71361	no	yes
Cellular tumor antigen p53	TP53	1.73806	0.973336	no	no
CTP synthase 1;CTP synthase	CTPS1	1.73965	2.13784	no	yes
Protein scribble homolog	SCRIB	1.74137	2.48149	no	yes
Interleukin enhancer-binding factor 2	ILF2	1.74153	1.90482	no	yes
Heterogeneous nuclear ribonucleoprotein H2	HNRNPH2	1.74457	1.32031	no	yes
Ras-related protein Rab-32;Ras-related protein Rab-7L1;Ras-related protein Rab-38	RAB32;RAB29;RAB38	1.74657	1.42269	no	yes
Rho-related GTP-binding protein RhoE	RND3;ARHE	1.7472	1.40628	no	no
Cochlin	COCH	1.74726	1.31138	no	yes
Trifunctional purine biosynthetic protein adenosine-3;Phosphoribosylamine--glycine ligase;Phosphoribosylformylglycinamidine cyclo-ligase;Phosphoribosylglycinamide formyltransferase	GART	1.74792	2.23639	no	yes
Sulfhydryl oxidase 2	QSOX2	1.74811	1.33271	no	yes
Glycogen phosphorylase, brain form;Glycogen phosphorylase, muscle form	PYGB;PYGM	1.74909	1.27748	no	yes
Ubiquitin carboxyl-terminal hydrolase 5	USP5	1.75086	1.86685	no	yes
Eukaryotic translation initiation factor 3 subunit F	EIF3F	1.75314	2.36715	no	yes
Laminin subunit beta-2	LAMB2	1.75398	1.90656	no	yes
Ephrin type-A receptor 3;Receptor protein-tyrosine kinase	EPHA3	1.75558	2.35136	no	yes
Ataxin-2	ATXN2	1.75628	1.11936	no	no
T-complex protein 1 subunit gamma	CCT3	1.75727	2.39652	yes	yes
Ras-related protein Rab-21	RAB21	1.75744	2.09259	no	yes
Amyloid beta A4 protein;N-APP;Soluble APP-alpha;Soluble APP-beta;C99;Beta-amyloid protein 42;Beta-amyloid protein 40;C83;P3(42);P3(40);C80;Gamma-secretase C-terminal fragment 59;Gamma-secretase C-terminal fragment 57;Gamma-secretase C-terminal fragment 50;C31	APP	1.75882	0.961001	no	yes
Nucleolar RNA helicase 2	DDX21	1.75935	2.06766	no	yes
Flotillin-2	FLOT2	1.76148	2.42643	no	yes
Serine-threonine kinase receptor-associated protein	STRAP	1.76257	3.0355	no	yes
GTP-binding protein SAR1a	SAR1A	1.76336	1.63891	no	yes
MARCKS-related protein	MARCKSL1	1.76651	1.70542	no	yes
DnaJ homolog subfamily A member 2	DNAJA2	1.76696	2.3912	no	yes
Eukaryotic translation initiation factor 6	EIF6	1.76759	3.1509	no	yes
Transaldolase	TALDO1	1.76902	1.69725	no	yes
Protein HEG homolog 1	HEG1	1.76951	0.940315	no	yes
Pre-rRNA-processing protein TSR1 homolog	TSR1	1.77064	1.87126	no	yes
DNA-directed RNA polymerase III subunit RPC1	POLR3A	1.7726	2.94644	no	yes
Platelet-activating factor acetylhydrolase IB subunit gamma	PAFAH1B3	1.77463	2.43103	no	yes
Probable 28S rRNA (cytosine(4447)-C(5))-methyltransferase	NOP2	1.77502	2.51284	no	yes
WD repeat-containing protein 36	WDR36	1.77751	2.26439	no	no
Thymidylate synthase	TYMS	1.77926	0.423834	no	no
Kinase D-interacting substrate of 220 kDa	KIDINS220	1.78094	2.06065	no	yes
Calpain small subunit 1	CAPNS1	1.78317	2.61575	no	yes
60S ribosomal protein L36	RPL36	1.78321	2.30433	no	yes
Target of Myb protein 1	TOM1	1.78344	0.826517	no	yes
Histone H2A type 2-A;Histone H2A type 1;Histone H2A type 1-J;Histone H2A.J;Histone H2A type 2-C;Histone H2A type 1-H;Histone H2A type 1-D;Histone H2A	HIST2H2AA3;HIST1H2AG;HIST1H2AJ;H2AFJ;HIST2H2AC;HIST1H2AH;HIST1H2AD	1.78635	1.8985	no	yes
Helicase SRCAP	SRCAP	1.78847	1.1213	no	no
Actin-like protein 6A	ACTL6A	1.79195	2.75244	no	yes
H/ACA ribonucleoprotein complex subunit 4	DKC1	1.79324	2.20707	no	yes
General transcription factor 3C polypeptide 5	GTF3C5	1.79367	2.28121	no	yes
Type 1 phosphatidylinositol 4,5-bisphosphate 4-phosphatase	TMEM55B	1.79368	1.18927	no	yes
Arginine--tRNA ligase, cytoplasmic	RARS	1.79498	3.44324	no	yes
Neural cell adhesion molecule 1	NCAM1	1.79528	1.31183	no	yes
DNA replication licensing factor MCM7	MCM7	1.79544	1.83827	no	yes
DNA replication licensing factor MCM4	MCM4	1.79638	1.88122	no	yes
Filamin-A	FLNA	1.79854	2.65915	yes	yes
Nidogen-2	NID2	1.79874	1.7328	no	yes
26S proteasome non-ATPase regulatory subunit 14	PSMD14	1.7995	1.41522	no	yes
Glycogen [starch] synthase, muscle	GYS1	1.80129	2.17312	no	yes
NEDD8-conjugating enzyme Ubc12	UBE2M	1.80164	2.07544	no	yes
Carbohydrate sulfotransferase 12	CHST12	1.80201	1.40346	no	yes
ATP-binding cassette sub-family F member 1	ABCF1	1.80257	2.51466	no	yes
Probable E3 ubiquitin-protein ligase HERC4	HERC4	1.80798	0.842803	no	no
Selenocysteine-specific elongation factor	EEFSEC	1.8116	1.35828	no	yes
	MLLT4	1.81257	1.3342	no	yes
MIT domain-containing protein 1	MITD1	1.81322	2.94242	no	yes
Major facilitator superfamily domain-containing protein 8	MFSD8	1.81523	1.23909	no	no
Actin-related protein 2/3 complex subunit 3	ARPC3	1.81643	0.593323	no	yes
ADP-ribosylation factor-like protein 13B	ARL13B	1.81988	0.587422	no	no
MMS19 nucleotide excision repair protein homolog	MMS19	1.82287	1.03332	no	yes
ATP-binding cassette sub-family E member 1	ABCE1	1.82342	2.68678	no	yes
Alpha/beta hydrolase domain-containing protein 17B	ABHD17B	1.82406	0.734792	no	yes
Kinesin-like protein KIF21A;Kinesin-like protein;Kinesin-like protein KIF27;Kinesin-like protein KIF7	KIF21A;KIF27;KIF7	1.82691	1.98956	no	yes
Adenine phosphoribosyltransferase	APRT	1.82799	2.43831	no	yes
Activity-dependent neuroprotector homeobox protein	ADNP	1.828	2.59229	no	no
Nuclear pore complex protein Nup133	NUP133	1.82839	2.50811	no	no
Peptide-N(4)-(N-acetyl-beta-glucosaminyl)asparagine amidase	NGLY1	1.82878	0.70756	no	yes
CAD protein;Glutamine-dependent carbamoyl-phosphate synthase;Aspartate carbamoyltransferase;Dihydroorotase	CAD	1.82909	2.42501	no	yes
Tubulin-specific chaperone D	TBCD	1.82984	1.92902	no	yes
Zinc transporter ZIP6	SLC39A6	1.83077	2.10344	no	yes
Glypican-4;Secreted glypican-4	GPC4	1.83083	3.82769	no	yes
Niban-like protein 1	FAM129B	1.83284	0.994781	no	yes
Tyrosine-protein kinase Fyn	FYN	1.83357	2.09688	no	yes
Long-chain-fatty-acid--CoA ligase 4	ACSL4	1.83461	2.3977	no	yes
Protein SMG9	SMG9	1.83619	0.717198	no	no
26S protease regulatory subunit 8	PSMC5	1.83693	2.15476	no	yes
Serine/threonine-protein kinase PAK 2;PAK-2p27;PAK-2p34;Serine/threonine-protein kinase PAK 1;Serine/threonine-protein kinase PAK 3;Non-specific serine/threonine protein kinase	PAK2;PAK1;PAK3	1.83702	1.16644	no	yes
T-complex protein 1 subunit zeta	CCT6A	1.83722	2.41896	no	yes
Vang-like protein 1	VANGL1	1.83737	1.18662	no	yes
Arrestin domain-containing protein 1	ARRDC1	1.84109	2.45964	no	yes
Synaptogyrin-2	SYNGR2	1.84267	1.3762	no	yes
Vacuolar protein sorting-associated protein 45	VPS45	1.84411	1.32795	no	yes
Kinesin-like protein KIF2C;Kinesin-like protein KIF2B;Kinesin-like protein	KIF2C;KIF2B	1.84418	1.3615	no	no
Serine/arginine-rich splicing factor 5	SRSF5	1.8446	0.769209	no	yes
Endophilin-A2	SH3GL1	1.84612	3.99705	no	yes
Heat shock 70 kDa protein 1A;Heat shock 70 kDa protein 1B	HSPA1A;HSPA1B	1.84848	3.54798	yes	yes
Eukaryotic translation initiation factor 3 subunit A	EIF3A	1.84866	2.27607	no	yes
Moesin	MSN	1.84885	3.04168	yes	yes
Serine/threonine-protein kinase STK11	STK11	1.84935	0.903483	no	yes
Clathrin interactor 1	CLINT1	1.84958	1.37325	no	yes
ATPase ASNA1	ASNA1	1.84969	0.835546	no	yes
Plexin-A4	PLXNA4	1.85174	1.35661	no	yes
Protein 4.1	EPB41	1.8525	1.96088	no	yes
ADP-ribosylation factor-like protein 15	ARL15	1.8526	2.36111	no	yes
Cytoplasmic dynein 1 heavy chain 1	DYNC1H1	1.85267	2.4419	no	yes
Ras-related protein Rab-18	RAB18	1.85275	1.71748	no	yes
General transcription factor 3C polypeptide 4	GTF3C4	1.85287	1.68952	no	no
Glutathione S-transferase Mu 2	GSTM2	1.85493	0.416458	no	yes
EH domain-containing protein 3	EHD3	1.85495	2.18849	no	yes
Sorting nexin-6;Sorting nexin-6, N-terminally processed	SNX6	1.85877	1.03967	no	yes
Cation-independent mannose-6-phosphate receptor	IGF2R	1.8597	1.87485	no	yes
H/ACA ribonucleoprotein complex subunit 1	GAR1	1.85998	1.74382	no	yes
Importin-9	IPO9	1.86171	1.3296	no	yes
Tubulin beta-2A chain	TUBB2A	1.86183	2.36799	no	yes
Feline leukemia virus subgroup C receptor-related protein 1	FLVCR1	1.86256	1.41439	no	yes
Basement membrane-specific heparan sulfate proteoglycan core protein;Endorepellin;LG3 peptide	HSPG2	1.86283	1.48493	no	yes
Isoleucine--tRNA ligase, cytoplasmic	IARS	1.86453	2.6476	no	yes
Protein disulfide-isomerase A4	PDIA4	1.86466	0.828229	no	yes
Importin-4	IPO4	1.8649	3.1328	no	yes
Serine/threonine-protein kinase TAO1	TAOK1	1.86723	2.34484	no	yes
Heparan-sulfate 6-O-sulfotransferase 2	HS6ST2	1.86776	2.2748	no	no
Epoxide hydrolase 1	EPHX1	1.86893	0.525975	no	yes
Ribosome biogenesis protein NSA2 homolog	NSA2	1.86909	1.21274	no	no
Intraflagellar transport protein 56	TTC26	1.86942	2.56669	no	no
Ephrin type-A receptor 4;Receptor protein-tyrosine kinase	EPHA4	1.87134	1.55675	no	yes
Heat shock protein 105 kDa	HSPH1	1.87168	2.91428	no	yes
Bone morphogenetic protein 7	BMP7	1.8722	1.0355	no	yes
Valine--tRNA ligase	VARS	1.873	2.28027	no	yes
DNA replication licensing factor MCM3	MCM3	1.87301	3.03709	no	yes
Sodium-dependent multivitamin transporter	SLC5A6	1.87458	1.95542	no	yes
Importin-5	IPO5	1.87573	1.60332	no	yes
Serine/threonine-protein phosphatase 5;Serine/threonine-protein phosphatase	PPP5C	1.88055	1.19073	no	yes
Proprotein convertase subtilisin/kexin type 5	PCSK5	1.88128	1.22727	no	no
Guanine nucleotide-binding protein subunit beta-2-like 1;Guanine nucleotide-binding protein subunit beta-2-like 1, N-terminally processed	GNB2L1	1.8821	3.04995	no	yes
U5 small nuclear ribonucleoprotein 200 kDa helicase	SNRNP200	1.88376	2.71819	no	yes
Latrophilin-2	LPHN2;ADGRL2	1.88394	2.25815	no	no
U3 small nucleolar RNA-associated protein 15 homolog	UTP15	1.88577	0.975837	no	no
tRNA (cytosine(34)-C(5))-methyltransferase	NSUN2	1.88687	1.74314	no	yes
E3 ubiquitin-protein ligase CHIP	STUB1	1.88718	2.36006	no	yes
Protein RMD5 homolog A	RMND5A	1.88748	1.72109	no	yes
Multifunctional protein ADE2;Phosphoribosylaminoimidazole-succinocarboxamide synthase;Phosphoribosylaminoimidazole carboxylase	PAICS	1.88762	1.78773	no	yes
Ephrin-B3	EFNB3	1.88786	0.881288	no	no
Cell division control protein 45 homolog	CDC45	1.88904	2.36715	no	no
E3 ubiquitin-protein ligase HECTD1	HECTD1	1.88923	1.28498	no	no
Pre-mRNA-splicing factor SYF1	XAB2	1.88927	1.69033	no	yes
TIP41-like protein	TIPRL	1.89005	0.812223	no	yes
	MFGE8	1.89035	1.68885	yes	yes
G protein-regulated inducer of neurite outgrowth 1	GPRIN1	1.8905	1.17141	no	no
EMILIN-2	EMILIN2	1.89312	1.96856	no	yes
Alpha-1,3-mannosyl-glycoprotein 2-beta-N-acetylglucosaminyltransferase	MGAT1	1.89444	1.63599	no	yes
Heterogeneous nuclear ribonucleoprotein K	HNRNPK	1.89542	2.05236	no	yes
Histidine triad nucleotide-binding protein 3	HINT3	1.89673	1.99243	no	yes
Laminin subunit beta-1	LAMB1	1.89696	2.4395	no	yes
Bifunctional purine biosynthesis protein PURH;Phosphoribosylaminoimidazolecarboxamide formyltransferase;IMP cyclohydrolase	ATIC	1.89771	2.33823	no	yes
Neuronal membrane glycoprotein M6-a	GPM6A	1.89835	2.61069	no	yes
Unconventional myosin-Ic	MYO1C	1.89838	2.28502	no	yes
Structural maintenance of chromosomes protein 2	SMC2	1.89858	2.17295	no	yes
26S proteasome non-ATPase regulatory subunit 1	PSMD1	1.89859	2.44706	no	yes
Glutamate-rich WD repeat-containing protein 1	GRWD1	1.89867	2.61285	no	yes
Protein RER1	RER1	1.89915	1.02234	no	yes
Receptor-type tyrosine-protein phosphatase eta;Protein-tyrosine-phosphatase	PTPRJ	1.89917	1.21959	no	yes
COP9 signalosome complex subunit 1	GPS1	1.89981	1.05181	no	yes
T-complex protein 1 subunit theta	CCT8	1.89989	1.63855	no	yes
Laminin subunit alpha-1	LAMA1	1.90002	1.66508	no	yes
Exportin-2	CSE1L	1.90016	2.0703	no	yes
GTP-binding protein Rheb	RHEB	1.90019	0.946332	no	yes
Low-density lipoprotein receptor	LDLR	1.90028	1.11796	no	yes
DNA replication licensing factor MCM5;DNA helicase	MCM5	1.90042	2.36326	no	yes
Insulin-like growth factor 2 mRNA-binding protein 1	IGF2BP1	1.90145	2.16244	no	no
Phosphatidylinositol 4-kinase alpha	PI4KA	1.90243	2.08261	no	yes
RNA polymerase-associated protein LEO1	LEO1	1.90299	0.920852	no	no
Cullin-associated NEDD8-dissociated protein 1	CAND1	1.90328	2.14674	no	yes
Transmembrane protein 115	TMEM115	1.9048	0.482606	no	no
Small nuclear ribonucleoprotein Sm D2	SNRPD2	1.90528	1.68197	no	yes
Laminin subunit alpha-4	LAMA4	1.90867	1.51293	no	yes
tRNA-dihydrouridine(16/17) synthase [NAD(P)(+)]-like	DUS1L	1.90888	1.291	no	no
Methionine--tRNA ligase, cytoplasmic	MARS	1.90949	3.25653	no	yes
Ras-related protein Rab-5B	RAB5B	1.90969	1.30542	yes	yes
Septin-2	2023-09-02	1.90985	2.40148	no	yes
Developmentally-regulated GTP-binding protein 1	DRG1	1.91038	3.25642	no	yes
FERM, RhoGEF and pleckstrin domain-containing protein 1	FARP1	1.9109	2.51648	no	yes
Protocadherin Fat 1;Protocadherin Fat 1, nuclear form	FAT1	1.91138	0.997233	no	yes
Pre-mRNA-processing factor 19	PRPF19	1.91178	3.37701	no	yes
Target of EGR1 protein 1	TOE1	1.91369	0.614792	no	yes
Transcription elongation factor SPT5	SUPT5H	1.9147	1.49047	no	yes
Cytoplasmic FMR1-interacting protein 2	CYFIP2	1.91479	3.31674	no	yes
Solute carrier family 2, facilitated glucose transporter member 8	SLC2A8	1.91925	0.800516	no	no
Prostaglandin E synthase 3	PTGES3	1.91979	3.09963	no	yes
Cell division cycle protein 16 homolog	CDC16	1.92047	1.13446	no	yes
Receptor-type tyrosine-protein phosphatase gamma	PTPRG	1.92065	1.98334	no	yes
Phospholipid-transporting ATPase IG;Phospholipid-transporting ATPase	ATP11C	1.92195	2.3063	no	yes
Vasodilator-stimulated phosphoprotein	VASP	1.92219	1.24948	no	yes
Protein DENND6A	DENND6A	1.92395	1.16056	no	yes
CD99 antigen	CD99	1.92621	0.688742	no	yes
Plasma membrane calcium-transporting ATPase 4	ATP2B4	1.92797	1.95614	no	yes
General transcription factor 3C polypeptide 3	GTF3C3	1.92812	1.58397	no	no
Tyrosine-protein kinase receptor Tie-1	TIE1	1.92903	1.73038	no	no
ATP-dependent DNA helicase Q1	RECQL	1.92976	1.28252	no	yes
Copine-8	CPNE8	1.93126	2.77994	no	yes
cAMP-dependent protein kinase type II-alpha regulatory subunit	PRKAR2A	1.9318	1.60635	no	yes
Transitional endoplasmic reticulum ATPase	VCP	1.93294	2.73575	yes	yes
Ubiquitin-conjugating enzyme E2 N;Putative ubiquitin-conjugating enzyme E2 N-like	UBE2N;UBE2NL	1.93333	0.601296	no	yes
Peptidase M20 domain-containing protein 2	PM20D2	1.93583	1.70056	no	yes
Endoplasmic reticulum resident protein 44	ERP44	1.93636	1.93677	no	yes
DnaJ homolog subfamily C member 5	DNAJC5	1.93652	0.819827	no	yes
Desmoglein-1	DSG1	1.93989	0.829099	no	yes
RNA-binding protein Raly	RALY	1.94008	1.53453	no	yes
Acidic leucine-rich nuclear phosphoprotein 32 family member B;Acidic leucine-rich nuclear phosphoprotein 32 family member A	ANP32B;ANP32A	1.94081	2.10185	no	yes
N-alpha-acetyltransferase 15, NatA auxiliary subunit	NAA15	1.94087	2.09811	no	yes
Integrin beta-1	ITGB1	1.94119	2.17688	yes	yes
Signal recognition particle subunit SRP72	SRP72	1.94274	2.35284	no	yes
Golgi-associated plant pathogenesis-related protein 1	GLIPR2	1.94436	4.49221	no	yes
Glioma tumor suppressor candidate region gene 2 protein	GLTSCR2	1.94622	1.66657	no	no
Protein GUCD1	GUCD1	1.94689	0.971338	no	no
Calpain-7	CAPN7	1.94787	2.43469	no	yes
Myelin protein zero-like protein 1	MPZL1	1.95	3.36664	no	yes
Sphingomyelin phosphodiesterase	SMPD1	1.95006	1.40093	no	no
Transducin beta-like protein 3	TBL3	1.95037	1.10546	no	no
Solute carrier family 12 member 4;Solute carrier family 12 member 6	SLC12A4;SLC12A6	1.95089	0.705402	no	yes
Structural maintenance of chromosomes protein 4;Structural maintenance of chromosomes protein	SMC4	1.95115	2.61082	no	yes
Myotubularin-related protein 5	SBF1	1.95153	2.08975	no	yes
C-type lectin domain family 11 member A	CLEC11A	1.95191	2.2863	no	yes
Eukaryotic translation elongation factor 1 epsilon-1	EEF1E1;EEF1E1-BLOC1S5	1.95202	3.17053	no	yes
Golgi resident protein GCP60	ACBD3	1.95209	0.866926	no	yes
Elongation factor 1-beta	EEF1B2	1.95226	1.37963	no	yes
Gap junction alpha-1 protein	GJA1	1.954	3.79972	no	yes
Catenin alpha-2	CTNNA2	1.95543	2.83515	no	yes
Charged multivesicular body protein 2b	CHMP2B	1.95591	1.464	no	yes
Ubiquitin carboxyl-terminal hydrolase 14;Ubiquitin carboxyl-terminal hydrolase	USP14	1.95594	1.56863	no	yes
Rho GDP-dissociation inhibitor 1	ARHGDIA	1.95692	1.44878	no	yes
Dual specificity protein phosphatase 9	DUSP9	1.95744	1.01323	no	no
Lymphocyte cytosolic protein 2	LCP2	1.95835	1.67357	no	yes
60S ribosomal protein L27	RPL27	1.95845	2.39712	no	yes
Phenylalanine--tRNA ligase beta subunit	FARSB	1.96091	2.73118	no	yes
ATP-binding cassette sub-family B member 6, mitochondrial	ABCB6	1.96099	0.808331	no	yes
Cysteine-rich hydrophobic domain-containing protein 2;Cysteine-rich hydrophobic domain-containing protein 1	CHIC2;CHIC1	1.96123	0.928081	no	no
Cap-specific mRNA (nucleoside-2-O-)-methyltransferase 1	CMTR1	1.96272	1.38679	no	yes
E2/E3 hybrid ubiquitin-protein ligase UBE2O	UBE2O	1.96309	1.49656	no	yes
Protein S100-A11;Protein S100-A11, N-terminally processed	S100A11	1.9636	0.504025	no	yes
ADP-ribosylation factor-like protein 1	ARL1	1.96459	1.58132	no	yes
Tyrosine-protein phosphatase non-receptor type 13	PTPN13	1.96498	1.13129	no	yes
Glutathione peroxidase 3;Glutathione peroxidase	GPX3	1.96692	2.74658	no	yes
Poly(rC)-binding protein 1	PCBP1	1.96797	3.32001	no	yes
Annexin A4;Annexin	ANXA4	1.96937	2.08632	yes	yes
Translation initiation factor eIF-2B subunit delta	EIF2B4	1.97084	1.81791	no	yes
Choline transporter-like protein 1	SLC44A1	1.9714	2.95121	no	yes
Four and a half LIM domains protein 1	FHL1	1.97153	2.77077	no	yes
Dynamin-2	DNM2	1.97175	1.4338	no	yes
Zinc finger CCCH-type antiviral protein 1	ZC3HAV1	1.97189	2.21115	no	yes
Phosphatidylcholine-sterol acyltransferase	LCAT	1.97203	1.96073	no	no
Neurogenic locus notch homolog protein 2;Notch 2 extracellular truncation;Notch 2 intracellular domain	NOTCH2	1.97291	2.44217	no	yes
RNA 3-terminal phosphate cyclase	RTCA	1.97349	0.227463	no	yes
DDB1- and CUL4-associated factor 7	DCAF7	1.97522	1.55953	no	yes
Adenylosuccinate lyase	ADSL	1.97585	2.53527	no	yes
Phosphoribosylformylglycinamidine synthase	PFAS	1.97656	0.752698	no	yes
Actin-related protein 2	ACTR2	1.97771	1.98388	no	yes
Alpha-soluble NSF attachment protein	NAPA	1.97799	2.30489	no	yes
Protein sidekick-1	SDK1	1.97825	2.2568	no	no
Dynamin-1-like protein	DNM1L	1.97831	2.39875	no	yes
DEP domain-containing protein 1B	DEPDC1B	1.97901	0.938033	no	yes
T-cell immunomodulatory protein	ITFG1	1.97933	0.896906	no	no
Leucyl-cystinyl aminopeptidase;Leucyl-cystinyl aminopeptidase, pregnancy serum form	LNPEP	1.98115	1.45789	no	yes
	SDCBP	1.98187	2.60406	yes	yes
Axin interactor, dorsalization-associated protein	AIDA	1.98307	1.78877	no	yes
Protein kinase C and casein kinase substrate in neurons protein 2	PACSIN2	1.98346	2.81797	no	yes
Serine/arginine-rich splicing factor 2;Serine/arginine-rich splicing factor 8	SRSF2;SRSF8	1.98471	0.365986	no	yes
Proteasome subunit alpha type-5	PSMA5	1.98525	2.09128	no	yes
Agrin;Agrin N-terminal 110 kDa subunit;Agrin C-terminal 110 kDa subunit;Agrin C-terminal 90 kDa fragment;Agrin C-terminal 22 kDa fragment	AGRN	1.98663	2.9236	no	yes
Kinesin-associated protein 3	KIFAP3	1.98688	3.16217	no	no
Catenin alpha-1	CTNNA1	1.98832	2.7588	no	yes
AP-2 complex subunit beta	AP2B1	1.9904	2.41679	no	yes
CD109 antigen	CD109	1.99691	1.89361	no	yes
Procollagen C-endopeptidase enhancer 1	PCOLCE	1.99697	0.875281	no	yes
Leucine-rich repeat-containing protein 47	LRRC47	1.99755	1.8145	no	yes
Protein FAM168A	FAM168A	1.99811	1.5301	no	no
SLIT-ROBO Rho GTPase-activating protein 2B	SRGAP2;SRGAP2B	1.99815	1.38515	no	yes
Striatin-interacting protein 1;Striatin-interacting protein 2	STRIP1;STRIP2	1.99833	1.05461	no	yes
Putative ATP-dependent RNA helicase DHX30	DHX30	1.99836	2.61151	no	yes
SHC SH2 domain-binding protein 1	SHCBP1	2.00127	1.76607	no	no
Activin receptor type-1B	ACVR1B	2.00133	0.668193	no	yes
N-acetyl-D-glucosamine kinase	NAGK	2.00194	2.11242	no	yes
Nidogen-1	NID1	2.00222	2.19349	no	yes
SURP and G-patch domain-containing protein 2	SUGP2	2.00252	0.80863	no	no
Pantothenate kinase 4	PANK4	2.0027	1.1824	no	yes
SPRY domain-containing protein 7	SPRYD7	2.0028	0.775837	no	yes
Protein arginine N-methyltransferase 1	PRMT1	2.00337	2.25993	no	yes
Procollagen C-endopeptidase enhancer 2	PCOLCE2	2.00558	1.8743	no	no
Casein kinase II subunit alpha	CSNK2A2	2.00707	2.39294	no	yes
A disintegrin and metalloproteinase with thrombospondin motifs 13	ADAMTS13	2.00807	1.1286	no	yes
F-box/WD repeat-containing protein 11;F-box/WD repeat-containing protein 1A	FBXW11;BTRC	2.00823	0.987289	no	no
Tyrosine-protein kinase Lyn	LYN	2.01192	2.89877	no	yes
Dermcidin;Survival-promoting peptide;DCD-1	DCD	2.01336	0.59258	no	yes
LIM and senescent cell antigen-like-containing domain protein 1;LIM and senescent cell antigen-like-containing domain protein 2	LIMS1;LIMS2	2.01499	2.53089	no	yes
Rab GDP dissociation inhibitor alpha	GDI1	2.01701	2.06629	no	yes
Coatomer subunit epsilon	COPE	2.01813	3.31326	no	yes
Tubulin alpha-1C chain	TUBA1C	2.01845	1.45656	yes	yes
Polyadenylate-binding protein 1;Polyadenylate-binding protein	PABPC1	2.02128	1.5162	no	yes
Phosphoglucomutase-1	PGM1	2.02143	1.58817	no	yes
Ras-related protein Ral-B	RALB	2.02213	1.81826	no	yes
TAR DNA-binding protein 43	TARDBP;TDP43	2.02225	2.03537	no	yes
Ezrin	EZR	2.0225	1.7424	yes	yes
Mitogen-activated protein kinase 3;Mitogen-activated protein kinase	MAPK3	2.02426	2.70658	no	yes
Large proline-rich protein BAG6	BAG6;BAT3	2.02441	0.965434	no	yes
Serine/arginine-rich splicing factor 4	SRSF4	2.02468	1.74554	no	yes
Laminin subunit alpha-5	LAMA5	2.02477	2.70258	no	yes
ADP-ribosylation factor 6	ARF6	2.02498	2.18982	no	yes
Microtubule-associated protein RP/EB family member 1	MAPRE1	2.02527	0.751369	no	yes
CMP-N-acetylneuraminate-beta-galactosamide-alpha-2,3-sialyltransferase 1;CMP-N-acetylneuraminate-beta-galactosamide-alpha-2,3-sialyltransferase 2	ST3GAL1;ST3GAL2	2.02762	2.35769	no	yes
Cytosolic 10-formyltetrahydrofolate dehydrogenase	ALDH1L1	2.03011	1.35519	no	yes
Uncharacterized protein KIAA1522	KIAA1522	2.03158	1.02768	no	yes
40S ribosomal protein S15	RPS15	2.03287	3.31474	no	yes
Tenascin	TNC	2.03301	2.68957	no	yes
Glycogen synthase kinase-3 beta	GSK3B	2.03565	3.47984	no	yes
E3 ubiquitin-protein ligase NEDD4	NEDD4	2.03615	2.35432	no	yes
Asparagine--tRNA ligase, cytoplasmic	NARS	2.03757	1.63666	no	yes
Ubiquitin carboxyl-terminal hydrolase 7;Ubiquitin carboxyl-terminal hydrolase	USP7	2.04111	1.09171	no	yes
Probable ATP-dependent RNA helicase DDX20	DDX20	2.04212	1.30026	no	no
Disco-interacting protein 2 homolog A	DIP2A	2.04471	3.55105	no	yes
Discoidin, CUB and LCCL domain-containing protein 2	DCBLD2	2.05095	0.818065	no	yes
Vesicle transport through interaction with t-SNAREs homolog 1A	VTI1A	2.05349	1.47858	no	yes
Neuropilin-1	NRP1	2.05418	1.85296	no	yes
Tetraspanin;Tetraspanin-4	TSPAN4	2.05809	1.57151	no	yes
Sodium- and chloride-dependent creatine transporter 1	SLC6A8	2.05825	1.78729	no	yes
78 kDa glucose-regulated protein	HSPA5	2.06393	3.66659	yes	yes
Glutathione S-transferase Mu 3	GSTM3	2.06549	1.31577	no	yes
	FARP2	2.0681	0.805533	no	no
Methionine aminopeptidase 1	METAP1	2.06828	1.20061	no	no
Acidic leucine-rich nuclear phosphoprotein 32 family member E	ANP32E	2.0685	2.80895	no	yes
DNA polymerase delta subunit 2	POLD2	2.06908	1.66406	no	yes
Luc7-like protein 3	LUC7L3	2.07285	2.07807	no	no
T-complex protein 1 subunit eta	CCT7	2.07305	3.22351	no	yes
Actin-related protein 3	ACTR3	2.07586	2.02835	no	yes
La-related protein 1	LARP1	2.0781	2.43725	no	no
Heat shock cognate 71 kDa protein	HSPA8	2.08057	3.53264	yes	yes
Serine/threonine-protein phosphatase 6 catalytic subunit;Serine/threonine-protein phosphatase 6 catalytic subunit, N-terminally processed	PPP6C	2.08094	2.67828	no	yes
Endophilin-A3	SH3GL3	2.08108	0.881108	no	no
Glomulin	GLMN	2.0812	2.05633	no	yes
Puromycin-sensitive aminopeptidase	NPEPPS	2.08393	2.59852	no	yes
Chloride intracellular channel protein 4	CLIC4	2.08398	3.00201	no	yes
A disintegrin and metalloproteinase with thrombospondin motifs 1	ADAMTS1	2.08433	1.81215	no	yes
cAMP-dependent protein kinase catalytic subunit gamma	PRKACG	2.0852	0.837664	no	no
Metal transporter CNNM3	CNNM3	2.08605	0.578548	no	yes
Squamous cell carcinoma antigen recognized by T-cells 3	SART3	2.08753	2.04983	no	yes
Nck-associated protein 1	NCKAP1	2.08797	2.7692	no	yes
Calcyclin-binding protein	CACYBP	2.08804	5.17957	no	yes
Breakpoint cluster region protein	BCR	2.08808	1.06353	no	yes
Cyclin-dependent kinase 2;Cyclin-dependent kinase 3	CDK2;CDK3	2.09096	1.41029	no	yes
Isocitrate dehydrogenase [NADP] cytoplasmic	IDH1	2.09508	0.68286	no	yes
UPF0450 protein C17orf58	C17orf58	2.1004	1.74207	no	no
Sorting nexin-3	SNX3	2.10072	0.473514	no	yes
UDP-glucuronic acid decarboxylase 1	UXS1	2.10182	2.98224	no	yes
Pumilio domain-containing protein KIAA0020	KIAA0020	2.10761	3.50844	no	yes
Vacuolar protein sorting-associated protein 26A	VPS26A	2.10862	0.649516	no	yes
Ribonuclease P protein subunit p29	POP4	2.10952	0.827381	no	no
Beta-enolase;Enolase	ENO3	2.11078	2.47687	no	yes
Protein unc-45 homolog A	UNC45A	2.11083	0.438622	no	yes
Cysteine-rich and transmembrane domain-containing protein 1	CYSTM1	2.11277	0.54791	no	yes
L-aminoadipate-semialdehyde dehydrogenase-phosphopantetheinyl transferase	AASDHPPT	2.11299	0.941066	no	yes
Inositol monophosphatase 3	IMPAD1	2.11344	0.7356	no	yes
Growth factor receptor-bound protein 2	GRB2	2.11504	1.81838	no	yes
CTP synthase 2	CTPS2	2.11589	4.32723	no	yes
Nucleolar protein 14	NOP14	2.11824	1.41625	no	yes
Glycogen phosphorylase, liver form;Alpha-1,4 glucan phosphorylase	PYGL	2.12072	2.74298	no	yes
Lactoylglutathione lyase	GLO1	2.12131	1.69147	no	yes
Heparan sulfate glucosamine 3-O-sulfotransferase 3B1;Heparan sulfate glucosamine 3-O-sulfotransferase 3A1;Sulfotransferase	HS3ST3B1;HS3ST3A1	2.12188	2.62517	no	no
Rho-related GTP-binding protein RhoB	RHOB	2.12222	3.68891	no	yes
60S ribosomal protein L23a	RPL23A	2.12251	1.95513	no	yes
26S proteasome non-ATPase regulatory subunit 12	PSMD12	2.1246	2.38194	no	yes
Dynein assembly factor 5, axonemal	DNAAF5	2.12609	2.28274	no	yes
Fibroblast growth factor receptor-like 1	FGFRL1	2.12612	0.992235	no	yes
Serine/threonine-protein kinase ULK3	ULK3	2.12613	2.7059	no	yes
NKG2D ligand 3	ULBP3	2.12764	3.89459	no	no
Bcl-2-associated transcription factor 1	BCLAF1	2.12833	1.43195	no	no
Proteasome assembly chaperone 3	PSMG3	2.12843	1.50616	no	no
Phosphorylase b kinase regulatory subunit alpha, skeletal muscle isoform	PHKA1	2.12897	0.959477	no	yes
E3 ubiquitin-protein ligase SMURF2	SMURF2	2.13192	1.51742	no	no
F-actin-capping protein subunit alpha-1	CAPZA1	2.13222	3.9637	no	yes
Core histone macro-H2A.2	H2AFY2	2.13397	1.43992	no	yes
Helicase-like transcription factor	HLTF	2.13455	1.47003	no	no
Fermitin family homolog 3	FERMT3	2.13906	2.75189	no	yes
Putative helicase MOV-10	MOV10	2.14008	1.5859	no	yes
Serine/threonine-protein kinase 24;Serine/threonine-protein kinase 24 36 kDa subunit;Serine/threonine-protein kinase 24 12 kDa subunit	STK24	2.14198	0.623054	no	yes
Signal recognition particle 9 kDa protein	SRP9	2.14258	1.30843	no	yes
E3 ubiquitin-protein ligase HUWE1	HUWE1	2.14278	1.99619	no	yes
Band 4.1-like protein 3;Band 4.1-like protein 3, N-terminally processed	EPB41L3	2.14392	2.19489	no	yes
Nucleosome assembly protein 1-like 1	NAP1L1	2.14497	2.60197	no	yes
RNA-binding protein NOB1	NOB1	2.14617	1.86713	no	no
116 kDa U5 small nuclear ribonucleoprotein component	EFTUD2	2.14665	3.26458	no	yes
Phosphoribosyl pyrophosphate synthase-associated protein 2	PRPSAP2	2.14838	1.30743	no	yes
Anion exchange protein;Sodium bicarbonate cotransporter 3	SLC4A7	2.14857	2.4259	no	yes
3(2),5-bisphosphate nucleotidase 1	BPNT1	2.14939	0.780227	no	yes
Serine/arginine-rich splicing factor 11	SRSF11	2.14995	1.57388	no	no
Centromere/kinetochore protein zw10 homolog	ZW10	2.15032	1.31919	no	yes
Phosphatidylinositol-binding clathrin assembly protein	PICALM	2.15045	0.692765	no	yes
Sodium/myo-inositol cotransporter	SLC5A3	2.15149	1.91122	no	yes
DnaJ homolog subfamily C member 7	DNAJC7	2.1526	3.09667	no	yes
Fragile X mental retardation syndrome-related protein 2	FXR2	2.15279	0.757328	no	yes
SWI/SNF-related matrix-associated actin-dependent regulator of chromatin subfamily B member 1	SMARCB1	2.15297	1.36357	no	yes
Sorting nexin-5	SNX5	2.15321	1.29885	no	yes
FACT complex subunit SSRP1	SSRP1	2.15535	3.57623	no	yes
Fibronectin;Anastellin;Ugl-Y1;Ugl-Y2;Ugl-Y3	FN1	2.15641	3.40374	no	yes
Nephronectin	NPNT	2.15793	1.08528	no	yes
SH3 domain-binding protein 4	SH3BP4	2.16027	0.825158	no	yes
Eukaryotic translation initiation factor 3 subunit E	EIF3E	2.16202	2.47065	no	yes
ATP-dependent 6-phosphofructokinase, platelet type	PFKP	2.16462	2.03497	no	yes
Vacuolar protein sorting-associated protein 37C	VPS37C	2.16766	1.44265	no	yes
Smoothened homolog	SMO	2.16806	1.15519	no	yes
Serine/arginine-rich splicing factor 3	SRSF3	2.16929	2.17663	no	yes
Protein EFR3 homolog A	EFR3A	2.17057	1.81582	no	yes
ATP-dependent RNA helicase DDX39A	DDX39A	2.17059	2.16345	no	yes
WASH complex subunit strumpellin	KIAA0196	2.1713	1.99249	no	yes
RING finger and SPRY domain-containing protein 1	RSPRY1	2.17175	1.53847	no	yes
BAG family molecular chaperone regulator 2	BAG2	2.17233	1.07465	no	yes
40S ribosomal protein S10;Putative 40S ribosomal protein S10-like	RPS10;RPS10-NUDT3;RPS10P5	2.17417	3.13456	no	yes
E3 ubiquitin-protein ligase NEDD4-like	NEDD4L	2.17534	2.26909	no	yes
Transcription intermediary factor 1-beta	TRIM28	2.17542	3.21282	no	yes
Aminoacyl tRNA synthase complex-interacting multifunctional protein 1;Endothelial monocyte-activating polypeptide 2	AIMP1	2.17593	0.552133	no	yes
TNFAIP3-interacting protein 1	TNIP1	2.17748	1.24902	no	yes
Ribosome production factor 2 homolog	RPF2	2.17758	1.89075	no	no
GTPase-activating protein and VPS9 domain-containing protein 1	GAPVD1	2.17861	2.48635	no	no
	MAP4K4	2.17889	2.73381	no	yes
BAG family molecular chaperone regulator 5	BAG5	2.17897	3.01271	no	yes
Cytoplasmic aconitate hydratase	ACO1	2.17901	2.91745	no	yes
Eukaryotic translation initiation factor 3 subunit L	EIF3L	2.18106	2.18028	no	yes
Inosine-5-monophosphate dehydrogenase 2	IMPDH2	2.18297	2.49616	no	yes
Heterogeneous nuclear ribonucleoprotein D0	HNRNPD	2.18364	1.18831	no	yes
ADP-ribosylation factor-like protein 6	ARL6	2.18655	0.781621	no	yes
Voltage-dependent calcium channel subunit alpha-2/delta-2;Voltage-dependent calcium channel subunit alpha-2-2;Voltage-dependent calcium channel subunit delta-2	CACNA2D2	2.18683	2.76957	no	yes
Importin-7	IPO7	2.18781	1.69621	no	yes
E3 ubiquitin-protein ligase Midline-1	MID1	2.18953	1.36463	no	no
Transmembrane protein 181	TMEM181	2.19307	1.08816	no	no
Deleted in malignant brain tumors 1 protein	DMBT1	2.19337	2.29839	no	yes
Amidophosphoribosyltransferase	PPAT	2.19388	1.85563	no	yes
Killer cell lectin-like receptor subfamily G member 2	KLRG2	2.19532	0.507597	no	yes
Protein NDRG3	NDRG3	2.19612	1.01797	no	yes
Histone H2A.V;Histone H2A.Z;Histone H2A	H2AFV;H2AFZ	2.20265	2.82853	no	yes
Glutathione synthetase	GSS	2.20292	1.42057	no	yes
Bystin	BYSL	2.2051	1.30529	no	no
Fibulin-1	FBLN1	2.20851	2.71157	no	yes
ADP-ribosylation factor-like protein 8A	ARL8A	2.21124	1.60021	no	yes
SPARC-related modular calcium-binding protein 1	SMOC1	2.21182	2.23448	no	no
Replication protein A 14 kDa subunit	RPA3	2.21395	2.9004	no	no
Small nuclear ribonucleoprotein E	SNRPE	2.21454	0.787465	no	yes
Cell division cycle 5-like protein	CDC5L	2.21489	0.845561	no	yes
Beta-parvin	PARVB	2.21531	1.63138	no	yes
Fascin	FSCN1	2.2157	2.11637	no	yes
Nucleotide exchange factor SIL1	SIL1	2.21734	1.56884	no	no
E3 ISG15--protein ligase HERC5	HERC5	2.21762	2.54039	no	yes
Fatty acid-binding protein, epidermal	FABP5	2.21799	2.71607	no	yes
Clathrin light chain A	CLTA	2.21834	0.725414	no	yes
Alcohol dehydrogenase class-3	ADH5	2.22056	1.82705	no	yes
CD9 antigen;Tetraspanin	CD9	2.2214	2.12139	yes	yes
U3 small nucleolar RNA-interacting protein 2	RRP9	2.22379	1.34194	no	yes
Heterogeneous nuclear ribonucleoprotein R	HNRNPR	2.22383	1.40577	no	yes
WD repeat-containing protein 26	WDR26	2.2246	2.75308	no	yes
Proteinase-activated receptor 1	F2R	2.22718	1.58334	no	yes
Serine/threonine-protein kinase 4;Serine/threonine-protein kinase 4 37kDa subunit;Serine/threonine-protein kinase 4 18kDa subunit	STK4	2.22719	1.25564	no	yes
Poly(rC)-binding protein 2	PCBP2	2.22876	2.0734	no	yes
Ubiquitin-like-conjugating enzyme ATG3	ATG3	2.22914	1.52683	no	yes
Serine/threonine-protein kinase 38-like	STK38L	2.22979	1.83133	no	yes
Ribonucleases P/MRP protein subunit POP1	POP1	2.22988	1.76404	no	yes
Volume-regulated anion channel subunit LRRC8A	LRRC8A	2.23126	1.43732	no	yes
DnaJ homolog subfamily A member 1	DNAJA1	2.23351	2.49975	no	yes
Olfactomedin-like protein 3	OLFML3	2.23423	1.74021	no	yes
Signal transducer and activator of transcription 1-alpha/beta;Signal transducer and activator of transcription	STAT1	2.23525	1.30191	no	yes
60S acidic ribosomal protein P2	RPLP2	2.23926	1.58036	no	yes
Lamina-associated polypeptide 2, isoform alpha;Thymopoietin;Thymopentin	TMPO	2.23926	1.04776	no	yes
Hepatocyte growth factor-regulated tyrosine kinase substrate	HGS	2.23965	2.6513	no	yes
Small nuclear ribonucleoprotein Sm D3	SNRPD3	2.24046	2.06802	no	yes
Heat shock 70 kDa protein 4L	HSPA4L	2.24049	1.95942	no	yes
Leukocyte surface antigen CD47	CD47	2.24192	1.85449	no	yes
Beta-2-syntrophin	SNTB2	2.24358	1.19891	no	yes
Cadherin EGF LAG seven-pass G-type receptor 2	CELSR2	2.24375	2.54592	no	no
Collagen alpha-3(VI) chain	COL6A3	2.24456	2.70545	no	yes
Leucine--tRNA ligase, cytoplasmic	LARS	2.24475	3.03649	no	yes
Fermitin family homolog 2	FERMT2	2.24499	2.49601	no	yes
Laminin subunit gamma-1	LAMC1	2.24558	2.48942	no	yes
Serine/arginine-rich splicing factor 7	SRSF7	2.2472	2.24992	no	yes
Nascent polypeptide-associated complex subunit alpha, muscle-specific form;Nascent polypeptide-associated complex subunit alpha	NACA	2.24813	1.48241	no	yes
ATP-dependent RNA helicase DDX18	DDX18	2.24936	2.25478	no	yes
Myosin-10	MYH10	2.2494	2.06162	no	yes
Vesicle-associated membrane protein 3;Vesicle-associated membrane protein 2	VAMP3;VAMP2	2.24945	0.793177	no	yes
Translational activator GCN1	GCN1L1	2.25061	2.97146	no	yes
Ras-related C3 botulinum toxin substrate 3;Ras-related C3 botulinum toxin substrate 2	RAC3;RAC2	2.25103	2.85667	no	yes
Anaphase-promoting complex subunit 4	ANAPC4	2.25154	1.06348	no	no
Isochorismatase domain-containing protein 1	ISOC1	2.25181	1.24412	no	no
F-box/LRR-repeat protein 20	FBXL20	2.25397	0.761382	no	yes
Angio-associated migratory cell protein	AAMP	2.25407	1.37197	no	no
Protein arginine N-methyltransferase 3	PRMT3	2.2541	1.14697	no	no
Cleavage and polyadenylation specificity factor subunit 1	CPSF1	2.25448	1.54101	no	yes
Protein SON	SON	2.25491	1.254	no	yes
Dedicator of cytokinesis protein 11	DOCK11	2.25503	1.05358	no	yes
NADH-cytochrome b5 reductase 3;NADH-cytochrome b5 reductase 3 membrane-bound form;NADH-cytochrome b5 reductase 3 soluble form	CYB5R3	2.25551	1.6683	no	yes
Integrin alpha-2	ITGA2	2.25584	2.90206	no	yes
Replication protein A 70 kDa DNA-binding subunit;Replication protein A 70 kDa DNA-binding subunit, N-terminally processed	RPA1	2.25663	2.61053	no	yes
Heterogeneous nuclear ribonucleoproteins A2/B1	HNRNPA2B1	2.25703	1.3621	no	yes
Rho-associated protein kinase 1	ROCK1	2.25845	1.49173	no	yes
AP-3 complex subunit delta-1	AP3D1	2.26169	0.575593	no	yes
Partitioning defective 3 homolog	PARD3	2.26455	3.35232	no	yes
E3 ubiquitin-protein ligase UBR4	UBR4	2.2653	3.1226	no	yes
DNA-(apurinic or apyrimidinic site) lyase;DNA-(apurinic or apyrimidinic site) lyase, mitochondrial	APEX1	2.26646	0.830136	no	yes
Carbonyl reductase [NADPH] 1	CBR1	2.26709	3.01627	no	yes
Betaine--homocysteine S-methyltransferase 1	BHMT	2.26768	1.63015	no	yes
Enhancer of mRNA-decapping protein 3	EDC3	2.26782	0.749917	no	yes
Roundabout homolog 1	ROBO1	2.26784	1.52168	no	no
Heterogeneous nuclear ribonucleoprotein U-like protein 2	HNRNPUL2;HNRNPUL2-BSCL2	2.26843	1.58678	no	yes
Nucleolar protein 6	NOL6	2.26882	2.0448	no	no
F-actin-capping protein subunit alpha-2	CAPZA2	2.26948	2.25242	no	yes
Netrin-1	NTN1	2.27188	1.71878	no	no
Leucine-rich repeat and calponin homology domain-containing protein 2	LRCH2	2.27192	1.16412	no	no
26S proteasome non-ATPase regulatory subunit 13	PSMD13	2.27326	3.14298	no	yes
Ribonuclease P protein subunit p38	RPP38	2.27422	1.67681	no	no
Dystrobrevin alpha	DTNA	2.2745	0.602217	no	no
Replication factor C subunit 4	RFC4	2.27498	2.50248	no	yes
COP9 signalosome complex subunit 4	COPS4	2.27633	0.924565	no	yes
Proteasome subunit alpha type-2;Proteasome subunit alpha type	PSMA2	2.28018	2.24699	no	yes
Phosphatidylinositol 4-phosphate 3-kinase C2 domain-containing subunit alpha	PIK3C2A	2.28187	1.60429	no	yes
Proliferation-associated protein 2G4	PA2G4	2.28228	2.04772	no	yes
Collagen alpha-2(IV) chain;Canstatin	COL4A2	2.28389	1.88389	no	yes
WD repeat-containing protein 70	WDR70	2.28486	1.47561	no	yes
Glutathione S-transferase omega-1	GSTO1	2.28733	1.68295	no	yes
Probable dimethyladenosine transferase	DIMT1	2.28793	1.63092	no	yes
Transmembrane protein 9	TMEM9	2.28881	1.63267	no	yes
Epidermal growth factor receptor;Receptor protein-tyrosine kinase	EGFR	2.28999	1.61995	no	yes
C2 domain-containing protein 5	C2CD5	2.29392	0.931375	no	yes
Trafficking protein particle complex subunit 11	TRAPPC11	2.29493	1.92262	no	yes
Solute carrier family 12 member 7	SLC12A7	2.29579	2.12082	no	yes
Protein diaphanous homolog 3	DIAPH3	2.3026	1.69063	no	yes
Syntaxin-12	STX12	2.30415	2.12221	no	yes
DNA-3-methyladenine glycosylase	MPG	2.30688	1.57163	no	no
Carbohydrate sulfotransferase 11	CHST11	2.30696	1.66208	no	no
Queuine tRNA-ribosyltransferase subunit QTRTD1	QTRTD1	2.30765	2.00173	no	no
Receptor-type tyrosine-protein phosphatase alpha	PTPRA	2.309	2.27575	no	yes
Phospholipid scramblase 3	PLSCR3;TMEM256-PLSCR3	2.30959	1.32758	no	yes
Probable ATP-dependent RNA helicase DDX6	DDX6	2.31073	1.29268	no	yes
Leucine-rich repeat-containing protein 1	LRRC1	2.31163	3.03306	no	yes
Ribosome biogenesis regulatory protein homolog	RRS1	2.31302	2.32881	no	yes
Armadillo repeat-containing protein 8	ARMC8	2.31495	3.09211	no	yes
DNA topoisomerase 2-beta;DNA topoisomerase 2	TOP2B	2.31618	1.98468	no	yes
Spondin-1	SPON1	2.31931	1.34346	no	yes
Nucleoporin Nup37	NUP37	2.31932	1.16971	no	no
Beta-1,4-galactosyltransferase 3;N-acetyllactosamine synthase;Beta-N-acetylglucosaminylglycopeptide beta-1,4-galactosyltransferase;Beta-N-acetylglucosaminyl-glycolipid beta-1,4-galactosyltransferase	B4GALT3	2.32009	1.27921	no	yes
La-related protein 4B	LARP4B	2.32066	1.51152	no	no
Alpha-catulin	CTNNAL1	2.32196	1.94287	no	no
Exostosin-2	EXT2	2.32246	2.8862	no	yes
Myotubularin-related protein 1	MTMR1	2.32284	1.60138	no	no
Metastasis-associated protein MTA2	MTA2	2.32451	1.85982	no	yes
Prolow-density lipoprotein receptor-related protein 1;Low-density lipoprotein receptor-related protein 1 85 kDa subunit;Low-density lipoprotein receptor-related protein 1 515 kDa subunit;Low-density lipoprotein receptor-related protein 1 intracellular domain	LRP1	2.32557	3.00926	no	yes
Creatine kinase B-type	CKB	2.32652	2.82733	no	yes
Spermidine synthase	SRM	2.32794	2.56943	no	yes
Receptor tyrosine-protein kinase erbB-2;Receptor protein-tyrosine kinase	ERBB2	2.32975	1.05012	no	yes
Catalase	CAT	2.33375	1.16034	no	yes
Heat shock 70 kDa protein 6;Putative heat shock 70 kDa protein 7	HSPA6;HSPA7	2.33377	2.5794	no	yes
Proteasome-associated protein ECM29 homolog	ECM29;KIAA0368	2.33403	1.35233	no	no
Thimet oligopeptidase	THOP1	2.33428	2.15566	no	yes
Hyaluronan-binding protein 2;Hyaluronan-binding protein 2 50 kDa heavy chain;Hyaluronan-binding protein 2 50 kDa heavy chain alternate form;Hyaluronan-binding protein 2 27 kDa light chain;Hyaluronan-binding protein 2 27 kDa light chain alternate form	HABP2	2.33555	1.20131	no	no
Niemann-Pick C1 protein	NPC1	2.33781	1.12674	no	yes
Lysosome-associated membrane glycoprotein 2	LAMP2	2.33902	1.86748	yes	yes
Serine/threonine-protein kinase MRCK alpha;Non-specific serine/threonine protein kinase	CDC42BPA	2.33902	2.97179	no	yes
Phosphatidylinositol 4-kinase type 2-alpha	PI4K2A	2.34013	2.61621	no	yes
Casein kinase I isoform gamma-2	CSNK1G2	2.34099	0.981065	no	no
Histone H1.4;Histone H1.2;Histone H1.3	HIST1H1E;HIST1H1C;HIST1H1D	2.34211	3.62791	no	yes
Proteasome subunit beta type-3	PSMB3	2.35014	1.6866	no	yes
Phosphoacetylglucosamine mutase	PGM3	2.35124	1.1506	no	yes
SUMO-activating enzyme subunit 2	UBA2	2.35154	1.03828	no	yes
Multidrug resistance-associated protein 4	ABCC4	2.35581	1.87765	no	yes
Signal recognition particle 14 kDa protein	SRP14	2.35598	1.27	no	yes
Pachytene checkpoint protein 2 homolog	TRIP13	2.3564	3.67209	no	yes
Pre-mRNA-splicing factor ATP-dependent RNA helicase PRP16	DHX38	2.35714	1.90783	no	no
RNA-binding protein 26	RBM26	2.35755	1.3229	no	no
Protein SGT1	ECD	2.36087	2.66548	no	no
Protein FAM3C	FAM3C	2.36226	1.79086	no	yes
Flavin reductase (NADPH)	BLVRB	2.36245	1.88523	no	yes
DNA replication licensing factor MCM2	MCM2	2.36337	2.59492	no	yes
Coatomer subunit zeta-1	COPZ1	2.36454	0.793053	no	yes
Protein XRP2	RP2	2.36575	2.21981	no	yes
Regucalcin	RGN	2.36581	2.05905	no	yes
Ribose-phosphate pyrophosphokinase 1	PRPS1	2.36587	1.38559	no	yes
Non-receptor tyrosine-protein kinase TYK2;Tyrosine-protein kinase	TYK2	2.36607	1.93134	no	yes
26S proteasome non-ATPase regulatory subunit 10	PSMD10	2.36806	1.01004	no	yes
Dual specificity protein phosphatase 3	DUSP3	2.36998	1.80149	no	yes
Exocyst complex component 5	EXOC5	2.3722	0.953718	no	yes
Protein MEMO1	MEMO1	2.37295	2.67026	no	yes
Argininosuccinate lyase	ASL	2.37417	1.15124	no	yes
Serine/threonine-protein kinase Nek9	NEK9	2.37518	3.62516	no	yes
E3 ubiquitin-protein ligase LRSAM1	LRSAM1	2.37721	0.905481	no	yes
Hsp70-binding protein 1	HSPBP1	2.37762	1.37531	no	no
Signal transducing adapter molecule 1	STAM	2.37847	2.53335	no	yes
Staphylococcal nuclease domain-containing protein 1	SND1	2.37917	2.80732	no	yes
Prolyl 4-hydroxylase subunit alpha-2	P4HA2	2.38289	3.45205	no	no
Ras-related protein Rab-13	RAB13	2.38378	2.50798	no	yes
40S ribosomal protein S20	RPS20	2.38539	0.803703	no	yes
Small ubiquitin-related modifier 2;Small ubiquitin-related modifier 3;Small ubiquitin-related modifier 4	SUMO2;SUMO3;SUMO4	2.38973	1.52352	no	yes
Serine/threonine-protein phosphatase 2A catalytic subunit alpha isoform	PPP2CA	2.38993	2.45883	no	yes
Plexin-B2	PLXNB2	2.39248	2.59507	no	yes
Casein kinase I isoform gamma-3	CSNK1G3	2.39273	2.08814	no	yes
Poliovirus receptor	PVR	2.39502	1.7799	no	yes
Ribonucleoside-diphosphate reductase large subunit	RRM1	2.39612	1.5586	no	yes
DNA primase large subunit	PRIM2	2.3967	1.39084	no	no
Coatomer subunit beta	COPB1	2.39675	2.51943	no	yes
Alpha-centractin	ACTR1A	2.3969	2.74737	no	yes
Lanosterol synthase	LSS	2.39719	1.43288	no	yes
WD repeat and coiled-coil-containing protein C2orf44	C2orf44	2.39731	1.86495	no	no
Ras-related protein Rab-4A	RAB4A	2.39784	1.38285	no	yes
Serine/threonine-protein kinase TAO2	TAOK2	2.39913	1.33268	no	yes
MAGUK p55 subfamily member 6	MPP6	2.40075	2.3236	no	yes
RAS guanyl-releasing protein 2	RASGRP2	2.40133	0.86022	no	yes
Cystathionine beta-synthase	CBS	2.40171	2.24086	no	yes
PDZ and LIM domain protein 1	PDLIM1	2.40207	1.4854	no	yes
Protein MON2 homolog	MON2	2.40353	1.49042	no	yes
Tetratricopeptide repeat protein 27	TTC27	2.40432	0.566078	no	yes
Importin-8	IPO8	2.40911	1.64317	no	yes
NHP2-like protein 1;NHP2-like protein 1, N-terminally processed	NHP2L1	2.40993	1.23343	no	yes
Serine/arginine-rich splicing factor 10;Serine/arginine-rich splicing factor 12	SRSF10;SRSF12	2.41052	0.890036	no	yes
Transcription factor 25	TCF25	2.4106	3.30441	no	no
Integral membrane protein 2B;BRI2, membrane form;BRI2 intracellular domain;BRI2C, soluble form;Bri23 peptide	ITM2B	2.41138	2.72318	no	yes
Ras GTPase-activating-like protein IQGAP3	IQGAP3	2.41265	1.48677	no	yes
Stonin-2	STON2	2.41269	1.78	no	yes
Nucleosome assembly protein 1-like 4	NAP1L4	2.41827	1.48067	no	yes
Protein LTV1 homolog	LTV1	2.41862	2.65591	no	no
N-acetyltransferase 10	NAT10	2.41908	1.38077	no	yes
SWI/SNF-related matrix-associated actin-dependent regulator of chromatin subfamily A containing DEAD/H box 1	SMARCAD1	2.4194	1.52714	no	no
Protein diaphanous homolog 1	DIAPH1	2.41994	0.951526	no	yes
	RPL10	2.42181	2.53139	no	yes
Serine/threonine-protein phosphatase 2A 56 kDa regulatory subunit epsilon isoform	PPP2R5E	2.4265	1.45645	no	yes
Nucleoside diphosphate kinase 7	NME7	2.42653	1.0489	no	no
Annexin A1;Annexin	ANXA1	2.42942	1.27927	yes	yes
Ras GTPase-activating-like protein IQGAP1	IQGAP1	2.42988	2.10994	no	yes
Diphosphoinositol polyphosphate phosphohydrolase 3-beta;Diphosphoinositol polyphosphate phosphohydrolase 3-alpha;Diphosphoinositol polyphosphate phosphohydrolase 2	NUDT4;NUDT11;NUDT10	2.43113	1.79006	no	yes
WD repeat-containing protein 82	WDR82	2.43246	3.63935	no	yes
Transformer-2 protein homolog alpha	TRA2A	2.43274	2.80355	no	yes
Uridine 5-monophosphate synthase;Orotate phosphoribosyltransferase;Orotidine 5-phosphate decarboxylase	UMPS	2.43365	1.76039	no	yes
Cadherin-2	CDH2	2.43764	2.05651	no	yes
Probable ATP-dependent RNA helicase DHX40	DHX40	2.43936	2.697	no	no
Septin-7	2023-09-07	2.44021	2.35978	no	yes
Serine/threonine-protein phosphatase 2B catalytic subunit alpha isoform;Serine/threonine-protein phosphatase	PPP3CA	2.44034	3.40819	no	yes
60S ribosomal protein L11	RPL11	2.44098	2.55522	no	yes
Pleckstrin homology domain-containing family B member 2	PLEKHB2	2.44479	1.46392	no	yes
Cytoskeleton-associated protein 5	CKAP5	2.44686	1.37172	no	yes
Protein lin-7 homolog C	LIN7C	2.44806	0.874734	no	yes
Protein tyrosine phosphatase type IVA 1	PTP4A1	2.44884	1.06093	no	yes
Serine incorporator 2	SERINC2	2.44987	3.44101	no	yes
Pikachurin	EGFLAM	2.45252	1.45389	no	no
Kinesin-like protein KIF3B;Kinesin-like protein KIF3B, N-terminally processed;Kinesin-like protein KIF3C;Kinesin-like protein	KIF3B;KIF3C	2.45268	1.39461	no	yes
Palmitoyl-protein thioesterase 1	PPT1	2.45336	1.98494	no	yes
B-cell receptor-associated protein 31	BCAP31	2.4544	0.60444	no	yes
Bone morphogenetic protein receptor type-1A	BMPR1A	2.45628	0.92886	no	no
DNA mismatch repair protein Msh2	MSH2	2.45736	2.64865	no	yes
Misshapen-like kinase 1	MINK1	2.45778	1.34213	no	yes
Histone-binding protein RBBP4	RBBP4	2.45957	0.927998	no	yes
Heat shock 70 kDa protein 4	HSPA4	2.45981	2.48845	no	yes
Glutathione S-transferase A5	GSTA5	2.46042	0.911229	no	yes
DNA-directed RNA polymerase II subunit RPB2;DNA-directed RNA polymerase	POLR2B	2.46097	2.92612	no	yes
Serpin H1	SERPINH1	2.4615	3.90245	no	yes
Cullin-3	CUL3	2.46271	1.24012	no	yes
Guanine nucleotide-binding protein G(I)/G(S)/G(O) subunit gamma-12	GNG12	2.46302	2.24246	no	yes
Phosphatidylinositol 5-phosphate 4-kinase type-2 alpha	PIP4K2A	2.46433	2.66815	no	yes
Thrombospondin type-1 domain-containing protein 4	THSD4	2.46735	1.06526	no	yes
Far upstream element-binding protein 3;Far upstream element-binding protein 1	FUBP3;FUBP1	2.46759	1.61773	no	yes
Sterol-4-alpha-carboxylate 3-dehydrogenase, decarboxylating	NSDHL	2.46816	1.02375	no	yes
Heterogeneous nuclear ribonucleoprotein U-like protein 1	HNRNPUL1	2.46823	3.22092	no	yes
Anthrax toxin receptor 2	ANTXR2	2.46892	1.12947	no	yes
Transcription elongation factor B polypeptide 1	TCEB1	2.4705	0.720355	no	yes
Constitutive coactivator of PPAR-gamma-like protein 1	FAM120A	2.47292	0.982673	no	yes
Transmembrane protein 179B	TMEM179B	2.47616	1.93168	no	no
Neogenin	NEO1	2.47642	3.80316	no	yes
tRNA (guanine(10)-N2)-methyltransferase homolog	TRMT11	2.47782	1.23618	no	no
DnaJ homolog subfamily B member 1	DNAJB1	2.48066	0.652936	no	yes
Protein ITFG3	ITFG3	2.48251	1.32954	no	yes
Alanine--tRNA ligase, cytoplasmic	AARS	2.48288	2.89088	no	yes
Calcium-regulated heat stable protein 1	CARHSP1	2.48512	1.91063	no	yes
Probable ubiquitin carboxyl-terminal hydrolase FAF-X;Probable ubiquitin carboxyl-terminal hydrolase FAF-Y	USP9X;USP9Y	2.48519	3.39466	no	yes
Phosphomevalonate kinase	PMVK	2.48591	2.7898	no	yes
Plakophilin-4	PKP4	2.48636	2.07406	no	yes
Acylamino-acid-releasing enzyme	APEH	2.48693	2.27116	no	yes
Chondroitin sulfate synthase 1	CHSY1	2.48867	1.1377	no	no
Ubiquitin-conjugating enzyme E2 variant 3	UEVLD	2.48894	1.8409	no	yes
DNA topoisomerase 1	TOP1	2.49091	2.64282	no	yes
Acid sphingomyelinase-like phosphodiesterase 3b	SMPDL3B	2.49113	2.14313	no	yes
Glucosylceramidase	GBA	2.49167	0.918178	no	yes
DNA topoisomerase 3-beta-1;DNA topoisomerase	TOP3B	2.49211	0.933311	no	no
Membrane cofactor protein	CD46	2.49227	2.08238	no	yes
Methionine synthase	MTR	2.49646	3.06302	no	no
Protein Niban	FAM129A	2.49833	1.44664	no	yes
DNA-directed RNA polymerase II subunit RPB1	POLR2A	2.50131	2.16552	no	yes
Probable ATP-dependent RNA helicase DDX5	DDX5	2.50395	1.82422	no	yes
CLIP-associating protein 2	CLASP2	2.50492	1.04947	no	yes
Peripheral plasma membrane protein CASK	CASK	2.50507	2.717	no	yes
Tripartite motif-containing protein 26	TRIM26	2.50668	2.0146	no	yes
DnaJ homolog subfamily C member 2;DnaJ homolog subfamily C member 2, N-terminally processed	DNAJC2	2.50934	2.04788	no	yes
Splicing factor 3B subunit 6	SF3B6	2.51155	0.796382	no	yes
Uncharacterized protein KIAA2013	KIAA2013	2.51291	2.48574	no	yes
Desmocollin-2	DSC2	2.51745	1.74299	no	yes
5-3 exoribonuclease 2	XRN2	2.52056	3.20689	no	yes
Aflatoxin B1 aldehyde reductase member 4	AKR7L	2.52155	0.850588	no	yes
Proteasome inhibitor PI31 subunit	PSMF1	2.52155	1.80137	no	no
Transmembrane 7 superfamily member 3	TM7SF3	2.52207	2.17013	no	yes
Leucine-rich repeat-containing protein 57	LRRC57	2.52228	2.64398	no	yes
FH1/FH2 domain-containing protein 1	FHOD1	2.52319	0.577925	no	yes
Lipid phosphate phosphohydrolase 3	PPAP2B	2.52383	0.86018	no	yes
Exosome complex exonuclease RRP44	DIS3	2.52436	2.5274	no	yes
ATP-binding cassette sub-family F member 3	ABCF3	2.52564	1.028	no	yes
Protein KRI1 homolog	KRI1	2.52582	1.13531	no	no
Actin, alpha skeletal muscle;Actin, alpha cardiac muscle 1;Actin, aortic smooth muscle;Actin, gamma-enteric smooth muscle	ACTA1;ACTC1;ACTA2;ACTG2	2.52634	2.30764	no	yes
Solute carrier family 22 member 23	SLC22A23	2.52678	0.998738	no	no
CD2-associated protein	CD2AP	2.52813	2.74364	no	yes
Elongator complex protein 3	ELP3	2.52948	2.27551	no	yes
Condensin-2 complex subunit G2	NCAPG2	2.53046	1.48679	no	yes
Nucleophosmin	NPM1	2.53056	2.86811	no	yes
Midkine	MDK	2.53193	1.39985	no	yes
Ephrin type-A receptor 7	EPHA7	2.53235	1.85702	no	no
Mannan-binding lectin serine protease 2;Mannan-binding lectin serine protease 2 A chain;Mannan-binding lectin serine protease 2 B chain	MASP2	2.53273	2.46898	no	yes
Proteasome subunit beta type-4	PSMB4	2.53357	2.32898	no	yes
Zinc finger protein 622	ZNF622	2.53432	1.00624	no	no
Coiled-coil and C2 domain-containing protein 1A	CC2D1A	2.5372	1.90446	no	yes
V-type proton ATPase subunit B, brain isoform	ATP6V1B2	2.53772	4.36406	no	yes
WD repeat-containing protein 46	WDR46	2.54021	1.95478	no	no
Amyloid-like protein 2	APLP2	2.54167	1.93694	no	yes
Coronin-1B;Coronin	CORO1B	2.55004	1.65768	no	yes
Leucine-rich repeat-containing protein 59	LRRC59	2.55199	1.75194	no	yes
DNA-directed RNA polymerase I subunit RPA1;DNA-directed RNA polymerase	POLR1A	2.55367	3.1889	no	no
Protein FAM49B	FAM49B	2.55433	1.17732	no	yes
Condensin complex subunit 2	NCAPH	2.55505	3.05346	no	yes
Protein VPRBP	VPRBP	2.55526	2.8443	no	no
UV excision repair protein RAD23 homolog B	RAD23B	2.55636	1.60366	no	yes
Mitochondrial fission 1 protein	FIS1	2.55831	1.70264	no	no
Condensin-2 complex subunit H2	NCAPH2	2.55852	1.1356	no	no
Proteasome subunit beta type-5	PSMB5	2.56284	2.02559	no	yes
RNA 3-terminal phosphate cyclase-like protein	RCL1	2.56326	1.84446	no	yes
Actin-related protein 2/3 complex subunit 1B	ARPC1B	2.56754	1.24256	no	yes
Glyoxalase domain-containing protein 4	GLOD4	2.5691	1.56277	no	no
DNA (cytosine-5)-methyltransferase 1	DNMT1	2.56951	2.99473	no	yes
Brain-specific angiogenesis inhibitor 1-associated protein 2	BAIAP2	2.57294	1.05913	no	yes
Ubiquitin-like modifier-activating enzyme 6	UBA6	2.5733	2.4208	no	yes
Prolyl 4-hydroxylase subunit alpha-1	P4HA1	2.57335	1.1533	no	yes
WASH complex subunit 7	KIAA1033	2.57364	1.45048	no	yes
Integrin alpha-4	ITGA4	2.57492	2.35908	no	yes
Nucleolar complex protein 4 homolog	NOC4L	2.57532	1.53751	no	no
Kinesin-like protein KIF23;Kinesin-like protein	KIF23	2.57694	2.45792	no	yes
40S ribosomal protein S5;40S ribosomal protein S5, N-terminally processed	RPS5	2.57732	1.22515	no	yes
Telomere length regulation protein TEL2 homolog	TELO2	2.58009	1.21211	no	yes
E3 ubiquitin-protein ligase listerin	LTN1	2.58098	1.53583	no	yes
Spastin	SPAST	2.58466	2.1976	no	yes
mRNA-decapping enzyme 1A	DCP1A	2.58745	1.76674	no	no
ATP-dependent RNA helicase DDX50	DDX50	2.59025	1.33632	no	yes
Pentraxin-related protein PTX3	PTX3	2.59203	1.99114	no	yes
DNA topoisomerase 2-alpha	TOP2A	2.59533	2.31567	no	yes
Neuropilin-2	NRP2	2.59706	0.719516	no	yes
Protein RCC2	RCC2	2.59715	1.08277	no	yes
Platelet-activating factor acetylhydrolase IB subunit beta	PAFAH1B2	2.59861	1.47867	no	yes
Vimentin	VIM	2.60095	1.57128	no	yes
Probable ATP-dependent RNA helicase DHX37	DHX37	2.60224	1.54721	no	no
Crooked neck-like protein 1	CRNKL1	2.60355	1.81888	no	yes
Transmembrane protein 192	TMEM192	2.60549	1.29182	no	yes
Myosin-14	MYH14	2.60562	0.902409	no	yes
Alpha-adducin	ADD1	2.60765	1.24824	no	yes
DNA damage-binding protein 1	DDB1	2.60902	1.12736	no	yes
Glutathione peroxidase 1;Glutathione peroxidase	GPX1	2.60939	1.18203	no	yes
GDP-mannose 4,6 dehydratase	GMDS	2.60988	1.31599	no	yes
C-type mannose receptor 2	MRC2	2.61052	2.97707	no	yes
Vacuolar protein-sorting-associated protein 25	VPS25	2.61118	2.7869	no	yes
Peptidyl-prolyl cis-trans isomerase FKBP4;Peptidyl-prolyl cis-trans isomerase FKBP4, N-terminally processed	FKBP4	2.61176	2.07236	no	yes
Xaa-Pro aminopeptidase 1	XPNPEP1	2.61268	1.41005	no	yes
AMP deaminase 2	AMPD2	2.61402	1.79578	no	yes
Pre-mRNA-splicing factor ATP-dependent RNA helicase DHX15	DHX15	2.61692	3.22583	no	yes
Plastin-3	PLS3	2.61723	2.74708	no	yes
Butyrophilin subfamily 2 member A1	BTN2A1	2.62079	2.26736	no	yes
Protein misato homolog 1	MSTO1	2.62221	0.931229	no	no
Glyoxylate reductase/hydroxypyruvate reductase	GRHPR	2.6277	1.69054	no	yes
Chromodomain-helicase-DNA-binding protein 4	CHD4	2.6291	2.08811	no	yes
Coagulation factor VIII;Factor VIIIa heavy chain, 200 kDa isoform;Factor VIIIa heavy chain, 92 kDa isoform;Factor VIII B chain;Factor VIIIa light chain	F8	2.62988	2.03387	no	yes
Septin-11;Septin-6	SEPT11;SEPT6	2.63079	2.92889	no	yes
ADP-sugar pyrophosphatase	NUDT5	2.63924	2.77015	no	yes
Basic leucine zipper and W2 domain-containing protein 2	BZW2	2.6437	1.04467	no	yes
Peptidyl-prolyl cis-trans isomerase B	PPIB	2.64381	2.69969	no	yes
TGF-beta receptor type-1;Receptor protein serine/threonine kinase	TGFBR1	2.64531	1.13562	no	no
Nucleolar protein 10	NOL10	2.64707	1.04963	no	no
Serine/arginine repetitive matrix protein 2	SRRM2	2.64914	1.92792	no	yes
Ephrin-B2	EFNB2	2.65076	3.08426	no	no
Vacuolar protein sorting-associated protein 35	VPS35	2.65078	2.13953	no	yes
Gamma-glutamylcyclotransferase	GGCT	2.65196	1.2129	no	yes
Coxsackievirus and adenovirus receptor	CXADR	2.65292	2.44544	no	yes
SWI/SNF-related matrix-associated actin-dependent regulator of chromatin subfamily A member 5	SMARCA5	2.65631	2.38178	no	yes
Retinoid-inducible serine carboxypeptidase	SCPEP1	2.65663	1.04136	no	yes
Ras-related protein Ral-A	RALA	2.65688	1.07319	no	yes
Double-strand break repair protein MRE11A	MRE11A	2.65877	2.54733	no	yes
Histidine--tRNA ligase, cytoplasmic	HARS	2.65912	2.69764	no	yes
Cornifin-A;Cornifin-B	SPRR1A;SPRR1B	2.66084	0.755335	no	no
Nicastrin	NCSTN	2.66113	1.22663	no	yes
Methyltransferase-like protein 13	METTL13	2.66218	2.62744	no	yes
Melatonin-related receptor	GPR50	2.66706	1.32947	no	no
Coatomer subunit delta	ARCN1	2.66769	2.51552	no	yes
Protein CMSS1	CMSS1	2.6687	1.0197	no	no
Transmembrane emp24 domain-containing protein 7	TMED7;TMED7-TICAM2	2.66928	1.29864	no	yes
Desmoplakin	DSP	2.67032	1.58388	no	yes
Presenilin-1;Presenilin-1 NTF subunit;Presenilin-1 CTF subunit;Presenilin-1 CTF12;Presenilin	PSEN1	2.6711	2.14935	no	no
Protein-tyrosine kinase 2-beta	PTK2B	2.67243	0.94157	no	yes
Activator of 90 kDa heat shock protein ATPase homolog 1	AHSA1	2.67312	1.20314	no	yes
Heterogeneous nuclear ribonucleoprotein F;Heterogeneous nuclear ribonucleoprotein F, N-terminally processed	HNRNPF	2.67324	0.869044	no	yes
Inositol-3-phosphate synthase 1	ISYNA1	2.67393	1.94861	no	yes
Multifunctional methyltransferase subunit TRM112-like protein	TRMT112	2.6751	2.40944	no	yes
Slit homolog 2 protein;Slit homolog 2 protein N-product;Slit homolog 2 protein C-product	SLIT2	2.67511	1.52345	no	yes
Heterogeneous nuclear ribonucleoprotein Q	SYNCRIP	2.6772	2.04753	no	yes
Purine nucleoside phosphorylase	PNP	2.67785	0.871123	no	yes
Protein CYR61	CYR61	2.67848	1.16901	no	yes
Bifunctional coenzyme A synthase;Phosphopantetheine adenylyltransferase;Dephospho-CoA kinase	COASY	2.68106	2.84449	no	yes
Cyclin-dependent kinase inhibitor 2A	CDKN2A	2.68169	1.76643	no	no
TOM1-like protein 1	TOM1L1	2.68283	2.63892	no	yes
Nucleolin	NCL	2.68482	2.34982	no	yes
Thioredoxin	TXN	2.69189	1.76863	no	yes
Receptor-type tyrosine-protein phosphatase delta;Protein-tyrosine-phosphatase;Receptor-type tyrosine-protein phosphatase S	PTPRD;PTPRS	2.69208	1.02719	no	no
Gamma-tubulin complex component 2	TUBGCP2	2.69486	2.69391	no	yes
N-alpha-acetyltransferase 16, NatA auxiliary subunit	NAA16	2.69603	1.4556	no	yes
MAGUK p55 subfamily member 2	MPP2	2.69807	1.85132	no	no
Pre-mRNA-splicing factor 38B	PRPF38B	2.69841	1.31911	no	yes
Tax1-binding protein 1	TAX1BP1	2.69943	0.796431	no	yes
Rho GTPase-activating protein 17	ARHGAP17	2.70232	1.70924	no	no
Origin recognition complex subunit 3	ORC3	2.70248	1.71555	no	no
Condensin complex subunit 1	NCAPD2	2.70276	3.09305	no	yes
Importin-11	IPO11	2.70279	0.847924	no	yes
Actin-related protein 2/3 complex subunit 4	ARPC4;ARPC4-TTLL3	2.70411	1.64218	no	yes
Monocarboxylate transporter 10	SLC16A10	2.7044	0.820788	no	yes
Calreticulin	CALR	2.70711	3.5603	no	yes
Ataxin-10	ATXN10	2.70839	1.50818	no	yes
Epidermal growth factor-like protein 7	EGFL7	2.70874	2.08028	no	yes
Carbohydrate sulfotransferase 14	CHST14	2.71078	1.80413	no	yes
Integrin alpha-1	ITGA1	2.71312	0.962766	no	yes
Cullin-4B	CUL4B	2.71985	1.57124	no	yes
Mannose-1-phosphate guanyltransferase alpha	GMPPA	2.71996	1.93295	no	yes
Lysosome membrane protein 2	SCARB2	2.7208	1.51064	no	yes
DNA-directed RNA polymerases I, II, and III subunit RPABC3	POLR2H	2.72108	2.51257	no	yes
Glucose-6-phosphate 1-dehydrogenase	G6PD	2.72373	1.03095	no	yes
MAGUK p55 subfamily member 7	MPP7	2.72383	1.84287	no	yes
Ribosomal RNA processing protein 1 homolog B	RRP1B	2.73166	2.6059	no	yes
U5 small nuclear ribonucleoprotein 40 kDa protein	SNRNP40;DKFZp434D199	2.7323	1.1349	no	yes
Protein arginine N-methyltransferase 5;Protein arginine N-methyltransferase 5, N-terminally processed	PRMT5	2.73259	1.97282	no	yes
Anoctamin-6	ANO6	2.73352	1.9629	no	yes
Phosphatidylinositol 5-phosphate 4-kinase type-2 beta	PIP4K2B	2.73362	3.17908	no	yes
Metallo-beta-lactamase domain-containing protein 2	MBLAC2	2.73658	2.49538	no	yes
Contactin-1	CNTN1	2.73859	2.28092	no	yes
Calpain-1 catalytic subunit	CAPN1	2.74113	3.12949	no	yes
Condensin-2 complex subunit D3	NCAPD3	2.74148	2.27458	no	no
Coronin-1A;Coronin	CORO1A	2.74387	2.359	no	yes
Casein kinase I isoform alpha;Casein kinase I isoform alpha-like	CSNK1A1;CSNK1A1L	2.74698	2.98617	no	yes
Aurora kinase B	AURKB	2.74948	1.38412	no	no
Inhibitor of nuclear factor kappa-B kinase subunit alpha	CHUK	2.75022	0.963841	no	yes
Eukaryotic translation initiation factor 4H	EIF4H	2.75328	1.1227	no	yes
Lysosomal acid phosphatase	ACP2	2.75397	1.3389	no	yes
Programmed cell death protein 10	PDCD10	2.75731	1.11785	no	yes
Heme-binding protein 1	HEBP1	2.75757	1.49828	no	yes
Aldose reductase	AKR1B1	2.75892	4.31364	no	yes
Vesicle-fusing ATPase	NSF	2.76082	2.11175	no	yes
ATP-dependent RNA helicase DDX1	DDX1	2.7622	2.27471	no	yes
Abl interactor 1	ABI1	2.76315	1.05446	no	yes
Vigilin	HDLBP	2.76377	1.74886	no	yes
Proteasome subunit beta type-6	PSMB6	2.76528	1.23047	no	yes
Syntaxin-binding protein 4	STXBP4	2.76681	0.76846	no	yes
EMILIN-3	EMILIN3	2.76716	2.80241	no	no
Malate dehydrogenase, cytoplasmic;Malate dehydrogenase	MDH1	2.76886	2.62675	no	yes
Hemoglobin subunit alpha	HBA2;HBA1	2.76944	2.90032	no	yes
Serine/threonine-protein kinase VRK1	VRK1	2.77349	3.00373	no	yes
Testin	TES	2.77731	2.89585	no	yes
Disintegrin and metalloproteinase domain-containing protein 10	ADAM10	2.7779	2.47108	no	yes
Tubulin beta-1 chain	TUBB1	2.77845	1.46336	no	yes
E3 ubiquitin/ISG15 ligase TRIM25	TRIM25	2.78034	1.54847	no	yes
Small nuclear ribonucleoprotein F	SNRPF	2.78403	1.41182	no	yes
Lysyl oxidase homolog 2	LOXL2	2.7857	1.41265	no	yes
Zinc finger protein 598	ZNF598	2.78598	1.91112	no	no
Replication factor C subunit 2	RFC2	2.78744	3.13838	no	yes
Eukaryotic translation initiation factor 3 subunit B	EIF3B	2.78991	2.74409	no	yes
Nuclease-sensitive element-binding protein 1	YBX1	2.79259	1.67958	no	yes
Nuclear migration protein nudC	NUDC	2.79473	2.04463	no	yes
Integrin alpha-V;Integrin alpha-V heavy chain;Integrin alpha-V light chain	ITGAV	2.79647	2.03146	no	yes
UPF0606 protein KIAA1549	KIAA1549	2.79856	1.53736	no	no
U4/U6 small nuclear ribonucleoprotein Prp4	PRPF4	2.80155	2.1385	no	yes
Tetraspanin;Tetraspanin-9	TSPAN9	2.80204	2.12709	no	yes
E3 ubiquitin-protein ligase HECTD3	HECTD3	2.80274	1.63413	no	yes
Radixin	RDX	2.80308	2.2247	no	yes
Peptidyl-prolyl cis-trans isomerase-like 4	PPIL4	2.80359	1.30277	no	no
Gamma-soluble NSF attachment protein	NAPG	2.80572	2.10887	no	yes
Neurobeachin-like protein 2	NBEAL2	2.80601	2.75574	no	yes
RAF proto-oncogene serine/threonine-protein kinase;Serine/threonine-protein kinase A-Raf;Serine/threonine-protein kinase B-raf	RAF1;ARAF;BRAF	2.80626	1.85068	no	yes
Extended synaptotagmin-1	ESYT1	2.80781	2.28693	no	yes
Serine/arginine-rich splicing factor 6	SRSF6	2.8109	2.09228	no	yes
Sorting nexin-2	SNX2	2.81447	1.49105	no	yes
AP-3 complex subunit mu-1	AP3M1	2.81465	1.17275	no	yes
BTB/POZ domain-containing protein KCTD6	KCTD6	2.81497	1.05241	no	no
SWI/SNF-related matrix-associated actin-dependent regulator of chromatin subfamily D member 2	SMARCD2	2.81692	2.42229	no	yes
Synaptosomal-associated protein 23;Synaptosomal-associated protein	SNAP23	2.81742	3.38636	no	yes
Hypoxanthine-guanine phosphoribosyltransferase	HPRT1	2.81991	2.3961	no	yes
Protein furry homolog-like	FRYL	2.81995	1.7333	no	yes
26S proteasome non-ATPase regulatory subunit 5	PSMD5	2.82027	1.61738	no	yes
Interleukin enhancer-binding factor 3	ILF3	2.8218	2.23612	no	yes
Helicase SKI2W	SKIV2L	2.82266	1.52121	no	yes
WD repeat-containing protein 11	WDR11	2.82275	1.7084	no	yes
Diphthine synthase	DPH5	2.82276	1.63399	no	no
E3 ubiquitin-protein ligase RNF34	RNF34	2.82312	2.07259	no	no
Calcium-binding protein 39	CAB39	2.82606	2.9706	no	yes
Proteasome subunit alpha type-6;Proteasome subunit alpha type	PSMA6	2.82612	2.10227	no	yes
Procollagen galactosyltransferase 1	COLGALT1	2.8274	1.9106	no	yes
Pinin	PNN	2.82783	1.30137	no	yes
Nectin-2	PVRL2	2.82794	2.00184	no	yes
N-alpha-acetyltransferase 35, NatC auxiliary subunit	NAA35	2.82848	2.12521	no	no
DNA replication licensing factor MCM6	MCM6	2.82979	1.69927	no	yes
Cell division cycle protein 123 homolog	CDC123	2.83055	2.20755	no	no
TBC1 domain family member 10B	TBC1D10B	2.83096	3.01797	no	yes
Syntaxin-8	STX8	2.83315	1.75494	no	yes
Hsc70-interacting protein;Putative protein FAM10A4;Putative protein FAM10A5	ST13;ST13P4;ST13P5	2.83555	2.45276	no	yes
Ras GTPase-activating protein nGAP	RASAL2	2.83605	2.36162	no	no
Intraflagellar transport protein 27 homolog	IFT27	2.83636	1.41698	no	no
Oxysterol-binding protein-related protein 11;Oxysterol-binding protein-related protein 10;Oxysterol-binding protein	OSBPL11;OSBPL10	2.8382	2.74673	no	no
cAMP-dependent protein kinase catalytic subunit beta	PRKACB	2.83876	1.37272	no	yes
CD99 antigen-like protein 2	CD99L2	2.84028	1.07047	no	yes
RNA-binding protein with serine-rich domain 1	RNPS1	2.84537	1.77206	no	yes
Myeloid-associated differentiation marker	MYADM	2.84637	1.16151	no	yes
Hexokinase-2;Hexokinase	HK2	2.84915	1.58002	no	no
Cytoplasmic dynein 1 light intermediate chain 1	DYNC1LI1	2.85045	1.70915	no	yes
N-acetylated-alpha-linked acidic dipeptidase 2	NAALAD2	2.85132	2.28877	no	yes
ADP-ribosylation factor-like protein 2	ARL2;ARL2-SNX15	2.85174	2.59548	no	yes
Triosephosphate isomerase	TPI1	2.85191	2.29306	yes	yes
Tumor necrosis factor receptor superfamily member 10D	TNFRSF10D	2.85545	1.22795	no	yes
Disks large homolog 1	DLG1	2.8586	2.98582	no	yes
Carboxypeptidase E	CPE	2.86206	0.946057	no	no
UPF0568 protein C14orf166	C14orf166	2.86293	1.31799	no	yes
Casein kinase II subunit beta	CSNK2B;CSNK2B-LY6G5B-1181;CSNK2B-LY6G5B--991	2.86318	3.74146	no	yes
6-phosphogluconolactonase	PGLS	2.868	3.00464	no	yes
ADP-ribosylation factor-like protein 3	ARL3	2.86894	2.0354	no	yes
AP-2 complex subunit alpha-2	AP2A2	2.86896	3.35484	no	yes
Ubiquitin-like modifier-activating enzyme 5	UBA5	2.87167	3.11637	no	yes
Dedicator of cytokinesis protein 7	DOCK7	2.87363	2.62995	no	yes
DNA repair protein RAD50	RAD50	2.87925	2.22828	no	yes
Armadillo repeat-containing protein 6	ARMC6	2.88218	1.90797	no	yes
Probable ATP-dependent RNA helicase DDX17	DDX17	2.88401	2.35997	no	yes
CD59 glycoprotein	CD59	2.8861	1.0515	no	yes
E3 ubiquitin-protein ligase Itchy homolog	ITCH	2.88656	2.52291	no	yes
Eukaryotic translation initiation factor 2 subunit 3;Putative eukaryotic translation initiation factor 2 subunit 3-like protein	EIF2S3;EIF2S3L	2.88722	1.9158	no	yes
Mitogen-activated protein kinase 14	MAPK14	2.88761	1.76344	no	yes
cGMP-specific 3,5-cyclic phosphodiesterase	PDE5A	2.88866	1.33585	no	yes
Eukaryotic initiation factor 4A-II;Eukaryotic initiation factor 4A-II, N-terminally processed	EIF4A2	2.89135	1.41739	no	yes
FERM, RhoGEF and pleckstrin domain-containing protein 2	FARP2	2.89188	0.845257	no	no
7SK snRNA methylphosphate capping enzyme	MEPCE	2.89373	0.91516	no	no
Serine/threonine-protein kinase Nek7;Serine/threonine-protein kinase Nek6	NEK7;NEK6	2.89559	1.76652	no	yes
Vacuolar-sorting protein SNF8	SNF8	2.89606	0.705288	no	yes
Protein kinase C iota type	PRKCI	2.89739	3.08456	no	yes
Transcription elongation factor B polypeptide 3	TCEB3	2.89925	0.737365	no	no
DNA-directed RNA polymerase III subunit RPC2	POLR3B	2.89928	4.20735	no	yes
Serine/threonine-protein kinase RIO2	RIOK2	2.90023	1.83011	no	no
Twinfilin-2	TWF2	2.90055	1.87829	no	yes
Rho-related GTP-binding protein RhoC	RHOC	2.90074	1.37774	no	yes
Band 4.1-like protein 5	EPB41L5	2.90375	1.32269	no	yes
DNA polymerase epsilon catalytic subunit A;DNA polymerase	POLE	2.90485	2.25845	no	no
THO complex subunit 3	THOC3	2.90793	1.35717	no	no
Transportin-1	TNPO1	2.90865	2.0875	no	yes
Transmembrane 9 superfamily member 4	TM9SF4	2.91224	2.16154	no	yes
Tetraspanin-6	TSPAN6	2.91229	2.70808	no	yes
Probable serine carboxypeptidase CPVL	CPVL	2.91339	1.16899	no	yes
Membrane-associated progesterone receptor component 1	PGRMC1	2.91464	1.47598	no	yes
Nucleoporin Nup43	NUP43	2.91504	1.31025	no	yes
Ankyrin repeat and zinc finger domain-containing protein 1	ANKZF1	2.91717	1.86455	no	no
WD repeat-containing protein 73	WDR73	2.92064	1.44282	no	no
Gem-associated protein 4	GEMIN4	2.92144	2.72658	no	yes
Adipocyte plasma membrane-associated protein	APMAP	2.92183	1.5531	no	yes
Probable ATP-dependent RNA helicase DDX27	DDX27	2.92311	1.77133	no	yes
THO complex subunit 6 homolog	THOC6	2.92343	1.69166	no	yes
Tripeptidyl-peptidase 2	TPP2	2.92581	1.62915	no	yes
Myeloid leukemia factor 2	MLF2	2.92601	1.8105	no	yes
Tyrosine-protein kinase JAK1	JAK1	2.92605	1.86881	no	yes
Proteasome subunit alpha type-1;Proteasome subunit alpha type	PSMA1	2.92634	4.28007	no	yes
Synaptic vesicle membrane protein VAT-1 homolog	VAT1	2.9293	2.48151	no	yes
Transketolase	TKT	2.9296	1.85603	yes	yes
Fibroblast growth factor receptor 1;Fibroblast growth factor receptor;Fibroblast growth factor receptor 3	FGFR1;FGFR3	2.93095	1.7787	no	yes
Probable ATP-dependent RNA helicase YTHDC2	YTHDC2	2.93984	1.85004	no	yes
Acyl-protein thioesterase 2	LYPLA2	2.94195	1.33785	no	yes
Xylosyltransferase 1	XYLT1	2.94356	1.4285	no	no
ATP-dependent RNA helicase DDX19A;ATP-dependent RNA helicase DDX19B	DDX19A;DDX19B	2.9437	2.57008	no	yes
Latent-transforming growth factor beta-binding protein 1	LTBP1	2.9445	1.68072	no	yes
Regulator of nonsense transcripts 1	UPF1	2.95135	2.08267	no	yes
ADP/ATP translocase 2;ADP/ATP translocase 2, N-terminally processed;ADP/ATP translocase 3;ADP/ATP translocase 3, N-terminally processed;ADP/ATP translocase 1	SLC25A5;SLC25A6;SLC25A4	2.95337	2.5476	no	yes
U3 small nucleolar RNA-associated protein 18 homolog	UTP18	2.95565	1.6227	no	no
Oxysterol-binding protein-related protein 9	OSBPL9	2.95711	1.8558	no	no
FRAS1-related extracellular matrix protein 2	FREM2	2.95845	1.83942	no	yes
4-trimethylaminobutyraldehyde dehydrogenase	ALDH9A1	2.95891	2.48097	no	yes
Latrophilin-3	LPHN3;ADGRL3	2.95903	1.94214	no	no
Calponin-3	CNN3	2.95987	0.899186	no	yes
Serine/threonine-protein phosphatase 6 regulatory subunit 1	PPP6R1	2.96122	2.427	no	yes
Mannan-binding lectin serine protease 1;Mannan-binding lectin serine protease 1 heavy chain;Mannan-binding lectin serine protease 1 light chain	MASP1	2.96257	2.95127	no	yes
Exportin-7	XPO7	2.96276	1.76	no	yes
Pre-mRNA-processing factor 6	PRPF6	2.97221	1.31723	no	yes
Methionine adenosyltransferase 2 subunit beta	MAT2B	2.9726	1.79101	no	yes
Gem-associated protein 5	GEMIN5	2.97394	2.46654	no	yes
Small glutamine-rich tetratricopeptide repeat-containing protein alpha	SGTA	2.9771	1.3475	no	yes
Putative ATP-dependent RNA helicase DHX57	DHX57	2.97868	1.82639	no	no
La-related protein 7	LARP7	2.98142	2.7904	no	yes
Thyroid receptor-interacting protein 6	TRIP6	2.98278	1.82118	no	yes
Ras-related protein Rab-6C	RAB6C	2.98302	2.17318	no	yes
WD repeat-containing protein 41	WDR41	2.98348	1.2177	no	no
Proteasome subunit alpha type-3	PSMA3	2.98631	1.04177	no	yes
Eukaryotic translation initiation factor 5B	EIF5B	2.98842	1.71056	no	yes
Polypeptide N-acetylgalactosaminyltransferase 2;Polypeptide N-acetylgalactosaminyltransferase 2 soluble form	GALNT2	2.99007	1.84951	no	yes
Dual specificity mitogen-activated protein kinase kinase 3	MAP2K3	2.99074	3.84818	no	yes
Brefeldin A-inhibited guanine nucleotide-exchange protein 1;Brefeldin A-inhibited guanine nucleotide-exchange protein 2	ARFGEF1;ARFGEF2	2.99182	1.17117	no	no
PDZ domain-containing protein GIPC2	GIPC2	2.99236	1.52045	no	yes
Poly [ADP-ribose] polymerase 2	PARP2	2.99418	1.87552	no	no
Alpha-aminoadipic semialdehyde dehydrogenase	ALDH7A1	2.99519	1.27062	no	yes
Exportin-5	XPO5	2.99545	3.42632	no	yes
BTB/POZ domain-containing protein KCTD12	KCTD12	2.99819	1.53062	no	yes
14-3-3 protein sigma	SFN	2.99997	0.618517	no	yes
Creatine kinase S-type, mitochondrial;Creatine kinase U-type, mitochondrial	CKMT2;CKMT1A	3.00067	2.05635	no	no
	GANAB	3.0028	1.90536	no	yes
Neuroligin-1;Neuroligin-2	NLGN1;NLGN2	3.00339	2.04701	no	no
DNA ligase 3	LIG3	3.00346	1.15961	no	yes
Tyrosine--tRNA ligase, cytoplasmic;Tyrosine--tRNA ligase, cytoplasmic, N-terminally processed;Tyrosine--tRNA ligase	YARS	3.00476	2.64292	no	yes
Nuclear RNA export factor 1	NXF1	3.00714	1.42636	no	yes
Macrophage migration inhibitory factor	MIF	3.008	1.81827	no	yes
Peptidyl-prolyl cis-trans isomerase C	PPIC	3.00816	0.956512	no	yes
Beta-adrenergic receptor kinase 1;Beta-adrenergic receptor kinase 2	ADRBK1;ADRBK2	3.00963	2.26261	no	yes
E3 ubiquitin-protein ligase TRIM32	TRIM32	3.01039	1.19029	no	yes
General transcription factor 3C polypeptide 1	GTF3C1	3.01218	1.61404	no	no
Myristoylated alanine-rich C-kinase substrate	MARCKS	3.01505	1.84593	no	yes
Replication factor C subunit 1	RFC1	3.01514	2.32049	no	yes
Charged multivesicular body protein 3	CHMP3	3.01709	1.08199	no	yes
Eukaryotic peptide chain release factor GTP-binding subunit ERF3A	GSPT1	3.02167	1.18427	no	yes
Histone H1.0;Histone H1.0, N-terminally processed	H1F0	3.02168	0.991083	no	yes
Proteasome subunit beta type-2	PSMB2	3.02264	2.32317	no	yes
Eukaryotic translation initiation factor 4 gamma 1	EIF4G1	3.02585	3.28872	no	yes
Insulin-like growth factor 2 mRNA-binding protein 3	IGF2BP3	3.02722	2.20425	no	yes
V-type proton ATPase subunit S1	ATP6AP1	3.02864	1.88962	no	yes
Glutamine--fructose-6-phosphate aminotransferase [isomerizing] 1	GFPT1	3.03202	2.24428	no	yes
C-terminal-binding protein 2	CTBP2	3.03459	1.53422	no	yes
Glycogen synthase kinase-3 alpha	GSK3A	3.03972	1.42475	no	yes
Serine/arginine repetitive matrix protein 1	SRRM1	3.03981	2.39621	no	no
Low-density lipoprotein receptor-related protein 6	LRP6	3.0408	0.997852	no	yes
MOB-like protein phocein	MOB4;HSPE1-MOB4	3.04168	2.26881	no	no
Thymidylate kinase	DTYMK	3.04209	2.22632	no	yes
RNA polymerase-associated protein CTR9 homolog	CTR9	3.04909	2.38927	no	yes
Serine/threonine-protein kinase MRCK beta	CDC42BPB	3.05704	1.44287	no	yes
Disintegrin and metalloproteinase domain-containing protein 9	ADAM9	3.05949	1.83395	no	yes
Farnesyl pyrophosphate synthase	FDPS	3.06025	2.0806	no	yes
Polypeptide N-acetylgalactosaminyltransferase 1;Polypeptide N-acetylgalactosaminyltransferase 1 soluble form	GALNT1	3.06179	1.43697	no	no
Cytosolic non-specific dipeptidase	CNDP2	3.06635	1.3738	no	yes
Neurogenic locus notch homolog protein 1;Notch 1 extracellular truncation;Notch 1 intracellular domain	NOTCH1	3.07239	2.13214	no	yes
Cytoskeleton-associated protein 2	CKAP2	3.07247	0.801633	no	no
	MAP4K4	3.07723	1.7621	no	yes
Enhancer of mRNA-decapping protein 4	EDC4	3.08093	2.08774	no	yes
DNA-directed RNA polymerase III subunit RPC5	POLR3E	3.08291	2.05102	no	yes
Cytoplasmic dynein 2 heavy chain 1	DYNC2H1	3.08383	1.93	no	yes
Inhibin beta E chain	INHBE	3.08508	2.59847	no	no
Integrin beta-5	ITGB5	3.08786	1.40652	no	yes
Dynein heavy chain 17, axonemal	DNAH17	3.09108	0.689885	no	yes
HLA class I histocompatibility antigen, Cw-12 alpha chain;HLA class I histocompatibility antigen, Cw-15 alpha chain;HLA class I histocompatibility antigen, Cw-16 alpha chain;HLA class I histocompatibility antigen, Cw-4 alpha chain;HLA class I histocompatibility antigen, Cw-14 alpha chain;HLA class I histocompatibility antigen, Cw-8 alpha chain;HLA class I histocompatibility antigen, Cw-5 alpha ch…	HLA-C	3.09493	2.14281	no	yes
DCN1-like protein 5;DCN1-like protein	DCUN1D5	3.09616	1.11976	no	no
Ribosomal biogenesis protein LAS1L	LAS1L	3.098	3.93867	no	yes
Argininosuccinate synthase	ASS1	3.09822	3.19532	no	yes
Serine/threonine-protein phosphatase 2A 55 kDa regulatory subunit B alpha isoform	PPP2R2A	3.09912	2.24678	no	yes
Eukaryotic translation initiation factor 3 subunit K	EIF3K	3.10606	1.86571	no	yes
Desmocollin-1	DSC1	3.11107	0.411508	no	yes
Integrin beta-3;Integrin beta	ITGB3	3.11158	1.43146	no	yes
Na(+)/H(+) exchange regulatory cofactor NHE-RF1	SLC9A3R1	3.11417	2.54175	no	yes
Heat shock protein beta-1	HSPB1	3.11467	1.97802	no	yes
Vacuolar protein-sorting-associated protein 36	VPS36	3.11536	3.07869	no	yes
Zinc finger Ran-binding domain-containing protein 2	ZRANB2	3.1173	2.20734	no	no
General transcription factor II-I	GTF2I	3.11795	2.2488	no	yes
E3 ubiquitin-protein ligase MGRN1	MGRN1	3.12263	1.93235	no	yes
Protein flightless-1 homolog	FLII	3.129	1.23301	no	yes
Histone-binding protein RBBP7	RBBP7	3.1299	1.81603	no	yes
Out at first protein homolog	OAF	3.13028	1.15709	no	no
Ribosomal protein S6 kinase alpha-3	RPS6KA3	3.13371	1.78232	no	yes
LanC-like protein 2	LANCL2	3.13693	1.7954	no	yes
Anaphase-promoting complex subunit 5	ANAPC5	3.13865	2.51305	no	yes
Cold shock domain-containing protein E1	CSDE1	3.13897	1.99103	no	yes
Deoxyribose-phosphate aldolase	DERA	3.1426	1.37763	no	yes
Proteasome activator complex subunit 4	PSME4	3.14347	1.68607	no	yes
Probable ATP-dependent RNA helicase DDX46	DDX46	3.14347	1.15961	no	yes
Cyclin-L1	CCNL1	3.14381	1.41403	no	no
Protocadherin Fat 3	FAT3	3.14553	1.66523	no	no
Eukaryotic translation initiation factor 5	EIF5	3.14567	1.3315	no	yes
Protein FAM171A2	FAM171A2	3.14595	1.93565	no	yes
NKG2D ligand 2	ULBP2	3.14944	2.19796	no	no
Leucine-rich repeat-containing protein 40	LRRC40	3.15431	1.56518	no	no
Biliverdin reductase A	BLVRA	3.15707	1.69636	no	yes
Nectin-3	PVRL3	3.15745	2.1452	no	no
Ras-related protein Rab-5A	RAB5A	3.1577	0.803975	yes	yes
Glycogen debranching enzyme;4-alpha-glucanotransferase;Amylo-alpha-1,6-glucosidase	AGL	3.16036	1.88437	no	yes
Serine/threonine-protein kinase PRP4 homolog	PRPF4B	3.16091	3.08365	no	yes
U2 snRNP-associated SURP motif-containing protein	U2SURP	3.16161	1.74789	no	yes
General vesicular transport factor p115	USO1	3.1625	2.53074	no	yes
Mitochondrial import receptor subunit TOM34	TOMM34	3.16446	1.91023	no	yes
Protein disulfide-isomerase A6	PDIA6	3.16485	1.41823	no	yes
Fibrinogen alpha chain;Fibrinopeptide A;Fibrinogen alpha chain	FGA	3.16597	0.826143	no	yes
AP-3 complex subunit beta-1	AP3B1	3.17127	1.8243	no	yes
Transformer-2 protein homolog beta	TRA2B	3.17165	2.30819	no	yes
Plasma alpha-L-fucosidase	FUCA2	3.17525	2.4218	no	yes
Methylosome protein 50	WDR77	3.17565	2.24494	no	yes
Serine/threonine-protein phosphatase 4 catalytic subunit;Serine/threonine-protein phosphatase	PPP4C	3.17636	1.96732	no	yes
SEC23-interacting protein	SEC23IP	3.17639	1.15264	no	yes
Ephrin type-B receptor 3	EPHB3	3.17825	0.965097	no	yes
Golgi reassembly-stacking protein 2	GORASP2	3.18267	2.37224	no	yes
Coatomer subunit beta	COPB2	3.18371	1.5742	no	yes
CD40 ligand;CD40 ligand, membrane form;CD40 ligand, soluble form	CD40LG;TNFSF5	3.1869	1.53936	no	yes
F-actin-capping protein subunit beta	CAPZB	3.18833	1.28769	no	yes
Beta-actin-like protein 2	ACTBL2	3.18914	0.43092	no	yes
Exosome component 10	EXOSC10	3.18945	1.74505	no	no
Keratinocyte proline-rich protein	KPRP	3.19255	1.76123	no	yes
AP-2 complex subunit sigma	AP2S1	3.19493	1.10326	no	yes
Vacuolar protein sorting-associated protein 29	VPS29	3.19562	2.17895	no	yes
Spermine synthase	SMS	3.19676	1.92202	no	yes
Peroxidasin homolog	PXDN	3.20247	2.0337	no	yes
tRNA-dihydrouridine(47) synthase [NAD(P)(+)]-like	DUS3L	3.20875	2.04637	no	yes
Histone H2AX;Histone H2A type 1-A;Histone H2A type 2-B	H2AFX;HIST1H2AA;HIST2H2AB	3.20984	2.60413	no	yes
Syntaxin-16	STX16;STX16-NPEPL1	3.21032	3.00143	no	yes
U2 small nuclear ribonucleoprotein A	SNRPA1	3.21172	1.11796	no	yes
Sec1 family domain-containing protein 1	SCFD1	3.21519	2.53081	no	yes
Leucine-rich repeat-containing G-protein coupled receptor 4	LGR4	3.21564	1.89803	no	yes
Cullin-1	CUL1	3.2183	2.35052	no	yes
H(+)/Cl(-) exchange transporter 3;Chloride channel protein	CLCN3	3.22073	5.31493	no	yes
V-type proton ATPase 116 kDa subunit a isoform 1;V-type proton ATPase subunit a	ATP6V0A1	3.22094	1.70867	no	yes
Kin of IRRE-like protein 1	KIRREL	3.22124	1.59624	no	yes
Peroxiredoxin-5, mitochondrial	PRDX5	3.22266	1.797	no	yes
Dynactin subunit 1	DCTN1	3.22613	1.73674	no	yes
Voltage-dependent calcium channel subunit alpha-2/delta-1;Voltage-dependent calcium channel subunit alpha-2-1;Voltage-dependent calcium channel subunit delta-1	CACNA2D1	3.22732	2.75861	no	yes
Ephrin type-A receptor 2	EPHA2	3.22957	2.52504	no	yes
Receptor expression-enhancing protein 5;Receptor expression-enhancing protein	REEP5	3.23011	2.49289	no	yes
Cell cycle control protein 50A	TMEM30A	3.23094	1.19289	no	yes
Spermatogenesis-associated protein 5	SPATA5	3.23131	1.86128	no	yes
Guanine nucleotide-binding protein G(I)/G(S)/G(O) subunit gamma-5	GNG5	3.23276	1.35519	no	yes
Ribosome biogenesis protein BMS1 homolog	BMS1	3.23282	3.02976	no	no
Nucleolar GTP-binding protein 2	GNL2	3.23285	1.38342	no	yes
Ubiquitin-like modifier-activating enzyme ATG7	ATG7	3.23797	1.62162	no	yes
Beta-catenin-like protein 1	CTNNBL1	3.24417	2.51219	no	no
Nucleolar complex protein 2 homolog	NOC2L	3.24788	1.5149	no	no
A disintegrin and metalloproteinase with thrombospondin motifs 3	ADAMTS3	3.25168	2.25285	no	yes
Cathepsin L2	CTSV	3.25214	2.00459	no	yes
Protein sidekick-2	SDK2	3.26209	1.83361	no	yes
Syntaxin-10	STX10	3.26374	1.66658	no	yes
Ribonuclease inhibitor	RNH1	3.26462	2.55479	no	yes
Heterogeneous nuclear ribonucleoprotein L	HNRNPL	3.26799	1.85321	no	yes
Microtubule-actin cross-linking factor 1, isoforms 1/2/3/5	MACF1	3.26912	1.67154	no	yes
Exocyst complex component 1	EXOC1	3.27363	1.66816	no	yes
Discoidin domain-containing receptor 2	DDR2	3.27899	1.73912	no	yes
N-acylneuraminate cytidylyltransferase	CMAS	3.28032	1.94197	no	no
Nucleolar pre-ribosomal-associated protein 1	URB1	3.28069	2.67162	no	yes
Metal transporter CNNM4	CNNM4	3.28418	2.37589	no	yes
PDZ and LIM domain protein 5	PDLIM5	3.28429	1.71995	no	yes
GDP-L-fucose synthase	TSTA3	3.29021	2.47259	no	yes
Gamma-tubulin complex component 4	TUBGCP4	3.2927	1.97499	no	yes
Coiled-coil and C2 domain-containing protein 1B	CC2D1B	3.29383	1.7529	no	yes
KIF1-binding protein	KIAA1279	3.29387	1.6191	no	no
Chondroitin sulfate synthase 2	CHPF	3.29965	1.96744	no	no
Ubiquitin-protein ligase E3C	UBE3C	3.30448	1.73982	no	yes
Regulatory-associated protein of mTOR	RPTOR	3.30563	1.54966	no	yes
Neurogenic locus notch homolog protein 3;Notch 3 extracellular truncation;Notch 3 intracellular domain	NOTCH3	3.30646	2.88126	no	no
Replication factor C subunit 5	RFC5	3.31086	1.7047	no	yes
Histone H2A type 1-C;Histone H2A type 3;Histone H2A type 1-B/E	HIST1H2AC;HIST3H2A;HIST1H2AB	3.31541	1.14877	no	yes
DBH-like monooxygenase protein 1	MOXD1	3.31629	2.90754	no	yes
Neurensin-2	NRSN2	3.31939	2.66148	no	no
[truncated: 328 more rows]
