# Supplementary material for: TurboID-EV: Proteomic Mapping of Recipient Cellular Proteins Proximal to Small Extracellular Vesicles
Source: Anal Chem. 2023 Sep 14;95(38):14159–64. doi: 10.1021/acs.analchem.3c01015 (PMC10534987; doi:10.1021/acs.analchem.3c01015)
Supplement: Supplementary file 1 — ac3c01015_si_001.zip [file ac3c01015_si_001.zip › TableS4.xlsx]

## Sheet: Heavy labeled proteins
Protein names	Gene names	Heavy intensity mCherry-negative	Heavy intensity mCherry-positive	Top 100 proteins	Exocarta
Alanine--tRNA ligase, cytoplasmic	AARS	0	541190	no	yes
ATP-binding cassette sub-family D member 3	ABCD3	0	284780	no	no
ATP-binding cassette sub-family E member 1	ABCE1	0	1034800	no	yes
ATP-binding cassette sub-family F member 1	ABCF1	0	367420	no	yes
ATP-binding cassette sub-family F member 2	ABCF2	0	575930	no	yes
Acetyl-CoA carboxylase 1;Biotin carboxylase	ACACA	39239000	61498000	no	yes
Medium-chain specific acyl-CoA dehydrogenase, mitochondrial	ACADM	0	703730	no	yes
ATP-citrate synthase	ACLY	85926	1763100	yes	yes
Aconitate hydratase, mitochondrial	ACO2	0	561070	no	yes
Cytosolic acyl coenzyme A thioester hydrolase	ACOT7	0	280080	no	yes
Actin, alpha skeletal muscle;Actin, aortic smooth muscle;Actin, gamma-enteric smooth muscle;Actin, alpha cardiac muscle 1	ACTA1;ACTA2;ACTG2;ACTC1	0	5394800	no	yes
Actin, cytoplasmic 1;Actin, cytoplasmic 1, N-terminally processed;Actin, cytoplasmic 2;Actin, cytoplasmic 2, N-terminally processed	ACTB;ACTG1	27772000	185140000	yes	yes
Alpha-actinin-4;Alpha-actinin-1;Alpha-actinin-3	ACTN4;ACTN1;ACTN3	0	588570	yes	yes
Actin-related protein 2	ACTR2	0	291880	no	yes
Adenosylhomocysteinase	AHCY	0	1607800	yes	yes
Putative adenosylhomocysteinase 3;Putative adenosylhomocysteinase 2;Adenosylhomocysteinase	AHCYL2;AHCYL1	0	277030	no	yes
Activator of 90 kDa heat shock protein ATPase homolog 1	AHSA1	0	225740	no	yes
Adenylate kinase 2, mitochondrial;Adenylate kinase 2, mitochondrial, N-terminally processed;Adenylate kinase 2, mitochondrial	AK2	0	73375	no	yes
A-kinase anchor protein 8-like	AKAP8L	0	569630	no	no
Delta-1-pyrroline-5-carboxylate synthase;Glutamate 5-kinase;Gamma-glutamyl phosphate reductase	ALDH18A1	700720	7475100	no	yes
Fructose-bisphosphate aldolase A;Fructose-bisphosphate aldolase	ALDOA	0	626050	yes	yes
Annexin A2;Annexin	ANXA2	338430	506520	yes	yes
Annexin A5;Annexin	ANXA5	0	1185000	yes	yes
AP-1 complex subunit gamma-1	AP1G1	0	154600	no	yes
AP-2 complex subunit beta;AP-1 complex subunit beta-1	AP2B1;AP1B1	0	532960	no	yes
AP-3 complex subunit beta-1	AP3B1	0	94999	no	yes
Adenine phosphoribosyltransferase	APRT	0	930290	no	yes
Coatomer subunit delta	ARCN1	0	244440	no	yes
ADP-ribosylation factor 3;ADP-ribosylation factor 1;ADP-ribosylation factor 5	ARF3;ARF1;ARF5	473700	6076800	no	yes
ADP-ribosylation factor 4	ARF4	0	748870	no	yes
Rho GDP-dissociation inhibitor 1	ARHGDIA	0	241410	no	yes
AT-rich interactive domain-containing protein 1A	ARID1A	9485000	0	no	yes
ADP-ribosylation factor-like protein 1	ARL1	0	711720	no	yes
ADP-ribosylation factor-like protein 14	ARL14	0	602990	no	no
Actin-related protein 2/3 complex subunit 2	ARPC2	0	183680	no	yes
Actin-related protein 2/3 complex subunit 4	ARPC4;ARPC4-TTLL3	0	583010	no	yes
Actin-related protein 2/3 complex subunit 5	ARPC5	0	90751	no	yes
Asparagine synthetase [glutamine-hydrolyzing]	ASNS	176130	1833500	no	yes
Bifunctional purine biosynthesis protein PURH;Phosphoribosylaminoimidazolecarboxamide formyltransferase;IMP cyclohydrolase	ATIC	0	751370	no	yes
Sodium/potassium-transporting ATPase subunit alpha-1;Sodium/potassium-transporting ATPase subunit alpha-3;Sodium/potassium-transporting ATPase subunit alpha-2	ATP1A1;ATP1A3;ATP1A2	0	1447800	yes	yes
ATP synthase subunit alpha, mitochondrial	ATP5A1	5907000	19590000	no	yes
ATP synthase subunit beta, mitochondrial;ATP synthase subunit beta	ATP5B	308790	13658000	no	yes
ATP synthase subunit gamma, mitochondrial	ATP5C1	553600	1279800	no	yes
BAG family molecular chaperone regulator 2	BAG2	0	224030	no	yes
Barrier-to-autointegration factor;Barrier-to-autointegration factor, N-terminally processed	BANF1	0	5625900	no	yes
Ribosome biogenesis protein BMS1 homolog	BMS1	0	1031500	no	no
BolA-like protein 2	BOLA2;BOLA2B	0	1245400	no	yes
Ribosome biogenesis protein BRX1 homolog	BRIX1	415620	1222100	no	yes
Mitotic checkpoint protein BUB3	BUB3	135040	0	no	yes
Basic leucine zipper and W2 domain-containing protein 1;Basic leucine zipper and W2 domain-containing protein 2	BZW1;BZW2	0	563050	no	yes
Complement component 1 Q subcomponent-binding protein, mitochondrial	C1QBP	0	376450	no	yes
	C21orf33	0	109610	no	no
Uncharacterized protein C2orf72	C2orf72	0	995450	no	no
Carbonic anhydrase 2	CA2	86121	971630	no	yes
Calcyclin-binding protein	CACYBP	0	2056300	no	yes
CAD protein;Glutamine-dependent carbamoyl-phosphate synthase;Aspartate carbamoyltransferase;Dihydroorotase	CAD	0	1477400	no	yes
Calreticulin	CALR	0	829630	no	yes
Cullin-associated NEDD8-dissociated protein 1;Cullin-associated NEDD8-dissociated protein 2	CAND1;CAND2	0	613250	no	yes
Calnexin	CANX	0	307710	no	yes
Adenylyl cyclase-associated protein 1;Adenylyl cyclase-associated protein	CAP1	0	249410	no	yes
Caprin-1	CAPRIN1	0	305670	no	yes
F-actin-capping protein subunit beta	CAPZB	0	358910	no	yes
Histone-arginine methyltransferase CARM1	CARM1	0	101340	no	no
Carbonyl reductase [NADPH] 1	CBR1	0	296130	no	yes
Cystathionine beta-synthase	CBS	504750	303230	no	yes
Chromobox protein homolog 3;Chromobox protein homolog 1	CBX3;CBX1	276110	0	no	yes
T-complex protein 1 subunit beta	CCT2	132670	5246000	yes	yes
T-complex protein 1 subunit gamma	CCT3	1952000	4641700	yes	yes
T-complex protein 1 subunit delta	CCT4	0	12451000	no	yes
T-complex protein 1 subunit epsilon	CCT5	188620	7350900	yes	yes
T-complex protein 1 subunit zeta	CCT6A	4735400	9865400	no	yes
T-complex protein 1 subunit zeta-2	CCT6B	0	1907700	no	yes
T-complex protein 1 subunit eta	CCT7	1221200	5326300	no	yes
T-complex protein 1 subunit theta	CCT8	1419100	9988100	no	yes
Cyclin-dependent kinase 1	CDK1;CDC2	0	582980	no	yes
Cyclin-dependent kinase 4	CDK4	0	1987200	no	yes
Cyclin-dependent-like kinase 5;Cyclin-dependent kinase 12;Cyclin-dependent kinase 13;Cyclin-dependent kinase 15;Cyclin-dependent kinase 3;Cyclin-dependent kinase 18;Cyclin-dependent kinase 14;Cyclin-dependent kinase 2;Cyclin-dependent kinase 17;Cyclin-dependent kinase 6;Cyclin-dependent kinase 16;Cyclin-dependent kinase 9	CDK5;CDK12;CDK3;CDK17;CDK16;CDK13;CDK14;CDK2;CDK15;CDK18;CDK6;CDK9	0	177480	no	yes
Centromere protein J	CENPJ	0	15138000	no	no
Cofilin-1	CFL1	3710600	8809900	yes	yes
Cysteine and histidine-rich domain-containing protein 1	CHORDC1	277310	0	no	yes
Cirhin	CIRH1A	0	649730	no	no
Creatine kinase B-type	CKB	0	7695700	no	yes
Chloride intracellular channel protein 1	CLIC1	0	570800	yes	yes
Methylosome subunit pICln	CLNS1A	0	262790	no	yes
Clathrin heavy chain 1;Clathrin heavy chain	CLTC	83655	19200000	yes	yes
Calponin-3;Calponin	CNN3	0	369980	no	yes
CCR4-NOT transcription complex subunit 1	CNOT1	0	184390	no	yes
2,3-cyclic-nucleotide 3-phosphodiesterase	CNP	0	718910	no	yes
Coilin	COIL	0	1212300	no	no
Coatomer subunit alpha;Xenin;Proxenin	COPA	99737	1746700	no	yes
Coatomer subunit beta	COPB1	147780	116310	no	yes
Coatomer subunit gamma-1;Coatomer subunit gamma-2	COPG1;COPG2	0	467440	no	yes
Coronin-1C;Coronin	CORO1C	0	251190	no	yes
Copine-3;Copine-8;Copine-4;Copine-7;Copine-9;Copine-2;Copine-5;Copine-6	CPNE3;CPNE8;CPNE4;CPNE7;CPNE9;CPNE2;CPNE5;CPNE6	0	233120	no	yes
Crk-like protein	CRKL	1122800	982630	no	yes
Cold shock domain-containing protein E1	CSDE1	0	897310	no	yes
Exportin-2	CSE1L	0	1266100	no	yes
Casein kinase II subunit alpha;Casein kinase II subunit alpha 3	CSNK2A1;CSNK2A3	0	383750	no	yes
Cystatin-B	CSTB	2958400	3640400	no	yes
CTP synthase 1;CTP synthase	CTPS1	0	2167100	no	yes
Cytoplasmic FMR1-interacting protein 1;Cytoplasmic FMR1-interacting protein 2	CYFIP1;CYFIP2	0	316950	no	yes
28S ribosomal protein S29, mitochondrial	DAP3	0	259070	no	no
Aspartate--tRNA ligase, cytoplasmic	DARS	100460	2686200	no	yes
Aspartate--tRNA ligase, mitochondrial	DARS2	0	2202700	no	no
Dolichyl-diphosphooligosaccharide--protein glycosyltransferase 48 kDa subunit	DDOST	0	489740	no	yes
ATP-dependent RNA helicase DDX1	DDX1	83606	1244000	no	yes
Probable ATP-dependent RNA helicase DDX17	DDX17	1019500	5440500	no	yes
ATP-dependent RNA helicase DDX18	DDX18	0	251900	no	yes
ATP-dependent RNA helicase DDX19A;ATP-dependent RNA helicase DDX19B	DDX19A;DDX19B	0	296570	no	yes
Nucleolar RNA helicase 2	DDX21	241400	3564400	no	yes
ATP-dependent RNA helicase DDX39A	DDX39A;DDX39B	1942800	9144100	no	yes
Spliceosome RNA helicase DDX39B	DDX39B	0	989890	no	yes
ATP-dependent RNA helicase DDX3X;ATP-dependent RNA helicase DDX3Y	DDX3X;DDX3Y	613090	8332700	no	yes
Probable ATP-dependent RNA helicase DDX46	DDX46	0	367110	no	yes
Probable ATP-dependent RNA helicase DDX5	DDX5	0	6708200	no	yes
Probable ATP-dependent RNA helicase DDX52	DDX52	0	295150	no	no
Probable ATP-dependent RNA helicase DDX56	DDX56	0	88991	no	no
Probable ATP-dependent RNA helicase DDX6	DDX6	0	191970	no	yes
Delta(24)-sterol reductase	DHCR24	0	276270	no	yes
Pre-mRNA-splicing factor ATP-dependent RNA helicase DHX15	DHX15	719670	3976600	no	yes
Putative ATP-dependent RNA helicase DHX30	DHX30	480680	1361000	no	yes
ATP-dependent RNA helicase A	DHX9	2264500	7608600	no	yes
Probable dimethyladenosine transferase	DIMT1	0	254590	no	yes
Exosome complex exonuclease RRP44	DIS3	0	1361200	no	yes
H/ACA ribonucleoprotein complex subunit 4	DKC1	0	697230	no	yes
Dihydrolipoyllysine-residue acetyltransferase component of pyruvate dehydrogenase complex, mitochondrial;Acetyltransferase component of pyruvate dehydrogenase complex	DLAT	0	989580	no	yes
DmX-like protein 1	DMXL1	18673000	400510000	no	no
Dynein assembly factor 5, axonemal	DNAAF5	0	237270	no	yes
Deoxynucleotidyltransferase terminal-interacting protein 2	DNTTIP2	0	457450	no	no
Docking protein 4	DOK4	0	943200	no	no
Desmoplakin	DSP	0	879470	no	yes
Destrin	DSTN	542140	1063900	no	yes
Deoxyuridine 5-triphosphate nucleotidohydrolase, mitochondrial	DUT	164460	266040	no	yes
Cytoplasmic dynein 1 heavy chain 1	DYNC1H1	19121	5274500	no	yes
Cytoplasmic dynein 1 light intermediate chain 1	DYNC1LI1	0	677930	no	yes
Enoyl-CoA hydratase, mitochondrial	ECHS1	0	1248200	no	yes
Elongation factor 1-alpha 1;Putative elongation factor 1-alpha-like 3;Elongation factor 1-alpha;Elongation factor 1-alpha 2	EEF1A1;EEF1A1P5;EEF1A2	28778000	135830000	yes	yes
Elongation factor 1-delta	EEF1D	0	703170	no	yes
Elongation factor 1-gamma	EEF1G	1481300	2349100	no	yes
Elongation factor 2	EEF2	5142000	33733000	yes	yes
116 kDa U5 small nuclear ribonucleoprotein component	EFTUD2	0	1122600	no	yes
Translation initiation factor eIF-2B subunit delta	EIF2B4	0	90782	no	yes
Eukaryotic translation initiation factor 2 subunit 1	EIF2S1	0	562730	no	yes
Eukaryotic translation initiation factor 2 subunit 3;Putative eukaryotic translation initiation factor 2 subunit 3-like protein	EIF2S3;EIF2S3L	661980	513070	no	yes
Eukaryotic translation initiation factor 3 subunit A	EIF3A	0	1230500	no	yes
Eukaryotic translation initiation factor 3 subunit C;Eukaryotic translation initiation factor 3 subunit C-like protein	EIF3C;EIF3CL	0	786320	no	yes
Eukaryotic translation initiation factor 3 subunit D	EIF3D	543490	1112400	no	yes
Eukaryotic translation initiation factor 3 subunit E	EIF3E	0	616330	no	yes
Eukaryotic translation initiation factor 3 subunit F	EIF3F	0	774530	no	yes
Eukaryotic translation initiation factor 3 subunit G	EIF3G	0	462160	no	yes
Eukaryotic translation initiation factor 3 subunit H	EIF3H	0	219770	no	yes
Eukaryotic translation initiation factor 3 subunit I	EIF3I	0	1403600	no	yes
Eukaryotic translation initiation factor 3 subunit L	EIF3L	0	1314000	no	yes
Eukaryotic initiation factor 4A-I;Eukaryotic initiation factor 4A-II;Eukaryotic initiation factor 4A-II, N-terminally processed	EIF4A1;EIF4A2	4278400	16665000	no	yes
Eukaryotic initiation factor 4A-III;Eukaryotic initiation factor 4A-III, N-terminally processed	EIF4A3	123440	3068500	no	yes
Eukaryotic translation initiation factor 4 gamma 1	EIF4G1	0	1646200	no	yes
Eukaryotic translation initiation factor 4 gamma 2	EIF4G2	0	455390	no	no
Eukaryotic translation initiation factor 5A-1;Eukaryotic translation initiation factor 5A-2;Eukaryotic translation initiation factor 5A-1-like;Eukaryotic translation initiation factor 5A	EIF5A;EIF5A2;EIF5AL1	440410	2785500	no	yes
ELAV-like protein 1	ELAVL1	0	938420	no	yes
Emerin	EMD	0	1401800	no	yes
Ectoderm-neural cortex protein 1	ENC1	26431	0	no	no
Alpha-enolase;Enolase	ENO1	0	7057400	yes	yes
Bifunctional glutamate/proline--tRNA ligase;Glutamate--tRNA ligase;Proline--tRNA ligase	EPRS	0	1170800	no	yes
Extended synaptotagmin-1	ESYT1	0	133110	no	yes
Eukaryotic peptide chain release factor subunit 1	ETF1	83983	674780	no	yes
Electron transfer flavoprotein subunit alpha, mitochondrial	ETFA	0	1222600	no	yes
Electron transfer flavoprotein subunit beta	ETFB	0	100240	no	yes
RNA-binding protein EWS	EWSR1	0	215860	no	no
Phenylalanine--tRNA ligase beta subunit	FARSB	516970	2931900	no	yes
Fatty acid synthase;[Acyl-carrier-protein] S-acetyltransferase;[Acyl-carrier-protein] S-malonyltransferase;3-oxoacyl-[acyl-carrier-protein] synthase;3-oxoacyl-[acyl-carrier-protein] reductase;3-hydroxyacyl-[acyl-carrier-protein] dehydratase;Enoyl-[acyl-carrier-protein] reductase;Oleoyl-[acyl-carrier-protein] hydrolase	FASN	1426000	19752000	yes	yes
40S ribosomal protein S30	FAU	0	5355300	no	no
rRNA 2-O-methyltransferase fibrillarin	FBL	195150	8713600	no	yes
Fc receptor-like protein 3	FCRL3	8990800	203430000	no	no
Peptidyl-prolyl cis-trans isomerase FKBP4;Peptidyl-prolyl cis-trans isomerase FKBP4, N-terminally processed	FKBP4	0	188590	no	yes
Filamin-A	FLNA	0	1068700	yes	yes
Ketosamine-3-kinase	FN3KRP	166270	0	no	yes
Fascin	FSCN1	0	204710	no	yes
pre-rRNA processing protein FTSJ3	FTSJ3	0	708200	no	yes
Ras GTPase-activating protein-binding protein 1	G3BP1	0	111420	no	yes
Neutral alpha-glucosidase AB	GANAB	0	2303100	no	yes
Glyceraldehyde-3-phosphate dehydrogenase	GAPDH	417280	5764800	yes	yes
H/ACA ribonucleoprotein complex subunit 1	GAR1	0	1210500	no	yes
Glycine--tRNA ligase	GARS	0	549780	no	yes
Trifunctional purine biosynthetic protein adenosine-3;Phosphoribosylamine--glycine ligase;Phosphoribosylformylglycinamidine cyclo-ligase;Phosphoribosylglycinamide formyltransferase	GART	275300	5939000	no	yes
Glutamate--cysteine ligase regulatory subunit	GCLM	0	60552	no	yes
Translational activator GCN1	GCN1L1	0	826690	no	yes
Elongation factor G, mitochondrial	GFM1	0	643230	no	yes
Alpha-galactosidase A	GLA	0	107290	no	yes
Lactoylglutathione lyase	GLO1	0	288680	no	yes
Glutaredoxin-3	GLRX3	0	1078700	no	yes
Glutaredoxin-related protein 5, mitochondrial	GLRX5	0	646780	no	no
Glutamate dehydrogenase 1, mitochondrial;Glutamate dehydrogenase 2, mitochondrial	GLUD1;GLUD2	0	384300	no	yes
GMP synthase [glutamine-hydrolyzing]	GMPS	336610	944470	no	yes
Guanine nucleotide-binding protein G(s) subunit alpha isoforms short;Guanine nucleotide-binding protein G(i) subunit alpha-2;Guanine nucleotide-binding protein G(t) subunit alpha-1;Guanine nucleotide-binding protein G(olf) subunit alpha;Guanine nucleotide-binding protein G(t) subunit alpha-3;Guanine nucleotide-binding protein G(t) subunit alpha-2;Guanine nucleotide-binding protein G(s) subunit al…	GNAS;GNAI2;GNAO1;GNAT2;GNAT1;GNAL;GNAT3;GNAI1;GNAI3	190400	872640	yes	yes
Guanine nucleotide-binding protein G(I)/G(S)/G(T) subunit beta-2	GNB2	0	205470	yes	yes
Guanine nucleotide-binding protein subunit beta-2-like 1;Guanine nucleotide-binding protein subunit beta-2-like 1, N-terminally processed	GNB2L1	9285400	15577000	no	yes
Guanine nucleotide-binding protein-like 3	GNL3	46146	298270	no	yes
G-rich sequence factor 1	GRSF1	0	944400	no	no
Glutamate-rich WD repeat-containing protein 1	GRWD1	0	293620	no	yes
Eukaryotic peptide chain release factor GTP-binding subunit ERF3A	GSPT1	0	140640	no	yes
Glutathione reductase, mitochondrial	GSR	192690	235220	no	yes
Glutathione S-transferase Mu 3;Glutathione S-transferase Mu 2;Glutathione S-transferase Mu 5	GSTM3;GSTM2;GSTM5	0	427380	no	yes
Glutathione S-transferase P	GSTP1	1724800	5408100	no	yes
General transcription factor II-I	GTF2I	0	272000	no	yes
Nucleolar GTP-binding protein 1	GTPBP4	0	846920	no	no
Histone H1.0;Histone H1.0, N-terminally processed	H1F0	0	737300	no	yes
Histone H2A.V;Histone H2A.Z;Histone H2A	H2AFV;H2AFZ	0	22608000	no	yes
Core histone macro-H2A.1;Histone H2A	H2AFY	0	33117000	no	yes
Core histone macro-H2A.2	H2AFY2	0	1186600	no	yes
Trifunctional enzyme subunit alpha, mitochondrial;Long-chain enoyl-CoA hydratase;Long chain 3-hydroxyacyl-CoA dehydrogenase	HADHA	0	2211300	no	yes
Histone deacetylase 1;Histone deacetylase 2	HDAC1;HDAC2	78712	629340	no	yes
Vigilin	HDLBP	0	253600	no	yes
HEAT repeat-containing protein 1;HEAT repeat-containing protein 1, N-terminally processed	HEATR1	0	688200	no	no
Protein HIRA	HIRA	0	306070	no	no
Histone H1.4;Histone H1.2;Histone H1.3;Histone H1.1;Histone H1t	HIST1H1E;HIST1H1C;HIST1H1D;HIST1H1A;HIST1H1T	2023700	32854000	no	yes
Histone H2A type 1-A;Histone H2AX;Histone H2A type 2-A;Histone H2A type 1-J;Histone H2A.J;Histone H2A type 2-C;Histone H2A type 1-C;Histone H2A type 1;Histone H2A type 1-H;Histone H2A type 3;Histone H2A type 1-D;Histone H2A type 1-B/E;Histone H2A type 2-B	HIST1H2AA;H2AFX;HIST2H2AA3;HIST1H2AJ;H2AFJ;HIST2H2AC;HIST1H2AC;HIST1H2AG;HIST1H2AH;HIST3H2A;HIST1H2AD;HIST1H2AB;HIST2H2AB	22289000	113950000	no	yes
Histone H2B type 1-B;Histone H2B type 2-E;Histone H2B type 1-O;Histone H2B type 3-B;Histone H2B type 1-J	HIST1H2BB;HIST2H2BE;HIST1H2BO;HIST3H2BB;HIST1H2BJ	4168800	75159000	no	yes
Histone H2B type 1-L;Histone H2B type 1-H;Histone H2B type 1-N;Histone H2B type 1-C/E/F/G/I;Histone H2B type 1-D;Histone H2B type 1-K;Histone H2B type 2-F;Histone H2B type 1-M;Histone H2B;Histone H2B type F-S	HIST1H2BL;HIST1H2BH;HIST1H2BN;HIST1H2BC;HIST1H2BD;HIST1H2BK;HIST2H2BF;HIST1H2BM;H2BFS	62654000	969040000	no	yes
Histone H3.1;Histone H3.3;Histone H3.2;Histone H3.1t;Histone H3;Histone H3.3C	HIST1H3A;H3F3A;HIST2H3A;HIST3H3;H3F3B;H3F3C	332900	44936000	no	yes
Histone H4	HIST1H4A	50439000	259980000	yes	yes
Histone H3	HIST2H3PS2	3238700	47304000	no	no
Heterogeneous nuclear ribonucleoprotein A0	HNRNPA0	236450	1704900	no	yes
Heterogeneous nuclear ribonucleoprotein A1;Heterogeneous nuclear ribonucleoprotein A1, N-terminally processed;Heterogeneous nuclear ribonucleoprotein A1-like 2	HNRNPA1;HNRNPA1L2	0	3295200	no	yes
Heterogeneous nuclear ribonucleoproteins A2/B1	HNRNPA2B1	0	7247100	no	yes
Heterogeneous nuclear ribonucleoprotein A3	HNRNPA3	0	3614300	no	yes
Heterogeneous nuclear ribonucleoproteins C1/C2;Heterogeneous nuclear ribonucleoprotein C-like 4;Heterogeneous nuclear ribonucleoprotein C-like 1;Heterogeneous nuclear ribonucleoprotein C-like 2;Heterogeneous nuclear ribonucleoprotein C-like 3	HNRNPC;HNRNPCL4;HNRNPCL1;HNRNPCL2;HNRNPCL3	8183400	92976000	no	yes
Heterogeneous nuclear ribonucleoprotein D0	HNRNPD	0	1254800	no	yes
Heterogeneous nuclear ribonucleoprotein F;Heterogeneous nuclear ribonucleoprotein F, N-terminally processed	HNRNPF	109510	469510	no	yes
Heterogeneous nuclear ribonucleoprotein H;Heterogeneous nuclear ribonucleoprotein H, N-terminally processed	HNRNPH1	819940	8861200	no	yes
Heterogeneous nuclear ribonucleoprotein H3	HNRNPH3	0	574350	no	yes
Heterogeneous nuclear ribonucleoprotein K	HNRNPK	2741600	5590600	no	yes
Heterogeneous nuclear ribonucleoprotein L	HNRNPL	447870	4083800	no	yes
Heterogeneous nuclear ribonucleoprotein M	HNRNPM	2289400	22524000	no	yes
Heterogeneous nuclear ribonucleoprotein R	HNRNPR	0	226570	no	yes
Heterogeneous nuclear ribonucleoprotein U	HNRNPU	1343600	16240000	no	yes
Hypoxanthine-guanine phosphoribosyltransferase	HPRT1	1997600	5525200	no	yes
Estradiol 17-beta-dehydrogenase 11	HSD17B11	0	370620	no	no
Very-long-chain 3-oxoacyl-CoA reductase	HSD17B12	0	280860	no	yes
Hydroxysteroid dehydrogenase-like protein 2	HSDL2	0	228230	no	yes
Heat shock protein HSP 90-alpha	HSP90AA1	15391000	61056000	yes	yes
Heat shock protein HSP 90-beta	HSP90AB1	1423500	28716000	yes	yes
Endoplasmin	HSP90B1	0	9918600	no	yes
Heat shock 70 kDa protein 1A;Heat shock 70 kDa protein 1B	HSPA1A;HSPA1B	10867000	38234000	yes	yes
78 kDa glucose-regulated protein	HSPA5	0	3226400	yes	yes
Heat shock 70 kDa protein 6;Putative heat shock 70 kDa protein 7	HSPA6;HSPA7	1754300	5691400	no	yes
Heat shock cognate 71 kDa protein	HSPA8	14131000	50208000	yes	yes
Stress-70 protein, mitochondrial	HSPA9	321230	12260000	no	yes
60 kDa heat shock protein, mitochondrial	HSPD1	531280	18401000	no	yes
Heat shock protein 105 kDa	HSPH1	0	1357400	no	yes
Hypoxia up-regulated protein 1	HYOU1	0	605440	no	yes
Isoleucine--tRNA ligase, cytoplasmic	IARS	0	2284300	no	yes
Isoleucine--tRNA ligase, mitochondrial	IARS2	0	674800	no	no
Isocitrate dehydrogenase [NAD] subunit alpha, mitochondrial	IDH3A	0	870650	no	yes
Insulin-like growth factor 2 mRNA-binding protein 1	IGF2BP1	420280	5634300	no	no
Insulin-like growth factor 2 mRNA-binding protein 3	IGF2BP3	0	158050	no	yes
Interleukin enhancer-binding factor 2	ILF2	0	2435200	no	yes
Interleukin enhancer-binding factor 3	ILF3	285940	1702600	no	yes
U3 small nucleolar ribonucleoprotein protein IMP4	IMP4	0	230320	no	no
Inosine-5-monophosphate dehydrogenase 2	IMPDH2	0	4597000	no	yes
Importin-4	IPO4	0	215000	no	yes
Importin-5	IPO5	86310	1677700	no	yes
Importin-7;Importin-8	IPO7;IPO8	0	152410	no	yes
Ras GTPase-activating-like protein IQGAP1	IQGAP1	0	536240	no	yes
Insulin receptor substrate 4	IRS4	0	215410	no	yes
Junction plakoglobin	JUP	0	297820	no	yes
Lysine--tRNA ligase	KARS	0	309020	no	yes
Katanin p60 ATPase-containing subunit A-like 2	KATNAL2	0	298310	no	yes
KH domain-containing, RNA-binding, signal transduction-associated protein 1	KHDRBS1	235740	1338400	no	yes
Far upstream element-binding protein 2	KHSRP	196700	618160	no	yes
Kinesin-like protein KIF11	KIF11	0	149220	no	no
Kinesin-like protein KIF23;Kinesin-like protein	KIF23	0	371280	no	yes
Kinesin-1 heavy chain	KIF5B	0	208380	no	yes
Kinesin-like protein KIFC1;Kinesin-like protein	KIFC1	2662700	3487200	no	yes
Importin subunit alpha-1	KPNA2	0	849500	no	yes
Importin subunit beta-1	KPNB1	0	3488500	yes	yes
Cytosol aminopeptidase	LAP3	0	620110	no	yes
Leucine--tRNA ligase, cytoplasmic	LARS	96223	1181200	no	yes
Lamin-B receptor	LBR	114680	433580	no	yes
L-lactate dehydrogenase A chain	LDHA	0	4508700	yes	yes
L-lactate dehydrogenase B chain;L-lactate dehydrogenase	LDHB	1133100	12400000	yes	yes
Prelamin-A/C;Lamin-A/C	LMNA	59989	675420	no	yes
Lamin-B1	LMNB1	0	264570	no	yes
Lon protease homolog, mitochondrial	LONP1	0	305860	no	yes
Leucine-rich PPR motif-containing protein, mitochondrial	LRPPRC	0	4494500	no	yes
Leucine-rich repeat-containing protein 59	LRRC59	0	648920	no	yes
Protein LSM12 homolog	LSM12	0	150300	no	yes
Luc7-like protein 3	LUC7L3	0	195050	no	no
Methionine--tRNA ligase, cytoplasmic	MARS	0	671580	no	yes
S-adenosylmethionine synthase isoform type-2	MAT2A	0	251610	no	yes
Matrin-3	MATR3	0	3168200	no	yes
Methylcrotonoyl-CoA carboxylase subunit alpha, mitochondrial	MCCC1	3353600	5472700	no	yes
Methylcrotonoyl-CoA carboxylase beta chain, mitochondrial	MCCC2	610480	1887000	no	no
DNA replication licensing factor MCM2	MCM2	0	551770	no	yes
DNA replication licensing factor MCM3	MCM3	0	475360	no	yes
DNA replication licensing factor MCM5;DNA helicase	MCM5	0	452240	no	yes
DNA replication licensing factor MCM6	MCM6	0	310830	no	yes
DNA replication licensing factor MCM7	MCM7	0	1007700	no	yes
Malate dehydrogenase, mitochondrial;Malate dehydrogenase	MDH2	0	444050	no	yes
MICAL C-terminal-like protein	MICALCL	0	85571	no	no
Macrophage migration inhibitory factor	MIF	11441000	14974000	no	yes
Antigen KI-67	MKI67	0	347160	no	no
Double-strand break repair protein MRE11A	MRE11A	0	135710	no	yes
39S ribosomal protein L45, mitochondrial	MRPL45	0	171690	no	no
28S ribosomal protein S27, mitochondrial	MRPS27	0	558360	no	no
S-methyl-5-thioadenosine phosphorylase	MTAP	190430	0	no	yes
C-1-tetrahydrofolate synthase, cytoplasmic;Methylenetetrahydrofolate dehydrogenase;Methenyltetrahydrofolate cyclohydrolase;Formyltetrahydrofolate synthetase;C-1-tetrahydrofolate synthase, cytoplasmic, N-terminally processed	MTHFD1	1146600	7444100	no	yes
Bifunctional methylenetetrahydrofolate dehydrogenase/cyclohydrolase, mitochondrial;NAD-dependent methylenetetrahydrofolate dehydrogenase;Methenyltetrahydrofolate cyclohydrolase	MTHFD2	0	109080	no	no
Myb-binding protein 1A	MYBBP1A	121260	301950	no	yes
Myosin-10	MYH10	0	14470000	no	yes
Myosin-14	MYH14	0	2310000	no	yes
Myosin-9	MYH9	1296300	41849000	yes	yes
Myosin light polypeptide 6	MYL6	344900	1712300	no	yes
Unconventional myosin-Ib	MYO1B	0	596880	no	yes
N-alpha-acetyltransferase 15, NatA auxiliary subunit	NAA15	0	1067500	no	yes
N-alpha-acetyltransferase 50	NAA50	0	470410	no	yes
Nucleosome assembly protein 1-like 1	NAP1L1	0	1619400	no	yes
N-acetyltransferase 10	NAT10	0	310680	no	yes
Nucleolin	NCL	0	9576700	no	yes
NADH dehydrogenase [ubiquinone] 1 alpha subcomplex subunit 10, mitochondrial	NDUFA10	0	98079	no	no
NADH-ubiquinone oxidoreductase 75 kDa subunit, mitochondrial	NDUFS1	0	185900	no	no
Neurofilament medium polypeptide	NEFM	0	1691900	no	yes
H/ACA ribonucleoprotein complex subunit 2	NHP2	0	467110	no	yes
NHP2-like protein 1;NHP2-like protein 1, N-terminally processed	NHP2L1	0	2384300	no	yes
Nucleoside diphosphate kinase;Nucleoside diphosphate kinase B;Nucleoside diphosphate kinase A	NME1-NME2;NME2;NME1	1789200	1657900	no	yes
NAD(P) transhydrogenase, mitochondrial	NNT	0	118240	no	no
Nucleolar protein 11	NOL11	0	915920	no	no
Nucleolar and coiled-body phosphoprotein 1	NOLC1	0	616560	no	yes
Non-POU domain-containing octamer-binding protein	NONO	2839400	12871000	no	yes
Probable 28S rRNA (cytosine(4447)-C(5))-methyltransferase	NOP2	0	611160	no	yes
Nucleolar protein 56	NOP56	0	8701000	no	yes
Nucleolar protein 58	NOP58	0	8542100	no	yes
Nucleophosmin	NPM1	428480	3704600	no	yes
Ribosome biogenesis protein NSA2 homolog	NSA2	237580	95868	no	no
Sterol-4-alpha-carboxylate 3-dehydrogenase, decarboxylating	NSDHL	160070	1136700	no	yes
tRNA (cytosine(34)-C(5))-methyltransferase	NSUN2	0	494100	no	yes
Cancer-related nucleoside-triphosphatase	NTPCR	0	297480	no	yes
Protein syndesmos	NUDT16L1	0	95709	no	yes
	NUMA1	0	246380	no	yes
Nuclear pore complex protein Nup155	NUP155	0	434910	no	no
Nuclear pore complex protein Nup214	NUP214	0	204280	no	no
Nuclear pore complex protein Nup88	NUP88	0	130330	no	yes
Ornithine aminotransferase, mitochondrial;Ornithine aminotransferase, hepatic form;Ornithine aminotransferase, renal form	OAT	0	2831400	no	yes
Obg-like ATPase 1	OLA1	0	555980	no	yes
Serine/threonine-protein kinase OSR1	OXSR1	0	209460	no	yes
Protein disulfide-isomerase	P4HB	0	1030300	no	yes
Proliferation-associated protein 2G4	PA2G4	0	874840	no	yes
Polyadenylate-binding protein 1;Polyadenylate-binding protein;Polyadenylate-binding protein 3;Polyadenylate-binding protein 4	PABPC1;PABPC3;PABPC4	0	2530500	no	yes
Multifunctional protein ADE2;Phosphoribosylaminoimidazole-succinocarboxamide synthase;Phosphoribosylaminoimidazole carboxylase	PAICS	97280	2504800	no	yes
Poly [ADP-ribose] polymerase 1	PARP1	647570	11252000	no	yes
Pyruvate carboxylase, mitochondrial	PC	34622000	76802000	no	yes
Poly(rC)-binding protein 1	PCBP1	821910	5421600	no	yes
Poly(rC)-binding protein 2	PCBP2	1593200	4177100	no	yes
Propionyl-CoA carboxylase alpha chain, mitochondrial	PCCA	11413000	17994000	no	no
Propionyl-CoA carboxylase beta chain, mitochondrial	PCCB	7580500	22433000	no	no
Protein-L-isoaspartate(D-aspartate) O-methyltransferase;Protein-L-isoaspartate O-methyltransferase	PCMT1	0	1640900	no	yes
Proliferating cell nuclear antigen	PCNA	0	269540	no	yes
Protein RRP5 homolog	PDCD11	0	740080	no	no
Programmed cell death 6-interacting protein	PDCD6IP	901640	3988800	yes	yes
Pyruvate dehydrogenase E1 component subunit alpha, somatic form, mitochondrial	PDHA1	0	653670	no	yes
Pyruvate dehydrogenase E1 component subunit beta, mitochondrial	PDHB	0	335900	no	no
	PDIA3	0	714980	no	yes
Protein disulfide-isomerase A3	PDIA3	0	3428200	no	yes
Protein disulfide-isomerase A4	PDIA4	0	930090	no	yes
Pescadillo homolog	PES1	0	435070	no	yes
Profilin-1	PFN1	216920	4981300	yes	yes
Profilin;Profilin-2	PFN2	1091100	0	no	yes
Phosphoglycerate kinase 1	PGK1	0	1593600	yes	yes
Phosphoglucomutase-1	PGM1	0	125830	no	yes
Prohibitin-2	PHB2	1712300	4647400	no	yes
D-3-phosphoglycerate dehydrogenase	PHGDH	2016400	14008000	no	yes
Phosphorylase b kinase regulatory subunit alpha, skeletal muscle isoform	PHKA1	1817100	108240	no	yes
Pyruvate kinase PKM;Pyruvate kinase	PKM	9352500	29887000	yes	yes
Plastin-3	PLS3	372440	4072100	no	yes
Mitochondrial-processing peptidase subunit beta	PMPCB	0	611650	no	no
DNA-directed RNA polymerase II subunit RPB3	POLR2C	0	230720	no	yes
Peptidyl-prolyl cis-trans isomerase A;Peptidyl-prolyl cis-trans isomerase A, N-terminally processed;Peptidyl-prolyl cis-trans isomerase	PPIA	5444400	20960000	yes	yes
Peptidyl-prolyl cis-trans isomerase B	PPIB	0	417380	no	yes
Serine/threonine-protein phosphatase PP1-alpha catalytic subunit;Serine/threonine-protein phosphatase;Serine/threonine-protein phosphatase PP1-beta catalytic subunit;Serine/threonine-protein phosphatase PP1-gamma catalytic subunit	PPP1CA;PPP1CB;PPP1CC	0	656380	no	yes
Serine/threonine-protein phosphatase 2A 55 kDa regulatory subunit B alpha isoform;Serine/threonine-protein phosphatase 2A 55 kDa regulatory subunit B delta isoform;Serine/threonine-protein phosphatase 2A 55 kDa regulatory subunit B beta isoform;Serine/threonine-protein phosphatase 2A 55 kDa regulatory subunit B gamma isoform	PPP2R2A;PPP2R2D;PPP2R2B;PPP2R2C	154530	276170	no	yes
Peroxiredoxin-1	PRDX1	70628000	103760000	yes	yes
Peroxiredoxin-2	PRDX2	6769300	11556000	yes	yes
Thioredoxin-dependent peroxide reductase, mitochondrial	PRDX3	0	1568300	no	yes
Peroxiredoxin-6	PRDX6	0	1451100	no	yes
cAMP-dependent protein kinase type II-alpha regulatory subunit	PRKAR2A	0	210470	no	yes
DNA-dependent protein kinase catalytic subunit	PRKDC	322870	6135900	no	yes
Protein arginine N-methyltransferase 1	PRMT1	0	217360	no	yes
Protein arginine N-methyltransferase 5;Protein arginine N-methyltransferase 5, N-terminally processed	PRMT5	0	322100	no	yes
Pre-mRNA-processing factor 19	PRPF19	0	630050	no	yes
Pre-mRNA-processing factor 40 homolog A	PRPF40A	0	427200	no	yes
Pre-mRNA-processing-splicing factor 8	PRPF8	132840	2742400	no	yes
Ribose-phosphate pyrophosphokinase 1;Ribose-phosphate pyrophosphokinase 3	PRPS1;PRPS1L1	335660	1610700	no	yes
Phosphoserine aminotransferase	PSAT1	0	383780	no	yes
Proteasome subunit beta type-6	PSMB6	0	56878	no	yes
26S protease regulatory subunit 7	PSMC2	0	1059300	no	yes
26S protease regulatory subunit 6A	PSMC3	0	830900	no	yes
26S protease regulatory subunit 6B	PSMC4	0	565160	no	yes
26S protease regulatory subunit 8	PSMC5	0	741540	no	yes
26S protease regulatory subunit 10B	PSMC6	0	143720	no	yes
26S proteasome non-ATPase regulatory subunit 11	PSMD11	0	381070	no	yes
26S proteasome non-ATPase regulatory subunit 12	PSMD12	0	291550	no	yes
26S proteasome non-ATPase regulatory subunit 13	PSMD13	0	637580	no	yes
26S proteasome non-ATPase regulatory subunit 2	PSMD2	0	932530	no	yes
26S proteasome non-ATPase regulatory subunit 3	PSMD3	233370	992200	no	yes
Polypyrimidine tract-binding protein 1	PTBP1	1912000	4868700	no	yes
Prostaglandin E synthase 3	PTGES3	0	3876700	no	yes
Pyrroline-5-carboxylate reductase 1, mitochondrial;Pyrroline-5-carboxylate reductase	PYCR1	0	581710	no	no
Pyrroline-5-carboxylate reductase 2	PYCR2	0	141790	no	no
Glycogen phosphorylase, liver form;Alpha-1,4 glucan phosphorylase	PYGL	0	469060	no	yes
Glutamine--tRNA ligase	QARS	0	810720	no	yes
Ras-related protein Rab-1A;Putative Ras-related protein Rab-1C;Ras-related protein Rab-1B;Ras-related protein Rab-15;Ras-related protein Rab-13;Ras-related protein Rab-10;Ras-related protein Rab-8A;Ras-related protein Rab-8B	RAB1A;RAB1C;RAB1B;RAB8B;RAB15;RAB13;RAB10;RAB8A	0	3405000	yes	yes
Ras-related protein Rab-5C;Ras-related protein Rab-5A;Ras-related protein Rab-5B	RAB5C;RAB5A;RAB5B	0	1001100	yes	yes
Ras-related protein Rab-7a	RAB7A	0	1794900	yes	yes
DNA repair protein RAD50	RAD50	0	730310	no	yes
RNA-binding protein Raly	RALY	0	2346500	no	yes
GTP-binding nuclear protein Ran	RAN	9923600	15773000	yes	yes
E3 SUMO-protein ligase RanBP2;RANBP2-like and GRIP domain-containing protein 5/6;RanBP2-like and GRIP domain-containing protein 3;RanBP2-like and GRIP domain-containing protein 4;RANBP2-like and GRIP domain-containing protein 8	RANBP2;RGPD5;RGPD3;RGPD4;RGPD8	0	531780	no	yes
Arginine--tRNA ligase, cytoplasmic	RARS	0	1904000	no	yes
Histone-binding protein RBBP7;Histone-binding protein RBBP4	RBBP7;RBBP4	0	169740	no	yes
RNA-binding protein 14	RBM14	1465600	1692100	no	yes
RNA-binding protein 39	RBM39	0	1144500	no	yes
RNA-binding protein 4;RNA-binding protein 4B	RBM4;RBM4B	0	167840	no	yes
RNA-binding motif protein, X chromosome;RNA-binding motif protein, X chromosome, N-terminally processed	RBMX	0	12019000	no	yes
Regulator of chromosome condensation	RCC1	0	227920	no	yes
Protein RCC2	RCC2	55780	304890	no	yes
Reticulocalbin-1	RCN1	0	208190	no	yes
Replication factor C subunit 1	RFC1	0	91217	no	yes
Transforming protein RhoA;Rho-related GTP-binding protein RhoC;Rho-related GTP-binding protein RhoB	RHOA;RHOC;RHOB	0	767810	yes	yes
Aminopeptidase B	RNPEP	0	130450	no	yes
Replication protein A 70 kDa DNA-binding subunit;Replication protein A 70 kDa DNA-binding subunit, N-terminally processed	RPA1	136430	1169500	no	yes
Replication protein A 14 kDa subunit	RPA3	0	797420	no	no
60S ribosomal protein L10	RPL10	0	4282000	no	yes
60S ribosomal protein L11	RPL11	856980	6745800	no	yes
60S ribosomal protein L12	RPL12	0	1948000	no	yes
60S ribosomal protein L13	RPL13	2647600	8107200	no	yes
60S ribosomal protein L13a;Putative 60S ribosomal protein L13a protein RPL13AP3	RPL13A;RPL13a;RPL13AP3	2240900	14435000	no	yes
60S ribosomal protein L14	RPL14	2501700	5230900	no	yes
60S ribosomal protein L15;Ribosomal protein L15	RPL15	22100000	2758900	no	yes
60S ribosomal protein L17	RPL17;RPL17-C18orf32	802900	5200900	no	yes
60S ribosomal protein L18	RPL18	11290000	20842000	no	yes
60S ribosomal protein L18a	RPL18A	673410	11251000	no	yes
60S ribosomal protein L19;Ribosomal protein L19	RPL19	13362000	19563000	no	yes
60S ribosomal protein L21	RPL21	1843500	4625900	no	yes
60S ribosomal protein L22	RPL22	440310	320170	no	yes
60S ribosomal protein L23	RPL23	0	14472000	no	yes
60S ribosomal protein L23a	RPL23A	565910	0	no	yes
60S ribosomal protein L24	RPL24	1851800	6989300	no	yes
60S ribosomal protein L26;60S ribosomal protein L26-like 1	RPL26;RPL26L1	0	2973900	no	yes
60S ribosomal protein L27	RPL27	0	1620100	no	yes
60S ribosomal protein L27a	RPL27A	4182800	8961800	no	yes
60S ribosomal protein L28	RPL28	2583600	9724400	no	yes
60S ribosomal protein L29	RPL29	3244800	6086500	no	yes
60S ribosomal protein L3	RPL3	1152400	8861500	no	yes
60S ribosomal protein L30	RPL30	0	2151000	no	yes
60S ribosomal protein L31	RPL31	0	1380800	no	yes
60S ribosomal protein L32	RPL32	1396700	508460	no	yes
60S ribosomal protein L34	RPL34	858400	5922600	no	yes
60S ribosomal protein L35	RPL35	567740	1519500	no	yes
60S ribosomal protein L35a	RPL35A	3337200	10672000	no	yes
60S ribosomal protein L36	RPL36	0	1046300	no	yes
60S ribosomal protein L36a;60S ribosomal protein L36a-like	RPL36A;RPL36A-HNRNPH2;RPL36AL	2571200	6143600	no	no
60S ribosomal protein L38	RPL38	256880	2674100	no	yes
60S ribosomal protein L4	RPL4	9204700	25438000	no	yes
60S ribosomal protein L5	RPL5	0	2500600	no	yes
60S ribosomal protein L6	RPL6	6775400	22907000	no	yes
60S ribosomal protein L7	RPL7	7987100	15706000	no	yes
60S ribosomal protein L7a	RPL7A	5515300	8561000	no	yes
60S ribosomal protein L8	RPL8	4231800	11759000	no	yes
60S ribosomal protein L9	RPL9	1011600	8015100	no	yes
60S acidic ribosomal protein P0;60S acidic ribosomal protein P0-like	RPLP0;RPLP0P6	0	7017100	no	yes
Dolichyl-diphosphooligosaccharide--protein glycosyltransferase subunit 1	RPN1	0	664690	no	yes
40S ribosomal protein S10;Putative 40S ribosomal protein S10-like	RPS10;RPS10P5	0	1168700	no	yes
40S ribosomal protein S11	RPS11	0	17609000	no	yes
40S ribosomal protein S12	RPS12	0	2897200	no	yes
40S ribosomal protein S13	RPS13	22254	1462000	no	yes
40S ribosomal protein S14	RPS14	362420	3012700	no	yes
40S ribosomal protein S15a	RPS15A	1499000	8223600	no	yes
40S ribosomal protein S16	RPS16	1566300	9401500	no	yes
40S ribosomal protein S17	RPS17	0	860640	no	yes
40S ribosomal protein S18	RPS18	0	2177000	no	yes
40S ribosomal protein S2	RPS2	1688900	12596000	no	yes
40S ribosomal protein S20	RPS20	1484700	3408300	no	yes
40S ribosomal protein S21	RPS21	954530	999350	no	yes
40S ribosomal protein S23	RPS23	607500	11502000	no	yes
40S ribosomal protein S24	RPS24	0	3254100	no	yes
40S ribosomal protein S25	RPS25	269990	2337000	no	yes
40S ribosomal protein S27;40S ribosomal protein S27-like	RPS27;RPS27L	482270	3188500	no	yes
Ubiquitin-40S ribosomal protein S27a;Ubiquitin;40S ribosomal protein S27a;Polyubiquitin-C;Ubiquitin;Polyubiquitin-B;Ubiquitin;Ubiquitin-60S ribosomal protein L40;Ubiquitin;60S ribosomal protein L40	RPS27A;UBC;UBB;UBA52	452240	4052400	no	yes
40S ribosomal protein S28	RPS28	1613300	2150800	no	yes
40S ribosomal protein S3	RPS3	4606600	25535000	no	yes
40S ribosomal protein S3a	RPS3A	911740	11405000	no	yes
40S ribosomal protein S4, X isoform;40S ribosomal protein S4, Y isoform 2	RPS4X;RPS4Y2	9069400	36563000	no	yes
40S ribosomal protein S5;40S ribosomal protein S5, N-terminally processed	RPS5	0	694490	no	yes
40S ribosomal protein S6	RPS6	0	8410400	no	yes
40S ribosomal protein S7	RPS7	0	1728100	no	yes
40S ribosomal protein S8	RPS8	8258800	28338000	no	yes
40S ribosomal protein S9	RPS9	7648900	29475000	no	yes
40S ribosomal protein SA	RPSA	2625600	8771500	no	yes
Ribonucleoside-diphosphate reductase large subunit	RRM1	0	378100	no	yes
Ribosomal L1 domain-containing protein 1	RSL1D1	0	1834300	no	yes
tRNA-splicing ligase RtcB homolog	RTCB	0	1222700	no	yes
RuvB-like 1	RUVBL1	0	3099300	no	yes
RuvB-like 2	RUVBL2	0	1998600	no	yes
GTP-binding protein SAR1a;GTP-binding protein SAR1b	SAR1A;SAR1B	0	1262800	no	yes
Serine--tRNA ligase, cytoplasmic	SARS	0	1468400	no	yes
Protein SEC13 homolog	SEC13	0	288560	no	yes
Plasminogen activator inhibitor 1 RNA-binding protein	SERBP1	67212	480200	no	yes
Serpin H1	SERPINH1	0	356150	no	yes
Splicing factor 1	SF1	62271	0	no	no
Splicing factor 3B subunit 1	SF3B1	0	101450	no	yes
Splicing factor 3B subunit 3	SF3B3	0	590960	no	yes
14-3-3 protein sigma	SFN	0	2417200	no	yes
Splicing factor, proline- and glutamine-rich	SFPQ	1615000	3652100	no	yes
Serine hydroxymethyltransferase, mitochondrial;Serine hydroxymethyltransferase	SHMT2	0	4248400	no	yes
Monocarboxylate transporter 1	SLC16A1	604810	1012600	yes	yes
Mitochondrial 2-oxoglutarate/malate carrier protein	SLC25A11	0	424200	no	yes
Phosphate carrier protein, mitochondrial	SLC25A3	278670	915300	no	yes
ADP/ATP translocase 2;ADP/ATP translocase 2, N-terminally processed	SLC25A5	9403200	39218000	no	yes
ADP/ATP translocase 3;ADP/ATP translocase 3, N-terminally processed;ADP/ATP translocase 1	SLC25A6;SLC25A4	1426400	1727800	no	yes
4F2 cell-surface antigen heavy chain	SLC3A2	0	386250	yes	yes
Structural maintenance of chromosomes protein 2	SMC2	0	759780	no	yes
Structural maintenance of chromosomes protein 4;Structural maintenance of chromosomes protein	SMC4	0	436460	no	yes
Staphylococcal nuclease domain-containing protein 1	SND1	107380	871910	no	yes
U5 small nuclear ribonucleoprotein 200 kDa helicase	SNRNP200	0	2812500	no	yes
U2 small nuclear ribonucleoprotein A	SNRPA1	0	163910	no	yes
Small nuclear ribonucleoprotein Sm D1	SNRPD1	0	351960	no	yes
Small nuclear ribonucleoprotein Sm D2	SNRPD2	0	188020	no	yes
Small nuclear ribonucleoprotein E	SNRPE	0	523790	no	yes
SNW domain-containing protein 1	SNW1	0	77660	no	no
Protein SON	SON	0	3920000	no	yes
Signal peptidase complex subunit 3	SPCS3	0	363190	no	yes
Spermidine synthase	SRM	0	213800	no	yes
Signal recognition particle subunit SRP68	SRP68	0	424550	no	yes
Serine/arginine repetitive matrix protein 2	SRRM2	236070	3487800	no	yes
Serine/arginine-rich splicing factor 10;Serine/arginine-rich splicing factor 12	SRSF10;SRSF12	0	786860	no	yes
Serine/arginine-rich splicing factor 3	SRSF3	0	1103000	no	yes
FACT complex subunit SSRP1	SSRP1	0	323350	no	yes
Hsc70-interacting protein;Putative protein FAM10A4;Putative protein FAM10A5	ST13;ST13P4;ST13P5	125340	761700	no	yes
Stress-induced-phosphoprotein 1	STIP1	0	329010	no	yes
Serine-threonine kinase receptor-associated protein	STRAP	316720	1428500	no	yes
Syntaxin-binding protein 3	STXBP3	0	223490	no	yes
Succinyl-CoA ligase [ADP-forming] subunit beta, mitochondrial	SUCLA2	0	274220	no	yes
Succinyl-CoA ligase [ADP/GDP-forming] subunit alpha, mitochondrial	SUCLG1	0	882080	no	no
Small ubiquitin-related modifier 1;Small ubiquitin-related modifier	SUMO1	0	463280	no	no
Small ubiquitin-related modifier 2	SUMO2	0	542770	no	yes
FACT complex subunit SPT16	SUPT16H	0	215150	no	yes
Heterogeneous nuclear ribonucleoprotein Q	SYNCRIP	109750	991070	no	yes
TATA-binding protein-associated factor 2N;RNA-binding protein FUS	TAF15;FUS	0	431230	no	no
Transgelin-2	TAGLN2	0	367700	no	yes
TAR DNA-binding protein 43	TARDBP;TDP43	0	906740	no	yes
Threonine--tRNA ligase, cytoplasmic	TARS	0	115600	no	yes
Transducin beta-like protein 3	TBL3	0	810560	no	no
Treacle protein	TCOF1	0	1150200	no	yes
T-complex protein 1 subunit alpha	TCP1	4955300	12098000	yes	yes
Transferrin receptor protein 1;Transferrin receptor protein 1, serum form	TFRC	0	125920	yes	yes
Mitochondrial import inner membrane translocase subunit TIM50	TIMM50	72289	868290	no	yes
Transketolase	TKT	22370	514300	yes	yes
Talin-1	TLN1	0	66019	no	yes
Transmembrane protein 263	TMEM263	399080	495430	no	no
Transmembrane protein 33	TMEM33	1036800	1726800	no	yes
Transportin-1	TNPO1	0	1077100	no	yes
Mitochondrial import receptor subunit TOM70	TOMM70A	0	432120	no	yes
DNA topoisomerase 2-alpha	TOP2A	0	2339900	no	yes
DNA topoisomerase 2-beta;DNA topoisomerase 2	TOP2B	0	504810	no	yes
Triosephosphate isomerase	TPI1	0	121140	yes	yes
Heat shock protein 75 kDa, mitochondrial	TRAP1	274180	4941700	no	yes
E3 ubiquitin-protein ligase TRIM23	TRIM23	0	340120	no	yes
Transcription intermediary factor 1-beta	TRIM28	0	770930	no	yes
Pachytene checkpoint protein 2 homolog	TRIP13	0	256200	no	yes
60 kDa SS-A/Ro ribonucleoprotein	TROVE2	0	320930	no	yes
Elongation factor Ts, mitochondrial;Elongation factor Ts	TSFM	0	396270	no	no
Tubulin alpha-1B chain;Tubulin alpha-1A chain;Tubulin alpha-1C chain;Tubulin alpha-4A chain;Tubulin alpha-3E chain;Tubulin alpha-8 chain	TUBA1B;TUBA1A;TUBA1C;TUBA4A;TUBA3E;TUBA8	11258000	121720000	yes	yes
Tubulin beta chain	TUBB	3409800	87208000	no	yes
Tubulin beta-4B chain;Tubulin beta-4A chain	TUBB4B;TUBB4A	417370	8658400	no	yes
Tubulin gamma-1 chain;Tubulin gamma-2 chain;Tubulin gamma chain	TUBG1;TUBG2	0	763290	no	yes
Elongation factor Tu, mitochondrial	TUFM	514690	15353000	no	yes
Thioredoxin	TXN	3412100	3684400	no	yes
Thymidylate synthase	TYMS	0	148450	no	no
Splicing factor U2AF 65 kDa subunit	U2AF2	0	741420	no	yes
Ubiquitin-like modifier-activating enzyme 1	UBA1	263640	5114200	yes	yes
Ubiquitin-like domain-containing CTD phosphatase 1	UBLCP1	0	1116400	no	no
Ubiquitin carboxyl-terminal hydrolase isozyme L5;Ubiquitin carboxyl-terminal hydrolase	UCHL5	0	435920	no	yes
Uridine-cytidine kinase 2;Uridine-cytidine kinase 1	UCK2;UCK1	0	137910	no	yes
UDP-glucose:glycoprotein glucosyltransferase 1	UGGT1	0	207410	no	yes
Uridine 5-monophosphate synthase;Orotate phosphoribosyltransferase;Orotidine 5-phosphate decarboxylase	UMPS	0	436950	no	yes
Regulator of nonsense transcripts 1	UPF1	0	402170	no	yes
Cytochrome b-c1 complex subunit 1, mitochondrial	UQCRC1	1246400	3710200	no	yes
Cytochrome b-c1 complex subunit 2, mitochondrial	UQCRC2	322090	0	no	yes
U3 small nucleolar RNA-associated protein 15 homolog	UTP15	0	961810	no	no
U3 small nucleolar RNA-associated protein 18 homolog	UTP18	0	1036400	no	no
Valine--tRNA ligase	VARS	0	827640	no	yes
Prefoldin subunit 3	VBP1	0	172940	no	yes
Transitional endoplasmic reticulum ATPase	VCP	0	1950500	yes	yes
Voltage-dependent anion-selective channel protein 1	VDAC1	617060	1632000	no	yes
Voltage-dependent anion-selective channel protein 2	VDAC2	1535800	1948300	no	yes
Vimentin	VIM	3842500	54050000	no	yes
Vacuolar protein sorting-associated protein 26A	VPS26A	0	252030	no	yes
Vacuolar protein sorting-associated protein 35	VPS35	0	1476000	no	yes
Vacuolar protein sorting-associated protein VTA1 homolog	VTA1	0	425420	no	yes
WD repeat-containing protein 3	WDR3	0	418710	no	no
WD repeat-containing protein 36	WDR36	0	1279600	no	no
WD repeat-containing protein 43	WDR43	0	415910	no	no
WD repeat-containing protein 46	WDR46	0	228120	no	no
WD repeat-containing protein 75	WDR75	0	1410800	no	no
Exportin-1	XPO1	0	682560	no	yes
X-ray repair cross-complementing protein 5	XRCC5	0	4365300	no	yes
X-ray repair cross-complementing protein 6	XRCC6	153780	3326100	no	yes
5-3 exoribonuclease 2	XRN2	0	572170	no	yes
Tyrosine--tRNA ligase, cytoplasmic;Tyrosine--tRNA ligase, cytoplasmic, N-terminally processed;Tyrosine--tRNA ligase	YARS	0	833060	no	yes
14-3-3 protein epsilon	YWHAE	239050	9673200	yes	yes
14-3-3 protein gamma;14-3-3 protein gamma, N-terminally processed	YWHAG	0	374750	yes	yes
14-3-3 protein eta	YWHAH	43566	119860	yes	yes
14-3-3 protein theta	YWHAQ	0	876770	yes	yes
14-3-3 protein zeta/delta	YWHAZ	0	1908300	yes	yes
